# Supplementary material for: The triglycerides-glucose index and the triglycerides to high-density lipoprotein cholesterol ratio are both effective predictors of in-hospital death in non-diabetic patients with AMI
Source: PeerJ. 2022 Nov 21;10:e14346. doi: 10.7717/peerj.14346 (PMC9686411; doi:10.7717/peerj.14346)
Supplement: Supplemental Information 1 [file peerj-10-14346-s001.xlsx]

## Sheet: sheet
SUBJID	typeACS	Death status	HBP	Diabete	CKD	Killip	SCA	Sex	Age	Smoke	Alchol	SBP	DBP	Pulse	InHodays	NTProBNP	ALT	LDH	LDLC	ALT	Urea	BUN	UA	cTnI	TBIL	ALB	ALBGLO	DBIL	Mb	GLU	TG	TC	LDLC	Crea	CK	CKMB	Lpa	BNP	hsCRP	apoB	apoAI	HDLC	Neut%	Neut#	Mono%	Mono#	WBC#	Lymph#	Lymph%
1051	2	0	0	0	0	1	0	2	55	0	0	139	70	72	11	#NULL!	15	244	#NULL!	92	#NULL!	4.1	177	29.43	#NULL!	39	#NULL!	0	#NULL!	126.833	27.4579	159.706	#NULL!	54	1403	163.2	#NULL!	#NULL!	#NULL!	#NULL!	#NULL!	#NULL!	74.41	4.13	7.6	0.42	5.55	0.85	15.32
236	2	0	0	0	0	0	0	1	75	0	0	#NULL!	#NULL!	#NULL!	20	#NULL!	45	248	#NULL!	46	#NULL!	3.6	267	#NULL!	12.2	39.4	1.4	0	#NULL!	96.9261	39.8583	102.862	#NULL!	81	95	#NULL!	#NULL!	#NULL!	#NULL!	#NULL!	#NULL!	#NULL!	85.5	6.41	5.2	0.39	7.5	0.68	9.1
1469	2	0	0	0	0	1	0	1	73	0	0	140	75	80	2	#NULL!	59	670	#NULL!	348	#NULL!	10.8	437	23	#NULL!	30.5	1	0	#NULL!	122.148	33.6581	123.357	#NULL!	111	3807	#NULL!	#NULL!	192	#NULL!	#NULL!	#NULL!	#NULL!	83.8	7.32	6.4	0.56	8.73	0.84	9.7
747	1	0	0	0	0	1	0	1	65	0	1	130	96	60	4	#NULL!	33	302	#NULL!	53	#NULL!	5.8	352	0.39	#NULL!	45.1	1.5	0	67	87.7379	72.6306	134.571	#NULL!	60	196	8	#NULL!	93.5	2	#NULL!	#NULL!	#NULL!	64.4	4.65	6.1	0.44	7.22	1.98	27.4
3553	1	0	0	0	0	1	0	1	84	1	0	139	84	66	4	#NULL!	6	147	#NULL!	15	#NULL!	4.7	223	#NULL!	#NULL!	34	#NULL!	0	#NULL!	107.556	61.116	189.095	#NULL!	62	109	#NULL!	#NULL!	#NULL!	#NULL!	#NULL!	#NULL!	#NULL!	77.51	6.32	8.1	0.66	8.16	1.11	13.62
3583	1	0	1	0	0	0	0	2	92	0	0	132	78	82	4	7740	43	394	#NULL!	128	#NULL!	8.8	211	0.45	14	31	#NULL!	9	702	113.501	60.2303	90.4872	#NULL!	135	487	19	#NULL!	#NULL!	62.6	#NULL!	#NULL!	#NULL!	86.61	9.37	7.4	0.8	10.82	0.64	5.92
4050	2	0	1	0	1	0	0	2	63	0	0	170	100	97	11	24300	12	277	#NULL!	18	#NULL!	19.9	366	2.69	#NULL!	31.9	1.3	0	127	89.1792	77.9451	140.371	#NULL!	755	70	4.3	#NULL!	3125	63.9	#NULL!	#NULL!	#NULL!	84.5	8.55	5.5	0.56	10.12	0.83	8.2
2347	2	0	0	0	0	0	0	1	67	1	0	120	60	88	8	#NULL!	17	135	#NULL!	30	#NULL!	5	149	#NULL!	#NULL!	35	#NULL!	2.1	#NULL!	110.078	63.7733	115.236	#NULL!	79	98	#NULL!	#NULL!	#NULL!	#NULL!	#NULL!	#NULL!	#NULL!	80.51	5.8	6	0.43	7.21	0.96	13.32
1860	2	0	0	0	0	1	0	1	62	1	0	132	84	32	8	#NULL!	99	2250	#NULL!	117	5.3	5.9	422	42.27	14	38	#NULL!	2	#NULL!	99.088	71.7449	158.546	#NULL!	72	413	#NULL!	#NULL!	#NULL!	#NULL!	#NULL!	#NULL!	#NULL!	74.2	5.5	5.7	0.42	7.4	1.5	20
1189	2	1	0	0	0	0	0	1	92	0	0	121	74	82	3	#NULL!	1160	390	#NULL!	326	#NULL!	9.6	520	3.04	56.7	18	#NULL!	25.8	#NULL!	99.088	83.2595	73.4725	#NULL!	188	85	10.2	#NULL!	#NULL!	108	#NULL!	#NULL!	#NULL!	90.4	10.8	3.2	0.38	11.94	0.75	6.3
2421	1	0	0	0	0	2	0	2	92	0	0	#NULL!	#NULL!	#NULL!	3	#NULL!	259	1109	#NULL!	617	#NULL!	17.5	396	0.052	20.1	35.4	1.1	0	547	131.337	73.5164	124.517	#NULL!	141	80	23	#NULL!	1310	#NULL!	#NULL!	#NULL!	#NULL!	90.01	12.1	7.2	0.97	13.44	0.37	2.82
1495	2	0	1	0	0	0	0	1	78	0	0	101	67	80	4	5420	44	214	#NULL!	44	#NULL!	5	485	0.68	#NULL!	38.5	1.1	0	729	137.462	70.8592	92.4207	#NULL!	68	62	24	#NULL!	1396	32.4	#NULL!	#NULL!	#NULL!	80.7	4.72	5.9	0.34	5.83	0.71	12.2
2427	2	0	0	0	0	1	0	1	56	0	0	110	80	88	6	#NULL!	45	419	#NULL!	202	#NULL!	4.6	263	12.85	#NULL!	31	#NULL!	4.1	#NULL!	147.371	69.0877	160.48	#NULL!	51	961	116.5	#NULL!	#NULL!	#NULL!	#NULL!	#NULL!	#NULL!	83.5	13.77	8.3	1.37	16.49	1.32	8.1
2473	2	0	0	0	0	0	0	1	87	1	1	107	77	92	3	#NULL!	26	306	#NULL!	25	#NULL!	7.7	450	0.099	0	40.3	1.1	0	#NULL!	113.321	90.3454	145.785	#NULL!	93	139	#NULL!	#NULL!	504	39.3	#NULL!	#NULL!	#NULL!	76.71	7.1	6.6	0.61	9.26	1.46	15.82
700	2	0	1	0	0	0	0	2	83	0	0	132	76	66	14	#NULL!	11	211	#NULL!	32	#NULL!	6.5	376	#NULL!	20.1	40	1	0	#NULL!	109.537	94.7741	105.955	#NULL!	72	548	#NULL!	#NULL!	#NULL!	39.9	#NULL!	#NULL!	#NULL!	61.4	1.95	11.5	0.36	3.16	0.76	24.2
1904	2	0	1	0	0	2	0	2	92	0	0	145	80	70	16	20300	21	240	#NULL!	21	#NULL!	17.1	749	0.01	18.4	35.6	1.6	0	420	121.788	86.8025	87.007	#NULL!	209	76	2.9	#NULL!	1103	15.9	#NULL!	#NULL!	#NULL!	90.7	6.89	3.4	0.26	7.6	0.4	5.3
279	2	0	0	0	0	0	0	1	68	0	1	102	70	72	4	#NULL!	23	419	#NULL!	55	#NULL!	10.6	365	0.1	#NULL!	33.2	0.6	0	#NULL!	108.096	102.746	278.422	#NULL!	120	84	37.7	#NULL!	547	#NULL!	#NULL!	#NULL!	#NULL!	58.6	3.86	6.9	0.45	6.59	2.23	33.8
1199	1	0	1	0	0	1	0	1	61	0	0	134	78	60	3	#NULL!	12	138	#NULL!	24	#NULL!	7.9	442	#NULL!	#NULL!	40	#NULL!	0	#NULL!	106.655	104.517	268.368	#NULL!	84	123	#NULL!	#NULL!	#NULL!	#NULL!	#NULL!	#NULL!	#NULL!	#NULL!	#NULL!	#NULL!	#NULL!	#NULL!	#NULL!	#NULL!
611	1	0	1	0	0	1	0	1	50	1	0	110	70	53	9	#NULL!	16	242	#NULL!	113	#NULL!	6.3	335	12.6	#NULL!	36	#NULL!	3.6	#NULL!	85.2157	131.975	158.159	#NULL!	108	1149	124.2	#NULL!	#NULL!	#NULL!	#NULL!	#NULL!	#NULL!	81.6	11.38	5.4	0.75	13.95	1.75	12.6
1296	1	0	0	0	0	0	0	1	84	0	0	69	53	110	8	9960	32	246	#NULL!	35	#NULL!	6.4	257	0.26	9.2	36.2	1.6	0	258	132.237	86.8025	183.681	#NULL!	77	139	10	#NULL!	#NULL!	12.1	#NULL!	#NULL!	#NULL!	96	12.22	1.9	0.24	12.72	0.21	1.7
1800	2	0	1	0	0	2	0	2	87	0	0	125	66	76	8	#NULL!	90	1785	#NULL!	447	#NULL!	4.1	187	#NULL!	#NULL!	39.9	1.6	0	#NULL!	122.869	93.8884	151.972	#NULL!	71	3000	#NULL!	#NULL!	#NULL!	#NULL!	#NULL!	#NULL!	#NULL!	62.7	5.83	2.4	0.22	9.29	3.2	34.5
3705	1	0	1	0	0	2	0	2	72	0	0	145	80	80	5	#NULL!	30	248	#NULL!	32	#NULL!	5.2	206	0.21	#NULL!	45.9	1.7	0	122	89.1792	137.29	238.206	#NULL!	76	69	4.2	#NULL!	1870	#NULL!	#NULL!	#NULL!	#NULL!	79.3	5.47	4.8	0.33	6.89	0.71	10.4
3181	2	0	1	0	0	1	0	2	54	0	0	130	70	65	9	#NULL!	10	153	#NULL!	23	#NULL!	5.7	333	0.87	#NULL!	42	#NULL!	4	#NULL!	134.58	97.4314	243.233	#NULL!	76	120	13.5	#NULL!	#NULL!	#NULL!	#NULL!	#NULL!	#NULL!	58.5	3.61	5.2	0.32	6.17	2.07	33.5
1946	1	0	0	0	0	0	0	1	64	0	0	120	74	72	4	#NULL!	8	90	#NULL!	17	#NULL!	8.7	293	0.02	9.2	38	#NULL!	3.7	#NULL!	91.3411	162.09	206.11	#NULL!	78	69	#NULL!	#NULL!	#NULL!	#NULL!	#NULL!	#NULL!	#NULL!	52.7	2.26	5.1	0.22	4.29	1.7	39.6
3965	1	0	1	0	0	0	0	1	89	0	0	163	75	75	17	15400	17	197	#NULL!	17	#NULL!	7.8	340	0.03	14.6	35.9	1.1	4.6	478	99.6285	152.347	127.224	#NULL!	130	139	14.7	#NULL!	106	71	#NULL!	#NULL!	#NULL!	76.31	6.45	7.7	0.65	8.46	1.22	14.42
2725	1	0	1	0	0	0	0	1	80	1	0	102	65	76	20	#NULL!	161	531	#NULL!	201	14.6	6.3	392	6.77	30.1	38	1.3	42	282.9	109.898	150.576	92.8074	#NULL!	193	317	#NULL!	#NULL!	#NULL!	#NULL!	#NULL!	#NULL!	#NULL!	94.3	13.73	1.9	0.28	14.56	0.54	3.7
1408	2	1	0	0	0	4	0	1	84	0	0	85	37	44	1	265	60	608	#NULL!	313	#NULL!	9.7	403	#NULL!	#NULL!	34.8	1.5	0	#NULL!	198.897	83.2595	117.169	#NULL!	162	2997	#NULL!	#NULL!	#NULL!	#NULL!	#NULL!	#NULL!	#NULL!	85.4	18.44	4.4	0.94	21.59	2.1	9.7
2939	2	0	1	0	0	0	0	1	93	0	0	122	68	68	21	#NULL!	33	170	#NULL!	80	#NULL!	8.6	272	#NULL!	10.5	31	#NULL!	6.3	#NULL!	141.606	124.889	138.824	#NULL!	91	95	#NULL!	#NULL!	#NULL!	96.8	#NULL!	#NULL!	#NULL!	88.24	18.88	6.44	1.37	21.4	1.15	5.44
1750	1	0	1	0	0	1	0	2	66	0	0	143	82	65	6	#NULL!	17	222	#NULL!	76	#NULL!	4.3	314	#NULL!	#NULL!	37	#NULL!	3.7	#NULL!	123.95	149.69	192.962	#NULL!	100	704	#NULL!	#NULL!	#NULL!	#NULL!	#NULL!	#NULL!	#NULL!	79.9	7.86	4	0.39	9.84	1.55	15.7
2739	1	0	1	0	0	4	0	2	94	0	0	140	70	100	2	23200	32	877	#NULL!	324	#NULL!	13.9	490	12	9.6	35.8	1.2	0	#NULL!	118.545	157.662	240.913	#NULL!	165	3300	424	#NULL!	#NULL!	42.6	#NULL!	#NULL!	#NULL!	88.8	17.41	7.8	1.53	19.6	0.64	3.3
26	1	0	1	0	0	2	0	2	81	0	0	112	70	72	13	#NULL!	15	255	#NULL!	13	#NULL!	6.6	285	25.41	#NULL!	32	#NULL!	2.1	#NULL!	275.284	72.6306	211.137	#NULL!	95	1058	#NULL!	#NULL!	#NULL!	#NULL!	#NULL!	#NULL!	#NULL!	91.7	4.88	1	0.05	5.32	0.39	7.3
1356	2	0	0	0	0	0	0	1	82	0	0	125	70	72	8	#NULL!	31	187	#NULL!	30	#NULL!	6.2	459	0.04	12.4	39.5	1.6	0	#NULL!	136.201	147.033	147.718	#NULL!	113	68	11.3	#NULL!	#NULL!	#NULL!	#NULL!	#NULL!	#NULL!	67.2	3.12	5.4	0.25	4.64	1	21.6
3733	1	0	1	0	0	3	0	1	95	1	0	116	56	78	7	14800	54	309	#NULL!	121	#NULL!	4.2	301	8.52	4.7	32	1.3	0	615	114.041	179.805	188.322	#NULL!	89	970	133	#NULL!	#NULL!	69	#NULL!	#NULL!	#NULL!	80.1	6.35	9.8	0.78	7.93	0.77	9.7
1396	2	0	1	0	0	1	0	1	53	1	0	156	98	89	4	#NULL!	40	252	#NULL!	30	#NULL!	6.7	368	0.1	#NULL!	45.9	1.2	0	89	106.294	202.834	187.162	#NULL!	63	217	10	#NULL!	259	#NULL!	#NULL!	#NULL!	#NULL!	70.5	5.98	4.7	0.39	8.46	2.05	24.3
3931	2	0	1	0	0	3	0	2	88	0	0	117	72	82	1	#NULL!	26	307	#NULL!	48	#NULL!	6.3	393	#NULL!	#NULL!	44.5	1.6	0	#NULL!	159.622	135.518	185.228	#NULL!	105	203	#NULL!	#NULL!	#NULL!	#NULL!	#NULL!	#NULL!	#NULL!	76.4	8.69	3.8	0.43	11.37	2.1	18.5
113	1	1	1	0	0	0	0	2	79	0	0	125	76	86	16	#NULL!	35	240	#NULL!	44	#NULL!	25.1	649	3.16	29.9	36	1.7	9.3	#NULL!	215.291	111.603	201.469	#NULL!	234	265	#NULL!	#NULL!	#NULL!	#NULL!	#NULL!	#NULL!	#NULL!	81.8	3.99	6.2	0.3	4.88	0.53	10.9
1311	2	0	1	0	0	1	0	1	65	1	0	130	80	64	6	#NULL!	8	122	#NULL!	26	#NULL!	5.4	256	5.5	#NULL!	42	#NULL!	0	#NULL!	132.237	206.377	169.76	#NULL!	71	192	23.6	#NULL!	#NULL!	#NULL!	#NULL!	#NULL!	#NULL!	71.9	5.15	6	0.43	7.17	1.47	20.5
1369	1	0	0	0	0	1	0	2	55	0	0	130	80	110	8	#NULL!	32	268	#NULL!	37	#NULL!	4.2	342	0.043	#NULL!	51.4	1.8	0	192	131.877	217.006	227.378	#NULL!	62	64	3.8	#NULL!	89.2	#NULL!	#NULL!	#NULL!	#NULL!	65.6	7.98	7.1	0.86	12.17	2.83	23.3
4118	2	1	1	0	0	0	0	2	82	0	0	108	70	105	17	7500	16	264	#NULL!	30	#NULL!	7.3	364	0.11	13.8	32.2	1.2	0	222	138.723	220.549	206.883	#NULL!	83	84	6.4	#NULL!	#NULL!	1.96	#NULL!	#NULL!	#NULL!	94.01	10.41	2.3	0.26	11.08	0.41	3.72
3876	1	0	1	0	0	1	0	1	83	0	0	162	96	60	7	#NULL!	24	146	#NULL!	39	#NULL!	7.6	492	0.66	#NULL!	42	#NULL!	0	#NULL!	119.266	258.636	206.11	#NULL!	107	169	29	#NULL!	#NULL!	#NULL!	#NULL!	#NULL!	#NULL!	72.1	4.69	4.3	0.28	6.5	1.41	21.7
2671	1	0	1	0	0	2	1	1	44	0	0	125	80	75	18	67	145	230	#NULL!	125	#NULL!	3.6	267	0.03	16	43	#NULL!	0	831	130.076	247.121	175.947	#NULL!	80	29	160	#NULL!	#NULL!	212	#NULL!	#NULL!	#NULL!	80.7	5.97	2.4	0.18	7.41	1.07	14.4
4310	1	0	1	0	1	1	0	1	82	1	1	142	88	88	6	#NULL!	15	195	#NULL!	23	#NULL!	9.2	366	2.23	#NULL!	33	#NULL!	2.6	#NULL!	254.206	138.175	244.006	#NULL!	142	121	#NULL!	#NULL!	#NULL!	#NULL!	#NULL!	#NULL!	#NULL!	67.2	4.99	5.7	0.42	7.43	1.95	26.2
1861	2	0	0	0	0	0	0	1	72	1	0	112	66	64	6	22200	112	1977	#NULL!	96	#NULL!	8.9	218	0	0	26.9	1.1	0	663	186.646	217.006	162.413	#NULL!	80	113	41.4	#NULL!	#NULL!	59.2	#NULL!	#NULL!	#NULL!	95.21	11.45	1.8	0.22	12.03	0.34	2.82
4200	2	0	1	0	0	0	0	1	60	0	0	128	76	76	2	#NULL!	49	4707	#NULL!	108	#NULL!	31.6	703	0.78	45.9	30	1	0	828	122.869	343.667	208.817	#NULL!	282	571	9.8	#NULL!	213	#NULL!	#NULL!	#NULL!	#NULL!	62.9	4.14	7.1	0.47	6.58	1.95	29.6
1948	2	1	0	0	0	0	1	1	60	1	0	110	70	98	4	449	99	915	#NULL!	296	#NULL!	5.8	689	3.2	#NULL!	46.7	1.8	0	522	321.225	149.69	227.765	#NULL!	130	2976	367	#NULL!	#NULL!	1.64	#NULL!	#NULL!	#NULL!	90.74	23.91	3.84	1	26.37	1.43	5.44
215	2	0	1	0	0	0	1	1	47	1	1	64	32	123	14	3040	611	1321	#NULL!	1198	#NULL!	7.1	616	19	17.3	25	#NULL!	0	#NULL!	397.793	131.089	108.275	#NULL!	201	9370	#NULL!	#NULL!	#NULL!	55.6	#NULL!	#NULL!	#NULL!	88.2	19.72	4.8	1.08	22.36	1.56	7
2060	2	0	1	0	0	0	0	1	45	0	0	135	62	71	22	#NULL!	53	300	#NULL!	43	#NULL!	5.2	335	#NULL!	9.8	43.4	1.5	0	#NULL!	150.614	445.527	244.393	#NULL!	59	241	#NULL!	#NULL!	#NULL!	#NULL!	#NULL!	#NULL!	#NULL!	56	4.69	4.3	0.36	8.38	3.11	37
416	1	0	1	0	0	0	1	1	69	0	0	100	40	76	1	436	300	1735	#NULL!	396	#NULL!	7.2	446	0.62	#NULL!	39	1.8	0	804	452.562	149.69	254.06	#NULL!	125	1140	47	#NULL!	#NULL!	3.48	#NULL!	#NULL!	#NULL!	92.8	25.76	2.6	0.71	27.75	1.2	4.3
1848	1	1	0	0	1	0	0	2	85	0	0	135	60	80	20	31600	5	132	#NULL!	15	#NULL!	10.9	206	0.01	6.9	26	#NULL!	0	589	126.292	719.221	187.548	#NULL!	173	69	21.5	#NULL!	#NULL!	98.8	#NULL!	#NULL!	#NULL!	57.6	4.93	6.8	0.58	8.55	2.92	34.2
2368	1	0	1	0	0	1	0	1	88	0	0	180	95	92	16	#NULL!	62	258	1.63	91	#NULL!	7.2	251	#NULL!	142.3	38	1.6	89.8	#NULL!	84.3149	14.1718	93.1941	63.0317	127	422	#NULL!	45	#NULL!	64.9	0.56	0.95	0.97	88.9	11.15	6.3	0.78	12.52	0.55	4.4
1892	2	0	0	0	0	2	0	2	64	0	0	138	71	97	8	#NULL!	26	451	3.45	102	#NULL!	4.6	248	12	12.8	42.8	1.6	2.9	#NULL!	257.989	23.0292	204.95	133.411	66	1728	399	377	489	2.5	0.96	1.24	1.47	67.94	3.84	6.54	0.37	5.66	1.31	23.14
3824	2	0	0	0	0	1	0	1	64	1	1	104	74	78	13	#NULL!	68	858	2.19	333	#NULL!	4.5	132	#NULL!	7.2	28	2	1.7	#NULL!	129.535	7.97166	107.502	84.6868	77	3708	#NULL!	262	#NULL!	#NULL!	0.61	0.61	0.42	81.41	6.23	3.4	0.26	7.65	1.13	14.82
4196	2	0	0	0	1	0	0	1	91	1	0	92	54	89	6	#NULL!	7	147	1.32	11	#NULL!	8.8	244	0.06	11.9	30.1	1.2	3.7	#NULL!	114.582	27.4579	118.329	51.0441	199	27	6.5	1189	#NULL!	122	0.44	1.23	1.42	79.8	7.9	10.2	1.01	9.9	0.91	9.2
4223	2	0	1	0	0	1	0	2	89	1	0	127	65	60	4	#NULL!	20	372	0.71	118	#NULL!	9	425	2.8	40.6	34.1	1.38	20.3	116	78.0093	30.1151	98.9946	27.4555	97	912	16	21	194	#NULL!	0.15	1.48	1.52	66.2	3.73	13.1	0.74	5.63	1.09	19.42
320	2	0	1	0	1	2	0	1	83	0	0	119	81	83	9	#NULL!	207	2206	1.53	527	#NULL!	11.7	480	2.4	26.3	37.9	1.5	7.3	102	147.551	29.2294	110.982	59.1647	140	6044	265	317	200	74.1	0.5	1.06	1.34	95.7	22.95	1.8	0.44	23.99	0.47	2
4172	2	0	1	0	0	1	0	2	90	0	0	131	69	70	7	#NULL!	42	647	2.75	314	#NULL!	4.8	178	2.6	18.6	38.7	1.7	4.5	79	119.806	34.5438	179.814	106.342	63	2576	71.1	322	395	#NULL!	0.84	1.25	1.46	#NULL!	#NULL!	#NULL!	#NULL!	#NULL!	#NULL!	#NULL!
2876	2	0	0	0	0	1	0	2	67	0	0	127	82	85	2	#NULL!	19	213	3.28	37	#NULL!	10	337	1.25	9.9	39	1.49	2.4	164	111.699	49.6014	225.058	126.837	54	210	6	43	8.7	0.82	0.77	1.4	2.08	82.1	8.52	2.9	0.31	10.4	1.48	14.2
2283	2	0	0	0	0	1	0	2	47	0	0	110	80	80	10	#NULL!	25	295	2.24	106	#NULL!	3.5	197	17.5	17.9	41.5	2.71	4.1	449	111.699	31.0009	155.066	86.6203	53	1235	49.4	61	46.6	#NULL!	0.67	1.06	1.27	77.31	3.5	6.4	0.29	4.53	0.64	14.12
1544	2	0	1	0	0	1	0	1	78	1	0	139	91	90	5	#NULL!	13	229	2.59	42	#NULL!	4.6	230	0.84	22.3	34	1.4	5.4	128	107.375	42.5155	191.029	100.155	45	339	4.8	51	17	#NULL!	0.78	1.52	1.74	87.1	5.83	4.7	0.32	6.7	0.5	7.5
678	2	0	0	0	0	2	0	2	74	0	0	120	73	100	4	#NULL!	94	973	2.04	367	#NULL!	4.2	276	#NULL!	15.8	37.5	1.6	4.3	358	135.66	44.287	152.359	78.8863	60	1181	#NULL!	265	1170	132	0.65	1.28	1.61	83.31	11.24	5.8	0.78	13.49	1.47	10.92
1067	2	0	1	0	0	1	0	1	88	1	1	130	80	120	4	#NULL!	48	495	2.16	68	#NULL!	10.9	459	16.39	3	32.9	1.6	2.3	254	110.618	39.8583	152.359	83.5267	100	311	51	80	1140	#NULL!	0.69	1.24	1.43	81.1	7.14	10	0.89	8.82	0.77	8.7
2493	2	1	1	0	1	2	0	1	96	0	0	180	70	80	27	#NULL!	7	250	1.65	24	#NULL!	8.8	276	#NULL!	9.9	32.3	1	3	#NULL!	276.55	355.18	127.997	63.8051	181	244	#NULL!	302	#NULL!	167	0.41	1.16	1.27	90.91	5.8	0.9	0.06	6.38	0.52	8.22
42	2	0	1	0	0	1	0	1	69	1	0	126	80	72	5	#NULL!	91	1366	2.62	723	#NULL!	4.5	370	#NULL!	14.9	40.9	1.54	3.3	#NULL!	119.446	46.9442	187.548	101.315	73	5734	37.3	186	199	#NULL!	0.83	1.52	1.68	84.01	5.94	6.1	0.43	7.08	0.69	9.72
2030	1	1	1	0	0	0	0	2	89	0	0	110	78	70	12	821	9	178	3.18	21	#NULL!	6.5	154	2.71	8.1	37	#NULL!	3.5	#NULL!	116.2	1396.81	215.391	122.97	53	104	24	266	#NULL!	#NULL!	0.9	1.63	1.91	82.61	8.29	4.2	0.42	10.03	1.26	12.62
4218	2	0	1	0	0	2	0	2	81	0	0	160	87	70	3	#NULL!	30	511	3.81	225	#NULL!	7.3	368	14.1	37.9	41.2	1.53	6.5	205	87.5578	47.8299	229.698	147.332	70	1753	#NULL!	712	246	#NULL!	1.05	1.47	1.68	81.21	4.93	9.1	0.55	6.07	0.56	9.22
3599	1	0	1	0	0	0	0	1	97	1	0	90	60	78	10	#NULL!	22	299	1.18	95	#NULL!	8.7	426	#NULL!	11.4	24	#NULL!	3.5	#NULL!	93.8634	30.1151	102.475	45.6303	104	809	#NULL!	1036	#NULL!	#NULL!	0.44	0.87	1.05	92	22.1	5.1	1.23	24.04	0.68	2.8
3487	1	0	1	0	0	1	0	2	50	0	0	159	80	60	5	#NULL!	28	419	3.95	134	#NULL!	3.5	245	0.09	21.8	45.6	1.8	3.9	#NULL!	149.172	46.9442	247.486	152.746	39	135	16.7	205	#NULL!	35.6	1.17	1.3	1.61	90.6	16.12	2.6	0.46	17.77	1.15	6.5
3377	1	0	1	0	0	2	0	1	90	1	0	115	68	84	18	#NULL!	15	176	2.59	25	#NULL!	9.4	339	0.01	9.3	34.9	1.2	2	358	78.7299	58.4588	190.642	100.155	93	120	12.2	228	255	#NULL!	0.76	1.32	1.95	63.6	3.97	5.6	0.35	6.24	1.84	29.5
2113	2	1	1	0	0	2	0	1	97	1	0	120	82	72	15	17300	70	405	1.23	186	#NULL!	5.7	62	11	11	28	#NULL!	5	#NULL!	274.02	551.82	90.4872	47.5638	144	1620	453	261	#NULL!	21.2	0.35	0.98	1.05	73.1	11.62	8.3	1.32	15.91	2.94	18.4
3516	1	0	1	0	0	0	0	1	87	1	0	134	78	72	5	#NULL!	8	176	2.58	12	#NULL!	5.2	241	0.01	14.2	39	#NULL!	2.9	#NULL!	81.072	54.9159	186.775	99.768	66	105	#NULL!	586	#NULL!	#NULL!	0.7	1.61	1.77	68.9	4.09	8.4	0.5	5.94	1.17	19.6
3765	1	0	0	0	0	0	0	2	50	0	0	155	103	63	2	#NULL!	18	229	2.91	34	#NULL!	8.4	153	0.01	16	44.4	1.9	4.2	59.7	116.203	60.2303	213.07	112.529	46	290	#NULL!	142	176	1.85	0.85	1.64	1.94	85.21	5.35	5.7	0.36	6.28	0.56	8.92
3253	2	0	1	0	0	1	0	2	58	0	0	145	79	69	11	805	31	1458	2.09	194	4.4	5.89	244	26.56	14.8	41.5	1.5	4.1	156.2	106.294	59.3446	163.96	80.8198	51	1573	#NULL!	160	#NULL!	#NULL!	0.67	1.48	1.89	79.7	4.06	6.1	0.31	5.09	0.69	13.6
60	1	0	0	0	0	4	0	2	75	0	0	89	56	70	3	#NULL!	27	663	2.47	106	#NULL!	8	246	18	20.5	38.2	1.71	4.8	216	108.456	69.9734	203.016	95.5143	41	496	277	287	586	#NULL!	0.76	2.27	2.2	91.71	11.85	4.5	0.58	12.92	0.49	3.82
2846	1	0	1	0	0	2	0	2	85	0	0	170	90	129	7	3669	55	666	2.99	95	#NULL!	8.78	449	1.33	7	38	1.5	3	152.3	70.4426	43.4012	188.708	115.623	109	130	#NULL!	56	#NULL!	#NULL!	0.86	1.12	1.35	83.91	7.96	6.1	0.58	9.49	0.95	10.02
3370	1	0	0	0	0	1	0	2	51	0	0	102	78	80	4	#NULL!	8	145	2.38	14	#NULL!	3.3	298	0.12	5.8	37.8	1.5	1.5	#NULL!	129.715	47.8299	168.987	92.034	67	24	#NULL!	74	#NULL!	#NULL!	0.72	1.39	1.48	85.31	8.97	1.2	0.13	10.52	1.41	13.42
1050	1	0	1	0	0	1	0	2	85	0	0	124	98	72	3	#NULL!	11	255	3.56	31	#NULL!	9	313	0.072	13.3	40	1.5	2.9	#NULL!	102.151	61.116	231.632	137.664	69	241	#NULL!	396	347	#NULL!	0.96	1.49	1.89	74.7	3.68	5.9	0.29	4.93	0.91	18.5
1883	1	0	1	0	0	0	0	2	70	0	0	113	68	86	18	#NULL!	13	266	2.02	44	#NULL!	6.6	322	0.33	11.8	32.8	0.9	3	56	126.833	37.2011	136.118	78.1129	70	246	4	192	#NULL!	64.2	0.65	0.73	1.14	82.1	3.45	7.8	0.33	4.2	0.4	9.6
1849	1	0	0	0	0	1	0	1	76	0	1	135	71	80	6	#NULL!	26	270	2.71	30	#NULL!	5.7	300	0.08	12.3	43.2	1.8	3.4	179	103.412	44.287	176.721	104.795	111	121	1.9	174	162	#NULL!	0.8	1.11	1.34	#NULL!	#NULL!	#NULL!	#NULL!	#NULL!	#NULL!	#NULL!
1524	2	0	1	0	0	0	0	1	80	1	0	100	60	60	22	#NULL!	59	177	1.32	52	#NULL!	9.5	611	#NULL!	16.9	34	1.31	5.6	#NULL!	142.687	37.2011	110.596	51.0441	130	117	#NULL!	579	119	39.3	0.45	1.04	1.12	91.1	14.76	3.4	0.55	16.21	0.88	5.4
4300	2	0	1	0	0	0	0	1	93	0	0	117	73	116	15	#NULL!	7	115	1.34	18	#NULL!	6.1	158	#NULL!	6.7	27.5	1.7	3.2	#NULL!	121.788	50.4872	130.317	51.8175	74	109	23.3	180	#NULL!	61	0.45	0.98	1.51	91.1	11.56	5.2	0.65	12.7	0.48	3.7
3517	1	0	1	0	1	0	0	2	91	0	0	161	78	80	9	#NULL!	23	472	1.58	41	#NULL!	17.7	682	6.156	9.6	41.8	1.26	3.9	118	115.843	62.0018	152.746	61.0982	124	79	12.3	118	1139	9.21	0.46	1.36	1.85	90.71	8.29	2.6	0.24	9.14	0.6	6.62
2219	2	0	0	0	0	0	0	1	65	0	0	108	68	76	46	#NULL!	39	138	0.81	25	#NULL!	2.4	86	#NULL!	14.2	42.3	1.9	0	67.3	133.679	43.4012	90.4872	31.3225	39	81	#NULL!	321	143	#NULL!	0.33	1.15	1.29	76.2	4.26	10.1	0.57	5.59	0.74	13.3
2660	2	0	1	0	0	0	0	1	85	0	0	101	60	86	3	914	17	430	2.11	48	#NULL!	2.49	125	1.31	9.8	33	1.1	2.8	440.2	160.703	46.9442	156.613	81.5932	77	752	#NULL!	136	#NULL!	#NULL!	0.7	0.93	1.39	92.04	27.41	5.24	1.55	34.15	0.79	2.74
458	2	0	0	0	0	1	0	1	60	1	1	130	90	90	7	#NULL!	19	204	2.53	90	#NULL!	3.4	375	#NULL!	15.1	40	#NULL!	6.4	#NULL!	120.347	54.9159	174.787	97.8345	89	967	#NULL!	253	#NULL!	45.3	0.8	1.41	1.62	89.71	12.19	2.4	0.32	13.59	1.01	7.42
2963	1	0	1	0	0	1	0	1	68	1	1	92	52	82	14	#NULL!	17	142	2.02	14	#NULL!	8.81	472	1.71	12.7	37	1.7	3.2	56.5	84.495	46.9442	125.29	78.1129	162	102	#NULL!	47	#NULL!	#NULL!	0.57	1.05	1.38	70.3	5.97	7.5	0.64	8.5	1.59	18.72
2511	1	0	1	0	1	0	0	1	86	1	0	170	80	100	12	#NULL!	10	206	2.54	20	#NULL!	12.4	399	#NULL!	16.9	35	#NULL!	4.2	#NULL!	91.161	44.287	164.733	98.2212	254	112	#NULL!	545	#NULL!	#NULL!	0.8	1.17	1.3	74.8	5.8	3.9	0.3	7.75	1.34	17.3
1390	2	0	0	0	0	1	0	1	51	1	0	163	102	80	3	#NULL!	81	320	3.42	103	#NULL!	5.4	431	1.35	13.7	47.3	1.8	3.5	#NULL!	197.816	53.1444	201.469	132.251	77	2471	#NULL!	145	#NULL!	#NULL!	0.85	1.4	1.55	89.1	18.85	4.1	0.87	21.16	1.36	6.4
2861	1	0	0	0	0	0	0	2	88	0	0	105	68	80	10	#NULL!	25	196	1.73	27	#NULL!	7.8	269	0.41	8.9	29.8	1.06	2.7	#NULL!	88.0982	40.744	129.93	66.8987	87	46	9.2	509	#NULL!	#NULL!	0.6	0.86	1.18	55.6	1.76	10.4	0.33	3.17	0.87	27.4
3815	2	0	0	0	0	0	0	1	85	0	0	120	80	71	27	683	12	145	1.83	18	#NULL!	5.6	329	0.03	14	31	#NULL!	5.4	#NULL!	90.9808	41.6298	122.583	70.7657	84	82	44	107	#NULL!	#NULL!	0.6	1	1.18	60.5	3.27	9.2	0.5	5.41	1.5	27.7
2535	2	0	0	0	0	1	0	1	52	1	0	127	80	75	5	#NULL!	27	189	4.39	53	#NULL!	4.2	263	#NULL!	11.1	39	#NULL!	3.9	#NULL!	123.77	46.0585	253.674	169.76	83	694	#NULL!	215	#NULL!	#NULL!	1.11	1.13	1.28	79.71	6.53	4.3	0.35	8.19	1.27	15.52
1132	1	0	1	0	0	2	0	1	76	1	0	125	65	60	7	#NULL!	28	225	2.98	28	#NULL!	6.5	389	0.095	9.9	37.1	1.26	2.9	#NULL!	93.6832	42.5155	179.041	115.236	96	79	#NULL!	177	#NULL!	0.75	0.77	1.11	1.18	76.71	3.04	5.1	0.2	3.96	0.62	15.72
2700	2	0	0	0	0	1	0	2	78	0	0	110	60	85	7	6120	82	298	1.48	87	#NULL!	6.5	297	0.27	36.3	34.3	1.3	14.8	63	127.553	40.744	107.889	57.2312	69	70	4.3	262	331	68.5	0.53	0.98	1.13	71.9	4.79	9.9	0.66	6.66	1.2	18.02
3636	1	0	0	0	0	0	0	1	90	0	0	140	82	66	6	#NULL!	14	184	2.26	16	#NULL!	5.4	281	0.01	11.6	38.4	1.4	3.5	#NULL!	81.7926	39.8583	146.945	87.3937	65	128	17.1	406	62.3	#NULL!	0.68	1.02	1.1	55.7	2.07	4.8	0.18	3.72	1.23	33.1
453	1	0	0	0	0	2	0	2	85	0	0	132	103	101	1	#NULL!	2315	2776	1.14	3415	#NULL!	14.6	436	#NULL!	126.2	40	3	60.4	#NULL!	151.334	34.5438	91.2606	44.0835	231	360	#NULL!	234	#NULL!	#NULL!	0.28	0.84	0.95	88.1	13.58	5.1	0.79	15.41	1	6.5
3123	2	0	0	0	0	1	0	1	65	0	0	100	80	72	16	#NULL!	90	1593	2.55	277	#NULL!	9.3	430	17	61	40	1.6	15	195	100.169	43.4012	150.039	98.6079	91	2056	87	201	1030	266	0.74	0.74	1.19	85.9	17.98	7.8	1.63	20.93	1.26	6
3992	1	0	1	0	0	1	0	2	53	0	0	159	111	73	4	#NULL!	28	364	2.95	79	#NULL!	3.8	148	2.4	12.3	41.4	1.4	1.7	77	148.632	79.7166	221.964	114.076	58	533	46	384	#NULL!	#NULL!	0.85	1.64	2.18	#NULL!	#NULL!	#NULL!	#NULL!	#NULL!	#NULL!	#NULL!
166	1	0	0	0	0	1	0	2	59	0	0	184	78	72	7	#NULL!	16	188	2.94	20	#NULL!	6.4	360	0.65	9.1	47.5	1.94	2	#NULL!	98.1872	60.2303	189.095	113.689	73	146	14.2	173	#NULL!	#NULL!	0.83	1.56	1.62	80.71	6.13	1.8	0.14	7.6	1.3	17.12
1530	2	0	0	0	0	1	0	2	85	1	0	151	69	84	2	#NULL!	29	316	2.07	70	#NULL!	4.8	267	0.88	21.3	41.1	1.78	4.4	696	76.3878	77.0593	186.388	80.0464	49	271	48	233	134	#NULL!	0.68	1.63	2.06	88.7	5.17	5.3	0.31	5.82	0.33	5.8
3176	1	0	1	0	0	2	0	1	54	1	1	220	190	140	8	#NULL!	17	239	3.65	15	#NULL!	6.1	502	0.056	10.9	34.3	1.1	2.8	#NULL!	134.219	59.3446	208.817	141.145	99	57	#NULL!	399	1330	98.2	1.19	1.35	1.58	76.6	13.22	8	1.38	17.26	2.57	14.9
3928	2	0	1	0	0	1	0	1	87	1	0	130	86	82	9	#NULL!	106	678	2.19	429	#NULL!	9.5	557	21	14.5	33.1	1.36	3.7	135	103.232	50.4872	165.12	84.6868	134	3182	495	98	53.9	#NULL!	0.64	1.3	1.34	85.41	14.53	6.9	1.17	17	1.28	7.52
2519	2	0	1	0	0	0	0	1	63	1	1	120	70	64	8	#NULL!	20	210	2.81	26	#NULL!	4.96	374	0.5	12.2	41.9	1.6	3.8	#NULL!	88.6387	77.9451	176.721	108.662	74	158	#NULL!	323	#NULL!	#NULL!	0.8	1.88	2.06	57.8	3.22	5.4	0.3	5.58	1.91	34.2
740	2	0	1	0	0	2	0	1	85	1	0	125	96	74	8	#NULL!	31	541	2.43	179	#NULL!	6.2	297	25.9	18.1	33.8	1.52	5.2	#NULL!	162.865	58.4588	156.226	93.9675	70	1620	#NULL!	283	176	#NULL!	0.51	1.3	1.54	92.8	5.99	1.9	0.13	6.46	0.32	5
3019	2	0	0	0	0	1	0	1	71	0	0	106	80	83	8	#NULL!	44	614	1.94	194	#NULL!	4.8	348	11	12.6	37.2	1.54	4.3	#NULL!	123.77	52.2586	142.691	75.0193	60	1846	166	292	13.3	#NULL!	0.64	1.54	1.37	79.8	6.74	2.6	0.22	8.43	1.41	16.8
2917	1	0	1	0	0	0	0	1	84	0	0	161	93	38	11	#NULL!	24	373	1.54	53	#NULL!	8.8	440	3.09	15.2	34.1	1.05	6	266.8	118.545	48.7157	117.169	59.5514	77	357	#NULL!	159	839	6.92	0.37	1.12	1.26	81.34	10.88	8.34	1.11	13.39	1.37	10.24
3667	1	0	1	0	1	1	0	2	91	0	0	138	69	88	5	#NULL!	13	251	3.06	18	#NULL!	10.6	506	0.044	7.1	38.5	1.18	1.7	121	85.3958	83.2595	216.937	118.329	155	75	5.3	215	327	4.31	0.95	2.17	2.15	61.1	4.71	5.6	0.43	7.7	2.3	29.9
2156	2	0	1	0	0	2	0	1	84	0	1	118	70	95	17	#NULL!	129	1242	3.19	742	#NULL!	5.8	256	#NULL!	12.2	37	#NULL!	4.5	#NULL!	128.814	51.3729	220.031	123.357	81	11025	#NULL!	110	#NULL!	#NULL!	0.93	1.17	1.31	90	8.95	3.6	0.35	9.94	0.62	6.3
420	1	0	1	0	0	2	0	1	73	1	0	120	80	75	19	#NULL!	28	111	3	40	#NULL!	4.2	151	#NULL!	14.8	28	#NULL!	0	#NULL!	122.869	42.5155	153.132	116.009	66	300	#NULL!	309	#NULL!	#NULL!	0.86	1.1	1.07	78.5	4.07	5.8	0.3	5.18	0.74	14.3
2718	1	0	0	0	0	1	0	2	71	0	0	121	68	65	10	#NULL!	29	595	2.97	33	3.7	3.3	201	2.33	26	39	1.3	6	#NULL!	84.6752	81.488	209.203	114.849	50	95	#NULL!	363	#NULL!	#NULL!	0.82	2.14	2.05	68.4	4.3	3.7	0.23	6.27	1.7	27.3
4115	1	1	0	0	0	1	0	1	95	0	0	140	90	82	26	636	13	158	2.62	6	#NULL!	3	239	0.03	15.4	24	#NULL!	3.3	94	263.21	692.65	177.494	101.315	66	176	14.4	347	#NULL!	53.2	0.78	1.12	1.24	83.5	5.05	4.7	0.29	6.06	0.64	10.6
900	2	0	0	0	0	1	0	1	53	0	0	117	52	85	2	#NULL!	29	295	3.34	86	#NULL!	5.1	374	0.76	18.7	42.8	1.95	5	342	102.511	75.2879	241.686	129.157	61	706	43	103	#NULL!	0.75	1.06	2.01	1.88	77.71	8.17	4.5	0.47	10.51	1.83	17.42
4037	2	0	0	0	0	1	0	1	81	1	1	171	110	66	9	#NULL!	32	461	2.92	102	#NULL!	7	463	0.85	13.7	39.9	1.54	4.4	618	96.5658	65.5447	199.923	112.916	112	675	20	331	308	#NULL!	1.03	1.56	1.63	66.14	5.75	7.04	0.61	8.7	2.11	24.34
1347	1	0	1	0	0	2	0	2	90	0	0	150	80	84	4	#NULL!	23	417	2.78	139	#NULL!	5.7	363	6.7	7.4	36.3	1.09	1.7	156	94.0435	45.1727	170.92	107.502	97	1410	187	324	567	14.3	0.84	0.92	1.12	70.4	4.37	5.3	0.33	6.2	1.48	23.9
2478	1	0	1	0	0	1	0	1	71	1	1	45	33	110	7	489	15	202	1.36	42	#NULL!	8.23	360	6.48	16.5	42.2	1.6	6.2	67.1	92.6022	81.488	145.012	52.5909	105	242	#NULL!	74	#NULL!	#NULL!	0.43	1.83	1.99	#NULL!	#NULL!	#NULL!	#NULL!	#NULL!	#NULL!	#NULL!
1687	1	0	1	0	0	2	0	2	86	0	0	130	70	100	7	#NULL!	19	270	0.77	79	#NULL!	4.2	242	2.71	22.4	37.1	1.59	6.7	143	99.4483	61.116	109.822	29.7757	55	569	61.8	105	507	0.84	0.26	1.32	1.49	76.3	7.5	5.3	0.52	9.82	1.74	17.7
3777	2	0	1	0	0	1	0	1	62	1	0	114	81	80	4	#NULL!	41	260	1.59	97	#NULL!	3.6	356	7.8	8.8	34.7	1.78	2.1	108	81.6125	39.8583	110.596	61.4849	78	1144	147	66	46	#NULL!	0.55	0.82	0.97	73.61	6.14	6.4	0.53	8.34	1.58	18.92
3498	1	0	1	0	0	1	0	2	78	0	0	146	80	60	11	#NULL!	18	214	3.2	20	#NULL!	4.2	277	1.4	17.8	40.9	1.85	4.6	94	119.266	63.7733	195.669	123.743	56	96	6.1	224	#NULL!	37.3	1.04	1.31	1.55	59.2	5.54	8.8	0.83	9.38	2.95	31.4
4226	1	0	1	0	0	1	0	1	57	0	0	#NULL!	#NULL!	#NULL!	4	#NULL!	45	249	3.46	33	#NULL!	7	423	1.21	11.3	43.4	1.67	2.4	#NULL!	249.702	46.9442	189.869	133.797	75	149	#NULL!	53	#NULL!	#NULL!	0.95	1.04	1.13	81.74	12.97	6.14	0.96	15.86	1.92	12.14
1069	1	0	0	0	0	1	0	1	49	1	1	136	94	80	5	#NULL!	30	115	3.44	19	#NULL!	4.9	302	#NULL!	20.6	39	#NULL!	5.8	#NULL!	94.9443	61.116	221.578	133.024	65	84	#NULL!	166	#NULL!	#NULL!	0.96	1.28	1.47	85.21	6.49	2.8	0.21	7.61	0.91	12.02
3173	1	0	1	0	1	1	0	2	84	0	0	200	100	103	20	#NULL!	15	260	2.72	18	#NULL!	30.2	473	0.09	4.9	32	1.4	0.8	#NULL!	101.43	53.1444	162.8	105.182	635	192	5.3	1273	#NULL!	1.3	0.78	1.15	1.27	73	5.27	4	0.29	7.24	1.49	20.5
3722	1	0	1	0	0	1	0	1	69	0	0	145	85	78	7	#NULL!	29	209	1.5	25	#NULL!	6.2	336	0.01	20.6	45.3	1.8	7	#NULL!	237.631	61.116	127.224	58.0046	70	123	#NULL!	103	#NULL!	#NULL!	0.49	1.49	1.46	54.9	1.56	7.4	0.21	2.84	1.02	35.9
398	2	0	1	0	1	3	0	1	80	1	1	200	120	93	7	#NULL!	61	941	2.11	171	#NULL!	12.7	462	11	14.8	36.3	1.48	3.9	524	102.151	69.0877	168.6	81.5932	221	746	82	319	1600	#NULL!	0.66	1.15	1.65	86.91	11.88	5.3	0.73	13.68	1.06	7.72
3846	1	0	0	0	0	1	0	1	78	0	0	146	100	102	9	#NULL!	8	233	5.58	18	#NULL!	12.4	367	0.8	14.1	36	#NULL!	3.1	#NULL!	106.114	46.9442	260.247	215.777	142	128	#NULL!	505	#NULL!	#NULL!	1.19	1.04	1.12	76.91	5.34	7.8	0.54	6.94	1.06	15.32
1988	2	0	1	0	0	2	0	2	86	0	0	120	60	72	12	#NULL!	20	251	1.34	101	#NULL!	5.7	283	#NULL!	17.6	29	#NULL!	9.6	#NULL!	120.527	43.4012	92.034	51.8175	65	1053	#NULL!	174	#NULL!	#NULL!	0.42	1	1.03	78.8	7.36	6.1	0.57	9.34	1.31	14
1152	2	0	1	0	0	2	0	1	58	1	1	167	95	98	7	#NULL!	73	925	2.19	161	#NULL!	4	260	30	35	35.7	1.53	11.3	237	151.875	69.9734	165.12	84.6868	68	820	61.3	385	661	#NULL!	0.71	1.36	1.65	77.91	9.59	12.2	1.5	12.3	1.19	9.72
1596	1	0	1	0	0	0	0	1	95	1	0	140	70	90	5	#NULL!	10	134	2.04	16	#NULL!	4.5	302	0.24	8.7	36	#NULL!	2.8	#NULL!	113.321	55.8016	137.664	78.8863	84	50	#NULL!	244	#NULL!	#NULL!	0.65	1.14	1.31	72.11	4.94	5.3	0.36	6.85	1.49	21.8
3094	2	0	1	0	0	0	0	1	84	1	0	144	95	99	20	#NULL!	780	1541	2.39	434	#NULL!	14.8	524	#NULL!	20.1	35	#NULL!	4.9	#NULL!	103.772	77.0593	202.63	92.4207	155	2870	#NULL!	447	#NULL!	7.79	0.71	1.62	1.78	88.81	14.63	3.6	0.6	16.48	1.25	7.62
2081	1	0	1	0	0	1	0	1	92	1	0	158	90	80	9	#NULL!	13	204	2.55	25	#NULL!	5.6	243	1.77	10.5	38.7	2	2	#NULL!	95.665	59.3446	163.186	98.6079	89	148	#NULL!	237	#NULL!	#NULL!	0.76	1.36	1.37	71.8	6.91	6.6	0.63	9.62	2.01	20.8
1873	2	0	0	0	0	1	0	2	95	1	0	155	107	112	4	#NULL!	18	767	2.76	126	#NULL!	4.7	269	2.3	27.5	34.9	1.3	8.5	336	127.914	63.7733	181.361	106.729	67	727	44	319	#NULL!	#NULL!	0.85	1.11	1.47	86.21	10.31	4.8	0.57	11.96	1.07	8.92
3402	1	0	1	0	0	1	0	1	77	0	0	172	82	72	9	#NULL!	29	462	2.39	126	#NULL!	6.98	288	#NULL!	9.3	35	1.4	2.5	#NULL!	76.3878	58.4588	153.132	92.4207	84	#NULL!	#NULL!	442	#NULL!	#NULL!	0.76	1.07	1.34	69.2	4.34	7.5	0.47	6.28	1.29	20.5
3762	2	0	0	0	0	2	0	2	71	0	0	133	89	130	8	171	15	275	3.24	26	#NULL!	4	200	0.093	21.4	50.3	1.55	4	99	166.468	91.2312	235.886	125.29	51	88	15	350	1140	#NULL!	0.95	1.61	2.08	69.3	4.9	4.5	0.32	7.07	1.8	25.5
2918	2	0	0	0	0	2	0	1	50	0	0	130	70	70	8	#NULL!	45	594	2.14	140	#NULL!	4.2	304	3.4	29.1	40.9	2.22	8.3	50	127.914	56.6873	138.438	82.7533	57	899	11	224	75.5	#NULL!	0.79	1.21	1.29	85.2	7.37	4.5	0.39	8.65	0.88	10.2
1973	1	0	0	0	0	1	0	2	79	0	0	178	100	84	8	#NULL!	40	333	2.54	103	#NULL!	6.7	400	0.18	21.6	38.7	1.31	5.9	331	177.458	62.8875	176.334	98.2212	69	606	9.7	304	#NULL!	#NULL!	0.8	1.31	1.42	79.4	6.14	3.5	0.27	7.74	1.23	15.9
3395	2	0	1	0	1	1	0	2	85	0	0	200	80	78	14	#NULL!	49	231	2.25	90	#NULL!	11.4	476	#NULL!	5.7	36	#NULL!	2.7	#NULL!	116.203	61.116	158.546	87.007	109	122	#NULL!	753	#NULL!	#NULL!	0.74	1.1	1.37	88.91	8.46	1.5	0.14	9.51	0.9	9.52
1950	1	0	1	0	0	0	0	1	93	0	0	170	82	72	13	#NULL!	8	168	1.5	33	#NULL!	22.5	410	1.66	10	31	#NULL!	0	#NULL!	110.798	58.4588	132.637	58.0046	194	201	24.8	166	#NULL!	#NULL!	0.53	0.98	1.31	83.4	6.39	4.3	0.33	7.67	0.91	11.8
4306	1	0	0	0	0	1	0	2	81	0	0	120	70	57	4	#NULL!	10	164	1.97	16	#NULL!	6.5	175	0.63	23.9	39	#NULL!	6	#NULL!	79.6307	52.2586	140.758	76.1794	55	63	#NULL!	2	#NULL!	6.76	0.68	1.1	1.17	67.1	4.85	8.4	0.61	7.23	1.72	23.8
385	1	0	1	0	0	0	0	1	81	1	0	135	75	66	10	#NULL!	41	166	2.21	35	#NULL!	4.1	481	0.74	12.2	31	#NULL!	4.2	#NULL!	87.9181	47.8299	146.172	85.4602	97	70	#NULL!	240	#NULL!	#NULL!	0.74	1.02	1.07	69.8	3.2	8.5	0.4	4.59	0.84	18.3
125	1	0	1	0	0	2	0	1	85	1	1	136	82	109	10	#NULL!	19	246	1.6	40	#NULL!	5.1	200	8.64	12.7	30	#NULL!	5.9	#NULL!	81.9728	45.1727	134.571	61.8716	73	384	#NULL!	458	#NULL!	27.3	0.55	0.83	1.01	65.2	3.86	9	0.53	5.92	1.37	23.1
451	2	0	1	0	0	1	0	2	70	0	0	132	75	70	4	#NULL!	53	671	2.59	299	#NULL!	5	270	5.6	11.7	40.6	2.16	1.9	67	118.906	81.488	199.149	100.155	49	2580	423	188	188	3.91	0.78	1.41	1.82	93	14.12	1.3	0.19	15.18	0.85	5.6
2559	1	0	1	0	0	1	0	1	69	1	0	135	86	76	28	1450	26	355	2.08	93	#NULL!	5.7	339	3.99	10.7	39.8	2	2.1	611	122.148	81.488	163.186	80.4331	91	688	9	82	#NULL!	121	0.66	1.82	1.82	84.81	8.46	3.2	0.32	9.98	1.15	11.52
2243	2	0	1	0	0	3	0	1	79	0	0	130	70	74	13	#NULL!	93	854	2.18	712	#NULL!	5.2	337	#NULL!	29.5	41.6	1.7	0	#NULL!	134.399	72.6306	153.132	84.3001	107	2568	#NULL!	328	#NULL!	#NULL!	0.65	1.48	1.61	95.5	12.85	1.9	0.25	13.45	0.34	2.5
554	1	0	1	0	0	4	0	1	81	0	0	119	98	132	9	#NULL!	136	1039	2.57	130	#NULL!	5	254	#NULL!	12.5	38	1.8	5.4	#NULL!	199.437	47.8299	138.824	99.3813	120	912	#NULL!	494	#NULL!	37.4	0.76	0.9	1.06	91.5	15.47	3.8	0.63	16.89	0.72	4.2
122	2	0	1	0	0	0	0	2	81	0	0	151	79	80	6	#NULL!	10	194	2.85	20	#NULL!	8.7	275	0.01	9.1	36.8	1.08	2.5	#NULL!	105.394	81.488	192.189	110.209	72	73	6.8	410	#NULL!	#NULL!	0.93	2.67	1.8	82.1	7.86	4.5	0.43	9.56	1.21	12.7
214	1	1	1	0	0	4	0	1	85	0	0	80	50	49	9	558	93	1323	1.95	666	#NULL!	8	332	27	12.5	38	1.5	0	1300	163.585	53.1444	172.854	75.406	157	5673	280	194	#NULL!	5.85	0.63	1.01	1.17	87.91	13.17	3.5	0.53	14.98	1.24	8.32
1405	2	0	1	0	0	1	0	2	89	0	0	130	80	92	18	#NULL!	32	683	2.39	98	#NULL!	9.1	301	5.5	19	35.1	1.34	6.7	572	156.379	78.8308	192.189	92.4207	100	627	16	195	319	#NULL!	0.73	1.21	1.73	87.51	15.59	6.6	1.18	17.81	1.01	5.72
2369	1	0	1	0	0	1	0	1	89	0	0	100	70	45	8	#NULL!	11	326	2.59	131	#NULL!	11.2	570	6.07	10.1	34	#NULL!	3.6	#NULL!	186.646	60.2303	168.6	100.155	146	1420	#NULL!	407	#NULL!	#NULL!	0.81	1.2	1.32	89.6	5.27	3	0.17	5.88	0.43	7.2
1568	2	0	0	0	0	2	0	1	72	0	0	110	85	65	7	19600	67	389	3.25	192	#NULL!	5.1	354	3.86	20.2	35.6	2.03	4.6	123	144.668	54.0301	184.841	125.677	95	1684	54.5	450	#NULL!	3.92	0.87	1.03	1.18	92	10.01	3	0.32	10.88	0.55	5
4008	2	0	0	0	0	1	0	2	72	0	0	130	80	62	10	#NULL!	39	884	1.82	212	#NULL!	6.4	194	6.8	48.3	40.7	1.7	12.3	#NULL!	127.914	67.3162	135.731	70.379	64	1390	#NULL!	293	365	#NULL!	0.61	1.4	1.47	84.91	7.19	4.7	0.4	8.47	0.82	9.72
1336	1	1	1	0	0	3	0	2	87	0	0	100	64	72	22	#NULL!	15	222	1.73	26	#NULL!	9.5	547	0.88	49.1	35	#NULL!	15.9	#NULL!	144.849	65.5447	146.558	66.8987	118	162	#NULL!	337	#NULL!	16	0.58	1.35	1.43	77.6	4.18	9.8	0.52	5.38	0.68	12.6
2752	2	0	1	0	0	1	0	1	87	0	0	127	49	85	34	#NULL!	35	453	2	133	#NULL!	6.6	299	0.08	22.9	22	#NULL!	6.2	#NULL!	132.958	51.3729	138.051	77.3395	92	729	#NULL!	119	#NULL!	63.5	0.64	0.86	1.12	70.2	6.7	9.9	0.94	9.54	1.34	14.02
503	1	0	0	0	0	2	0	1	95	0	0	123	80	77	19	12200	24	232	2.47	22	#NULL!	10.5	371	0.26	9.4	33.6	1.2	3	#NULL!	115.483	62.8875	163.96	95.5143	99	230	25.2	433	2280	61.2	0.83	1.03	1.37	90.24	14	2.34	0.36	15.51	1.13	7.34
4256	1	0	1	0	0	1	0	2	86	0	0	96	81	94	13	24200	61	490	2.19	99	#NULL!	10.2	448	0.5	9.1	39.2	1.5	0	483	128.995	73.5164	211.91	84.6868	88	957	23	253	#NULL!	30	0.5	3.01	1.6	90.6	14.84	3.3	0.55	16.39	0.99	6
1836	1	0	1	0	0	0	0	1	84	0	0	146	86	108	4	#NULL!	23	351	3.38	18	#NULL!	5	279	0.12	6.2	31	#NULL!	2.9	#NULL!	129.535	65.5447	234.725	130.704	72	65	#NULL!	254	#NULL!	#NULL!	0.95	1.17	1.42	#NULL!	#NULL!	#NULL!	#NULL!	9.48	#NULL!	#NULL!
3837	2	0	1	0	0	2	0	2	84	0	0	139	88	80	7	#NULL!	56	1448	2.88	117	#NULL!	13.9	764	191.25	11.8	30.3	0.93	2.4	312	115.663	85.9167	196.829	111.369	159	4009	248.6	246	2180	#NULL!	0.81	1.17	1.86	45.6	3.8	8.2	0.68	8.33	3.76	45.1
4250	1	0	0	0	0	1	0	1	75	1	0	118	60	70	9	#NULL!	70	666	1.3	271	#NULL!	5.7	342	0.31	19.1	32	#NULL!	7.2	#NULL!	152.596	42.5155	98.6079	50.2707	65	3209	#NULL!	80	#NULL!	#NULL!	0.39	0.88	0.92	78.3	7.04	5.1	0.46	9	1.46	16.2
2380	1	0	0	0	0	2	0	2	73	0	0	76	55	96	11	#NULL!	14	388	2.07	36	#NULL!	8.3	285	0.33	21.6	35.7	1.8	6.8	#NULL!	91.161	53.1444	135.344	80.0464	151	397	#NULL!	121	#NULL!	85.5	0.61	1.06	1.15	94.04	27.77	2.6	0.78	29.56	0.95	3.22
2869	1	0	1	0	0	0	0	1	83	1	0	169	64	80	52	6597	8	293	2.36	20	16.2	16.74	668	5.86	5.1	28.6	1	2.4	98.3	82.8736	82.3738	173.241	91.2606	132	73	#NULL!	619	#NULL!	#NULL!	0.83	1.27	1.78	77.1	1.97	7.5	0.19	2.55	0.29	11.3
1316	1	0	0	0	0	2	0	1	93	1	0	146	80	82	8	#NULL!	15	317	1.75	75	#NULL!	8.8	634	18.3	13.3	37.2	1.79	5	359	113.861	68.2019	143.465	67.6721	115	498	43.2	192	129	0.84	0.45	1.29	1.47	76.21	5.07	7.7	0.51	6.65	0.84	12.62
4041	1	0	1	0	0	1	0	2	57	0	0	150	70	78	4	#NULL!	14	259	3.17	47	#NULL!	4	169	1.11	11.6	41	1.6	2.7	#NULL!	108.817	69.9734	206.497	122.583	74	324	19.6	412	#NULL!	#NULL!	0.87	1.27	1.5	77.61	5.51	5.1	0.36	7.1	1.19	16.82
1881	2	0	0	0	0	1	0	1	69	1	0	130	80	66	11	#NULL!	66	640	2.53	68	#NULL!	6.9	277	4.8	15	42.3	1.58	4.3	71	96.5658	68.2019	170.534	97.8345	117	46	#NULL!	635	188	#NULL!	0.72	1.27	1.46	75.91	3.99	9.1	0.48	5.26	0.71	13.52
1694	2	0	1	0	0	1	0	1	69	1	0	154	90	70	6	#NULL!	22	231	1.83	34	#NULL!	8.2	387	0.16	16.8	37.7	1.6	4.2	317	111.339	68.2019	140.758	70.7657	131	220	7.5	277	#NULL!	#NULL!	0.61	1.08	1.46	85.31	9.42	5	0.55	11.05	1.01	9.12
1306	2	0	1	0	0	0	0	1	82	1	0	88	56	84	21	#NULL!	27	283	0.74	72	#NULL!	5	228	#NULL!	23.9	31.6	1.4	14.1	#NULL!	90.9808	58.4588	84.6868	28.6156	69	1704	#NULL!	56	#NULL!	#NULL!	0.28	0.83	1.24	92.14	18.03	4.8	0.93	19.55	0.58	3.02
1355	1	0	1	0	0	2	0	2	77	0	0	156	53	66	10	#NULL!	29	550	1.63	62	#NULL!	5.9	685	0.053	36.1	28.2	0.71	17.3	122	96.9261	49.6014	109.435	63.0317	130	138	4.6	73	90.8	0.76	0.5	0.94	1.05	63.4	2.06	10.2	0.33	3.25	0.84	25.8
883	1	0	1	0	0	1	0	2	83	0	0	#NULL!	#NULL!	#NULL!	11	#NULL!	13	215	2.31	37	#NULL!	3.5	341	1.4	11.9	41.1	1.26	4	95	121.068	84.1453	176.334	89.3271	71	319	14	38	111	#NULL!	0.59	1.59	1.77	68.9	5.01	5.1	0.37	7.28	1.83	25.1
3963	2	0	1	0	0	0	0	1	79	1	1	140	78	78	1	#NULL!	24	305	2.83	16	#NULL!	11.1	247	0.8	8.9	31.5	1.9	2.2	94	85.3958	69.9734	188.708	109.435	89	#NULL!	4.3	746	2230	#NULL!	0.82	1.13	1.47	80.6	8.13	7.2	0.72	10.08	1.04	10.3
935	1	0	1	0	0	1	0	1	92	1	0	140	80	92	30	#NULL!	43	178	2.91	28	#NULL!	7.6	277	2.88	8.6	42	#NULL!	2.1	#NULL!	117.464	82.3738	197.602	112.529	125	192	55.6	159	#NULL!	10.7	0.84	1.21	1.73	36.42	4.26	0.9	0.1	11.66	7.26	62.31
1420	1	0	1	0	0	2	0	2	90	0	0	138	70	82	3	#NULL!	34	468	2.22	52	#NULL!	16.5	648	2.1	13.1	34.8	1.47	6.8	279	134.76	95.6599	192.575	85.8469	183	147	4.6	407	1480	#NULL!	0.79	1.64	2	#NULL!	#NULL!	#NULL!	#NULL!	#NULL!	#NULL!	#NULL!
1529	1	1	1	0	0	2	0	1	91	1	0	140	75	86	11	#NULL!	24	293	3.68	161	#NULL!	6.3	182	#NULL!	16.7	35	#NULL!	5	#NULL!	131.877	65.5447	224.285	142.305	106	1481	#NULL!	661	#NULL!	101	1.01	1.33	1.35	84.91	10.16	4.3	0.52	11.97	1.29	10.82
1713	2	0	1	0	0	1	0	2	67	0	0	114	76	87	8	#NULL!	66	1168	3.52	292	#NULL!	4.7	114	3.8	10.4	39.3	2.1	1	#NULL!	121.248	94.7741	240.913	136.118	39	2667	#NULL!	571	276	#NULL!	0.96	1.65	1.95	82.91	8.26	1.7	0.17	9.97	1.52	15.22
2257	1	0	0	0	0	1	0	1	92	0	0	120	82	72	19	#NULL!	18	392	2.04	60	#NULL!	4.9	291	13.06	11.4	31.7	1.5	3.2	#NULL!	83.9546	63.7733	140.371	78.8863	75	235	#NULL!	478	#NULL!	66	0.66	1.12	1.31	80.51	12.15	6.8	1.02	15.1	1.91	12.62
3470	2	0	1	0	0	2	0	1	82	0	0	116	58	104	11	#NULL!	37	399	2.95	132	#NULL!	7.3	381	0.89	8.4	34.5	1.27	2	#NULL!	131.517	63.7733	187.162	114.076	100	1962	7	1038	184	26.1	0.82	1.06	1.31	77.71	6.79	6.4	0.56	8.74	1.37	15.72
434	2	0	0	0	0	1	0	1	78	1	1	131	66	52	6	#NULL!	22	352	2.1	59	#NULL!	7.4	228	10.16	14.8	35	#NULL!	4.5	#NULL!	96.5658	50.4872	134.184	81.2065	88	602	#NULL!	106	#NULL!	53.6	0.64	0.83	1.03	83	7.81	7.8	0.73	9.41	0.85	9
4249	2	0	1	0	0	1	0	1	81	0	1	122	87	75	12	#NULL!	55	453	2.72	233	#NULL!	5.5	354	#NULL!	14.2	41	#NULL!	4.6	#NULL!	97.4666	54.9159	180.201	105.182	65	2679	#NULL!	344	#NULL!	#NULL!	0.84	1.04	1.12	73.41	6.13	5.8	0.48	8.34	1.54	18.52
2824	1	0	0	0	0	0	0	1	101	0	1	156	80	78	14	#NULL!	8	184	3.17	19	#NULL!	7.4	345	0.35	8.3	29	#NULL!	5.1	#NULL!	83.2339	54.0301	202.243	122.583	90	83	#NULL!	86	#NULL!	50	0.89	1.09	1.1	57.4	3.89	10.3	0.7	6.78	1.68	24.8
2234	1	0	1	0	0	3	0	1	96	0	0	140	80	140	8	#NULL!	27	232	2.18	24	#NULL!	10.5	524	#NULL!	16.5	35	#NULL!	5.8	#NULL!	172.593	46.9442	136.504	84.3001	120	127	#NULL!	763	#NULL!	#NULL!	0.73	0.92	0.95	73.71	7.44	6.9	0.7	10.09	1.44	14.32
2301	2	0	0	0	0	1	0	1	55	0	0	133	80	76	7	#NULL!	57	156	4.06	34	#NULL!	5.6	457	#NULL!	29.4	42	#NULL!	6.5	#NULL!	113.14	77.9451	246.326	156.999	90	157	#NULL!	97	#NULL!	#NULL!	1.11	1.23	1.56	70	3.8	6.6	0.36	5.43	1.11	20.4
3939	2	0	1	0	0	1	0	1	69	0	0	102	66	82	6	#NULL!	42	416	2.69	150	#NULL!	5.1	332	66.03	13	30	#NULL!	3.8	#NULL!	90.08	76.1736	181.748	104.022	93	1011	#NULL!	217	#NULL!	#NULL!	0.83	1.36	1.52	83.21	5.94	4.1	0.29	7.14	0.84	11.82
4354	1	0	0	0	0	1	0	1	65	1	0	121	55	74	7	#NULL!	13	214	4.08	49	#NULL!	4.7	293	0.025	7.7	38.6	1.9	1.9	176	135.66	56.6873	219.644	157.773	83	703	2.1	756	55.8	#NULL!	1.1	0.85	1.13	89.61	9.75	1.7	0.19	10.89	0.93	8.52
1045	2	0	0	0	0	1	0	1	81	0	0	136	90	78	6	#NULL!	34	415	2.47	96	#NULL!	4.5	314	16	32.7	32.8	1.53	6.8	211	122.869	78.8308	168.6	95.5143	76	136	175	1159	118	#NULL!	0.83	1.26	1.57	#NULL!	#NULL!	#NULL!	#NULL!	#NULL!	#NULL!	#NULL!
4039	1	0	0	0	0	2	0	1	63	1	0	100	65	75	9	#NULL!	27	445	1.16	61	#NULL!	6.1	552	2.93	29.1	36.7	1.5	9.8	324	105.213	46.9442	92.8074	44.8569	93	338	9.3	263	834	#NULL!	0.35	0.74	0.93	75.61	6.89	7.4	0.67	9.11	1.11	12.22
1831	1	0	1	0	0	1	0	1	92	1	0	139	67	65	7	#NULL!	8	181	1.17	22	#NULL!	5.8	345	0.13	14	31.4	1.43	4.1	#NULL!	154.757	58.4588	105.955	45.2436	88	#NULL!	#NULL!	399	130	#NULL!	0.45	0.84	1.15	80.01	11.4	4.1	0.58	14.24	2.19	15.42
3408	1	0	0	0	0	2	0	1	51	0	0	112	70	76	7	8020	17	239	2.1	23	#NULL!	7.5	217	0.5	15	38	1.6	4.1	92	108.997	79.7166	164.733	81.2065	65	#NULL!	8.2	182	#NULL!	17.2	0.7	1.46	1.56	73.4	4.78	6.9	0.45	6.52	1.27	19.4
3819	1	0	0	0	0	3	0	1	72	1	0	112	94	104	7	#NULL!	2510	1650	0.89	3095	#NULL!	10.4	607	0.16	31.7	31.9	1.09	19.4	465	137.102	49.6014	80.0464	34.4161	123	330	20	135	1500	#NULL!	0.29	0.74	0.97	95.1	9.91	1	0.11	10.42	0.38	3.7
491	1	0	0	0	0	1	0	1	48	1	1	130	80	60	5	#NULL!	19	178	2.42	15	#NULL!	4.6	408	#NULL!	9.3	42	2.4	2.4	#NULL!	90.9808	75.2879	159.319	93.5808	49	41	#NULL!	485	#NULL!	2.01	0.74	1.22	1.47	67.14	4.34	6.84	0.44	6.46	1.49	23.14
4274	1	0	0	0	0	1	0	1	75	0	0	138	77	88	11	#NULL!	47	277	2.1	32	#NULL!	26.3	543	0.13	20.9	43.8	1.45	7	207	81.7926	62.0018	136.118	81.2065	455	#NULL!	21	238	195	#NULL!	0.56	1.6	1.21	79.8	4.19	4.2	0.22	5.25	0.77	14.6
868	2	0	0	0	0	1	0	1	83	0	0	140	80	80	6	#NULL!	90	1528	2.85	519	#NULL!	11	398	6	15.5	37.1	1.4	3.7	#NULL!	144.128	63.7733	177.494	110.209	91	4123	#NULL!	445	75.2	#NULL!	0.83	1.12	1.24	86.41	13.1	5	0.76	15.16	1.3	8.62
3577	2	0	0	0	0	1	0	1	57	1	1	140	80	80	3	#NULL!	45	251	2.81	106	#NULL!	4.8	289	#NULL!	9.5	38	#NULL!	3.3	#NULL!	114.221	78.8308	185.615	108.662	71	992	#NULL!	258	#NULL!	#NULL!	0.85	1.41	1.53	85.7	10.3	4.2	0.5	12.02	1.2	10
1309	2	0	0	0	0	0	0	1	93	0	0	110	62	78	13	#NULL!	26	189	2.58	61	#NULL!	5.5	108	1.59	18.2	32	#NULL!	6	#NULL!	101.43	55.8016	173.627	99.768	81	1101	#NULL!	433	#NULL!	#NULL!	0.81	1.01	1.08	81.11	6.85	5.4	0.46	8.45	1.13	13.42
1639	1	0	1	0	0	1	0	1	72	0	0	178	86	78	8	#NULL!	15	227	3.01	23	#NULL!	5.3	249	0.18	13.3	34.5	1.76	3.2	199	102.691	82.3738	201.469	116.396	88	186	13	563	#NULL!	#NULL!	0.84	1.58	1.59	76.4	8.41	7.6	0.84	11.01	1.67	15.1
3978	1	0	1	0	0	2	0	1	81	0	0	110	70	66	9	#NULL!	42	167	3.25	33	#NULL!	8.3	431	0.92	15.3	37	#NULL!	4	#NULL!	85.576	76.1736	200.696	125.677	157	75	#NULL!	269	#NULL!	#NULL!	0.91	1.04	1.47	60.9	3.45	10.6	0.6	5.66	1.34	23.7
1349	2	1	1	0	0	0	0	1	68	1	0	136	69	103	3	#NULL!	13	252	1.97	34	#NULL!	9.4	519	2.58	65	38.3	1.46	22.6	963.9	152.96	743.14	109.822	76.1794	119	423	#NULL!	268	836	#NULL!	0.64	0.93	0.94	72.41	5.68	8.8	0.69	7.84	1.44	18.42
2682	2	0	1	0	0	2	0	1	76	0	0	133	76	68	5	#NULL!	63	923	1.55	334	#NULL!	5.2	382	5.1	15.4	33.4	1.41	3.5	80	132.237	62.0018	121.81	59.9381	60	2566	255	186	96.9	#NULL!	0.46	1.1	1.19	92.1	10.08	3.8	0.42	10.95	0.43	3.9
1382	1	0	0	0	1	1	0	1	79	0	0	130	70	60	22	#NULL!	16	375	2.19	79	#NULL!	12.2	83	22.14	13.5	24	#NULL!	3.7	#NULL!	94.2237	49.6014	138.824	84.6868	123	594	#NULL!	178	#NULL!	#NULL!	0.68	0.92	0.95	71.2	4.2	7.5	0.44	5.9	1.2	20.3
3612	2	0	1	0	0	0	0	1	94	1	0	122	70	80	6	#NULL!	10	127	2.26	13	#NULL!	3.5	182	#NULL!	15.4	28	#NULL!	5.7	#NULL!	146.83	72.6306	157.386	87.3937	62	#NULL!	#NULL!	211	#NULL!	129	0.7	1.01	1.39	86.11	7.89	6.7	0.61	9.16	0.58	6.32
3687	1	0	0	0	0	1	0	2	51	0	0	123	90	130	1	#NULL!	18	189	3.06	25	#NULL!	4.8	357	0.14	10.4	40.1	1.6	2.4	46	109.537	66.4305	192.189	118.329	70	117	5.4	217	#NULL!	#NULL!	0.74	1.07	1.27	#NULL!	#NULL!	#NULL!	#NULL!	#NULL!	#NULL!	#NULL!
1674	2	0	0	0	0	1	0	1	45	1	1	133	77	98	6	#NULL!	32	213	1.73	73	#NULL!	6	451	#NULL!	#NULL!	43.7	1.5	0	#NULL!	91.8816	46.0585	138.051	66.8987	98	696	#NULL!	134	#NULL!	#NULL!	0.5	0.81	0.88	82.41	10.74	3.2	0.42	13.03	1.84	14.12
2777	1	0	1	0	0	2	0	2	88	0	0	165	100	75	5	#NULL!	14	241	2.63	81	#NULL!	6.8	298	2	11.3	37	1.23	3.4	76	121.608	71.7449	174.014	101.701	75	602	94	565	#NULL!	#NULL!	0.81	1.53	1.37	#NULL!	#NULL!	#NULL!	#NULL!	#NULL!	#NULL!	#NULL!
855	2	0	0	0	0	1	0	1	85	0	0	97	56	71	11	#NULL!	30	365	3	34	#NULL!	6.1	427	2.1	9.3	34.5	1.4	2.2	105	132.778	69.0877	185.615	116.009	96	129	36	1228	#NULL!	#NULL!	0.96	1.01	1.31	72.2	6.44	10.9	0.97	8.92	1.48	16.6
3956	2	0	1	0	1	0	0	1	94	0	0	157	89	107	4	#NULL!	12	175	2.37	19	#NULL!	23.2	611	#NULL!	6.4	25	#NULL!	0	#NULL!	199.257	74.4021	154.679	91.6473	413	15	#NULL!	176	#NULL!	210	0.73	1.18	1.41	94.2	24.67	4.1	1.08	26.2	0.4	1.5
1218	2	0	0	0	0	2	0	1	69	0	0	95	67	120	10	#NULL!	26	563	3.86	124	#NULL!	9.3	503	4.6	27.2	40.3	1.37	6.2	274	203.941	82.3738	215.391	149.265	138	906	88	532	#NULL!	#NULL!	1.88	1.42	1.56	65.9	9	8.9	1.21	13.66	3.4	24.9
3584	2	0	1	0	0	0	0	2	86	0	0	174	66	63	9	#NULL!	31	166	3.02	20	#NULL!	3.8	272	0.004	#NULL!	36.9	1	0	14.2	89.5395	70.8592	185.615	116.783	56	#NULL!	#NULL!	177	157	#NULL!	1.03	1.6	1.34	60.8	4.01	6.4	0.42	6.6	2.09	31.6
317	2	0	0	0	0	1	0	1	65	1	0	120	80	120	8	#NULL!	27	727	2.33	144	#NULL!	4.1	274	51.05	14.3	40	#NULL!	4.3	#NULL!	155.478	62.0018	149.265	90.1005	76	1069	#NULL!	876	#NULL!	76.8	0.6	1.08	1.17	80.7	7.85	7.6	0.74	9.73	1.13	11.6
951	1	0	0	0	0	1	0	2	77	0	0	120	75	80	5	#NULL!	71	245	3.25	62	#NULL!	2.7	170	#NULL!	10.9	36	#NULL!	2.2	#NULL!	117.644	67.3162	192.962	125.677	57	42	#NULL!	487	#NULL!	#NULL!	0.74	1.05	1.27	67.9	5.01	8.5	0.63	7.39	1.66	22.4
1712	1	0	1	0	0	2	0	1	83	1	1	150	70	86	7	#NULL!	10	177	3.73	16	#NULL!	4.4	326	0.12	18.2	38	#NULL!	3.8	#NULL!	106.835	83.2595	218.871	144.238	93	68	#NULL!	208	#NULL!	8.38	1.03	1.08	1.57	65.84	3.51	8.14	0.43	5.33	1.08	20.34
1586	2	0	0	0	0	2	0	1	78	1	0	102	60	68	8	#NULL!	39	350	4.26	108	#NULL!	5.5	302	0.53	12.5	37.2	1.6	2.6	531	101.43	92.1169	258.314	164.733	73	1138	49	1255	118	4.07	1.13	1.37	1.73	#NULL!	#NULL!	#NULL!	#NULL!	#NULL!	#NULL!	#NULL!
3140	1	0	1	0	0	2	0	1	74	0	0	140	90	78	20	#NULL!	49	170	3.22	38	#NULL!	5.5	273	4.4	11.2	36	#NULL!	4.2	#NULL!	100.89	73.5164	209.59	124.517	112	175	10	547	#NULL!	#NULL!	0.93	1.29	1.38	61.8	3.48	9.1	0.51	5.63	1.37	24.3
1114	2	0	1	0	0	1	0	1	74	0	0	84	40	67	6	#NULL!	22	431	2.22	115	#NULL!	3.2	324	26.5	11.3	32.9	1.48	3.6	202	96.0253	47.8299	133.411	85.8469	87	2520	5.1	482	66.7	#NULL!	0.62	0.71	0.89	88.51	12.05	4.5	0.62	13.63	0.94	6.92
1647	2	0	1	0	0	1	0	1	66	1	0	130	90	90	7	#NULL!	60	1190	1.86	272	#NULL!	3.7	298	5	48.1	38.8	1.5	14.6	#NULL!	117.284	64.659	133.411	71.9258	52	1829	449	651	142	#NULL!	0.63	0.96	1.2	86.2	9.42	4.6	0.51	10.93	0.96	8.8
1646	2	0	1	0	0	1	0	1	57	1	1	161	102	68	8	#NULL!	#NULL!	#NULL!	1.53	#NULL!	#NULL!	4.1	363	2.5	#NULL!	#NULL!	#NULL!	#NULL!	135	122.869	113.375	157.773	59.1647	81	#NULL!	122	209	11.3	#NULL!	0.44	2.09	2.1	#NULL!	#NULL!	#NULL!	#NULL!	#NULL!	#NULL!	#NULL!
4239	2	0	1	0	0	1	0	2	76	1	0	140	75	68	2	#NULL!	29	386	4.18	134	#NULL!	3	187	#NULL!	13.5	43	#NULL!	3.3	#NULL!	132.958	100.089	269.915	161.64	56	1365	#NULL!	390	#NULL!	#NULL!	1.13	1.65	1.85	91.9	11.61	1.5	0.18	12.63	0.82	6.5
1972	1	0	1	0	0	1	0	2	88	0	0	140	83	80	6	#NULL!	12	252	2.85	33	#NULL!	9.2	560	0.14	18.4	35	0.9	7.4	#NULL!	93.1427	62.8875	159.706	110.209	101	87	15.4	373	#NULL!	#NULL!	0.77	1.1	1.16	57.2	2.19	11.5	0.44	3.83	1.12	29.2
3386	2	0	0	0	0	1	0	1	84	0	0	160	96	66	11	#NULL!	24	458	2.61	111	#NULL!	4	277	1.57	18.1	40.2	1.8	5.2	67	127.553	69.9734	168.987	100.928	63	303	53.4	817	402	#NULL!	0.81	1.05	1.29	85.21	6.61	3.1	0.24	7.76	0.9	11.62
3148	2	0	1	0	0	1	0	1	89	0	0	120	60	65	7	#NULL!	26	417	2.56	101	#NULL!	5.3	313	8.8	7.9	34	2.2	2	98.3	146.29	77.0593	178.654	98.9946	107	826	116	225	19.5	#NULL!	0.69	1.15	1.42	90.51	7.48	2.4	0.2	8.27	0.58	7.02
2063	1	0	0	0	0	2	0	1	78	0	0	138	86	82	6	#NULL!	16	214	3.7	24	#NULL!	6.3	260	#NULL!	22.2	37.8	1.01	5.3	#NULL!	101.971	84.1453	222.738	143.078	93	127	#NULL!	278	#NULL!	#NULL!	0.97	1.58	1.55	50.6	2.73	6.7	0.36	5.39	2.01	37.3
4004	2	0	0	0	0	1	0	1	81	0	0	140	100	80	34	#NULL!	24	351	2.68	140	#NULL!	5.2	264	35.96	12	37	#NULL!	3.7	#NULL!	118.725	61.116	211.137	103.635	75	1824	#NULL!	436	#NULL!	8.57	0.83	1.04	1.12	85.41	6.76	1.8	0.14	7.91	1.01	12.82
3704	1	0	1	0	0	2	0	2	92	1	0	184	78	67	21	#NULL!	8	204	1.67	15	#NULL!	2.7	211	0.03	16.8	37.8	1.78	4.4	550	107.195	74.4021	139.598	64.5785	61	40	5	235	107	0.98	0.58	1.11	1.36	94.7	11.34	2.3	0.27	11.97	0.35	2.9
1177	1	0	0	0	0	0	0	1	65	0	0	150	107	90	8	#NULL!	47	302	4.22	71	#NULL!	5.6	422	0.47	30.2	46.5	2.38	8.8	218	134.94	63.7733	218.484	163.186	76	331	20	73	358	5.65	1.03	1.37	1.16	55.9	3.42	7.4	0.45	6.11	1.93	31.6
641	1	0	1	0	0	1	0	2	82	0	0	180	100	68	7	#NULL!	7	177	5.7	16	#NULL!	5.4	259	0.1	9.2	38.6	2.4	1.3	#NULL!	138.543	62.8875	286.93	220.418	84	46	13.5	77	#NULL!	0.82	1.32	1.08	1.14	72.7	4.23	5.2	0.3	5.81	1.25	21.5
4230	2	0	0	0	0	1	0	1	67	0	0	136	66	80	5	#NULL!	25	358	2.42	115	#NULL!	4.7	203	#NULL!	16.7	32.6	1.6	3.7	#NULL!	121.968	53.1444	141.918	93.5808	94	1259	#NULL!	320	#NULL!	#NULL!	0.62	0.71	0.96	78.71	5.98	6.1	0.46	7.6	1.15	15.12
195	1	0	1	0	0	1	0	1	85	1	0	192	87	67	8	#NULL!	27	224	1.54	47	#NULL!	5.8	412	2.602	31	38.4	1.29	11.3	160	174.215	79.7166	129.93	59.5514	98	127	21.8	42	715	5	0.41	1.43	1.44	69.2	4.32	7.8	0.49	6.25	1.41	22.5
383	2	0	0	0	0	1	0	1	72	1	1	138	76	70	7	#NULL!	22	186	1.56	17	#NULL!	4.9	372	#NULL!	7.7	38	#NULL!	1.8	#NULL!	106.835	59.3446	115.236	60.3248	76	57	#NULL!	362	#NULL!	0.698	0.54	0.94	1.07	63.6	3.93	8.6	0.54	6.2	1.54	24.8
1042	1	0	1	0	0	1	0	2	91	0	0	153	84	98	8	#NULL!	36	307	3.05	120	#NULL!	5	220	2.34	9.7	35.3	1.4	0.9	659.4	102.331	74.4021	183.681	117.943	66	3896	#NULL!	370	#NULL!	#NULL!	0.88	1.2	1.34	78.3	6.52	4.1	0.34	8.33	1.41	16.9
1277	1	0	1	0	0	1	0	1	82	1	0	#NULL!	#NULL!	56	15	#NULL!	23	191	3	43	#NULL!	4.2	328	#NULL!	15.8	35	#NULL!	4.4	#NULL!	85.3958	69.9734	192.575	116.009	91	176	#NULL!	202	#NULL!	#NULL!	0.86	1.09	1.26	54	3.68	7.8	0.53	6.8	2.48	36.5
1265	2	0	0	0	0	3	0	2	88	0	0	151	76	102	15	#NULL!	113	1779	2.67	556	#NULL!	7.8	500	14.1	13	42.6	2.01	3.6	338	141.786	65.5447	166.667	103.248	74	4176	4.2	164	25.3	97.7	0.82	1.06	1.17	87.01	16.35	5.4	1.02	18.78	1.4	7.52
3989	2	0	0	0	0	4	0	2	78	0	0	110	96	102	7	#NULL!	10	330	2.17	22	#NULL!	6.3	543	13.9	11	37.7	1.06	4.9	210	106.114	54.9159	133.797	83.9134	71	121	7.5	245	1940	16.5	0.98	0.99	0.98	90.61	16.78	2.2	0.4	18.52	1.3	7.02
759	2	0	1	0	0	4	0	2	95	0	0	131	65	74	38	#NULL!	66	680	1.08	263	#NULL!	4.6	312	#NULL!	34.8	41	1.7	12.3	#NULL!	118.725	82.3738	107.889	41.7633	64	1705	#NULL!	202	#NULL!	1.5	0.29	1.24	1.47	82	8.32	7.5	0.76	10.14	1.01	10
1490	2	0	1	0	0	1	0	1	61	0	0	138	76	74	7	#NULL!	44	682	3.42	200	#NULL!	5.4	332	#NULL!	12.1	41	1.7	3.1	#NULL!	125.932	61.116	180.588	132.251	72	3406	#NULL!	163	#NULL!	#NULL!	0.96	0.97	1.09	89.51	11.15	2.1	0.26	12.46	0.98	7.92
3270	2	0	0	0	0	1	0	1	93	1	0	120	80	90	20	#NULL!	36	431	2.29	48	#NULL!	16.4	509	#NULL!	11.2	32	#NULL!	6.4	#NULL!	113.501	52.2586	148.105	88.5538	199	281	#NULL!	339	#NULL!	#NULL!	0.75	0.89	0.93	87.84	12.66	2.74	0.39	14.42	1.36	9.44
3312	1	0	1	0	0	2	0	1	83	1	1	124	90	60	8	1067	23	624	2.14	96	#NULL!	7.07	375	12.68	18.6	37	1.4	7	429.9	123.41	58.4588	124.903	82.7533	107	911	#NULL!	76	#NULL!	#NULL!	0.69	0.92	1.04	79.2	6.75	3.8	0.32	8.52	1.39	16.3
1679	1	0	0	0	0	1	0	1	81	1	0	139	68	85	11	#NULL!	10	264	2.7	33	#NULL!	5.6	409	1.2	12.1	33.6	1.25	2.3	82	85.0355	76.1736	171.307	104.408	87	#NULL!	27	410	355	#NULL!	0.7	1.35	1.35	73.4	6.33	6.4	0.55	8.62	1.6	18.6
2127	1	0	1	0	0	2	0	1	81	0	0	152	111	94	3	#NULL!	37	819	4.37	333	#NULL!	7	399	3.8	15.7	36.9	1.52	3.1	257	101.971	84.1453	252.127	168.987	89	3495	188	231	543	#NULL!	1.11	1.35	1.49	95.1	9.27	1.2	0.11	9.74	0.33	3.4
270	2	0	1	0	0	1	0	1	75	1	0	178	88	78	9	#NULL!	14	250	2.5	44	#NULL!	3.7	330	4.95	15.7	40.7	1.7	3.8	169	92.6022	75.2879	166.28	96.6744	99	287	20.8	252	44.7	#NULL!	0.75	1.16	1.33	73.04	5.68	4.64	0.36	7.79	1.66	21.34
3829	2	0	1	0	0	2	0	2	82	0	0	140	70	80	16	#NULL!	34	275	1.7	50	#NULL!	3.9	365	#NULL!	3.8	30.7	1.2	1.6	#NULL!	134.76	83.2595	134.184	65.7386	117	70	#NULL!	977	#NULL!	0.48	0.51	1.19	1.47	66	4.01	7.9	0.48	6.08	1.34	22
2958	1	0	0	0	0	0	0	1	95	1	0	120	60	90	16	#NULL!	17	459	2.26	142	#NULL!	13.7	319	22.73	9.2	28	#NULL!	3.3	#NULL!	109.898	78.8308	158.933	87.3937	140	1015	#NULL!	138	#NULL!	#NULL!	0.7	0.89	1.39	86.74	5.46	4.84	0.3	6.29	0.52	8.34
4192	2	0	0	0	0	1	0	1	61	1	0	120	80	68	9	#NULL!	52	628	2.68	209	#NULL!	7.2	414	0.024	18.3	40.4	2.21	4.2	87	117.104	74.4021	168.6	103.635	78	1823	4.3	324	#NULL!	#NULL!	0.75	1.17	1.31	77.9	7.62	4.7	0.46	9.78	1.57	16.1
80	1	0	0	0	0	2	0	2	79	0	0	145	80	75	8	#NULL!	36	261	4.46	29	#NULL!	6.8	355	#NULL!	10.6	41	#NULL!	1.7	#NULL!	91.5213	88.574	246.713	172.467	74	91	#NULL!	149	#NULL!	#NULL!	1.15	1.21	1.55	72.91	4.82	6.2	0.41	6.61	1.17	17.72
1453	1	0	1	0	0	2	0	2	85	0	0	114	74	90	4	#NULL!	9	151	2.65	18	#NULL!	4.8	269	0.03	24.6	33	#NULL!	6.8	#NULL!	158.721	70.8592	158.933	102.475	71	66	#NULL!	387	#NULL!	155	0.78	1.09	1.24	88.3	16.68	5.4	1.01	18.86	1.16	6.2
3683	2	0	0	0	0	1	0	2	54	0	0	143	102	93	13	#NULL!	68	630	2.33	272	#NULL!	3.8	195	4.8	0	36	1.32	5.4	843	138.183	62.8875	144.238	90.1005	47	2437	242.6	123	397	16.7	0.64	1.09	1.1	91.6	19.03	3.2	0.67	20.78	1.05	5.1
3871	2	0	1	0	0	1	0	1	64	0	0	170	80	85	5	#NULL!	31	320	2.33	45	#NULL!	3.6	270	0.98	10.6	40.1	2.08	3	81.8	107.736	65.5447	156.613	90.1005	76	240	11.6	214	60.3	#NULL!	0.7	1.2	1.14	76.5	5.69	6.9	0.51	7.43	1.09	14.7
2953	1	0	1	0	0	1	0	1	76	0	0	135	85	75	10	#NULL!	51	398	1.81	135	#NULL!	7.1	345	6.31	9.4	35.7	2.11	2.4	500	197.636	57.5731	131.09	69.9923	96	4824	6.1	88	73.7	65.2	0.59	0.54	1	65.2	2.79	8.9	0.38	4.29	1.11	25.8
2902	2	0	0	0	0	1	0	2	76	0	0	134	60	80	7	#NULL!	18	183	4.48	22	#NULL!	6	268	#NULL!	15.8	42	#NULL!	2.1	#NULL!	161.243	86.8025	264.888	173.241	82	143	#NULL!	255	#NULL!	#NULL!	1.15	1.14	1.5	71.1	5.68	4.9	0.39	7.99	1.88	23.5
1260	2	0	0	0	0	0	0	1	61	1	0	112	80	76	7	#NULL!	23	113	2.49	18	#NULL!	5.1	351	#NULL!	5.8	42.9	2.21	1.1	#NULL!	91.7014	73.5164	170.534	96.2877	84	52	#NULL!	943	#NULL!	#NULL!	0.78	1.16	1.27	56.6	2.79	3.9	0.19	4.93	1.87	37.9
4297	2	0	1	0	0	1	0	1	70	0	0	118	70	84	9	#NULL!	73	462	2.22	191	#NULL!	5.5	244	11	73.1	27	0.99	58.3	287	102.871	50.4872	135.731	85.8469	74	1226	71	18	135	#NULL!	0.75	0.63	0.87	69.6	4.08	9.7	0.57	5.86	1.19	20.3
1741	2	0	1	0	0	1	0	1	94	0	0	168	106	70	6	#NULL!	15	291	2.29	80	#NULL!	5.6	388	0.18	31.2	38.1	1.7	8.8	276	122.329	69.0877	151.199	88.5538	94	#NULL!	3.4	91	45.4	#NULL!	0.67	1.06	1.19	86.81	4.76	4.6	0.25	5.48	0.46	8.42
2211	1	0	1	0	0	1	0	1	84	1	0	150	80	80	5	#NULL!	10	221	2.04	33	#NULL!	5.1	404	1.88	16	34	#NULL!	4.9	#NULL!	136.381	62.8875	132.637	78.8863	99	130	#NULL!	354	#NULL!	0.82	0.68	1	1.08	71.4	4.01	9.4	0.52	5.6	1.01	18
3725	1	0	1	0	0	1	0	1	69	1	1	125	69	70	18	#NULL!	9	217	1.39	27	#NULL!	4.9	316	0.23	14	39.3	2.1	4	117	89.8998	75.2879	119.103	53.751	82	244	13	330	#NULL!	#NULL!	0.51	1.12	1.29	69.3	4.74	6.6	0.45	6.84	1.42	20.8
3160	1	0	0	0	0	1	0	1	63	1	0	110	80	55	8	#NULL!	25	537	1.45	198	#NULL!	3.6	287	35.04	13.6	34.1	1.6	4.6	#NULL!	88.6387	56.6873	102.088	56.0712	88	1273	146.6	177	#NULL!	#NULL!	0.4	0.7	0.97	84.1	9.12	4.9	0.53	10.84	1.15	10.6
206	2	0	0	0	0	1	0	1	84	0	0	135	76	75	5	#NULL!	38	951	2.69	154	#NULL!	9.1	581	8.9	14.5	37.2	1.1	4.9	767	117.825	94.7741	189.482	104.022	209	1375	73	617	953	#NULL!	0.86	1.42	1.62	85.81	10.98	8.6	1.1	12.8	0.69	5.42
2192	1	0	0	0	0	2	0	1	85	0	0	130	85	75	13	22300	191	521	1.68	61	#NULL!	16.8	426	0.033	50.3	33.5	1.18	19	314	183.763	65.5447	120.65	64.9652	87	41	3.1	248	901	78.2	0.57	0.64	1.12	89.61	12.99	5.1	0.74	14.49	0.55	3.82
3045	2	0	1	0	0	2	0	1	90	1	0	144	98	125	29	#NULL!	92	721	2.54	187	#NULL!	19.6	727	0.23	9.4	38	1.56	2.9	#NULL!	128.274	79.7166	175.561	98.2212	310	1234	#NULL!	350	686	17.4	0.72	1.13	1.36	93.8	14.94	3.9	0.61	15.92	0.34	2.1
1862	2	0	1	0	1	2	0	1	66	0	0	161	101	84	13	#NULL!	19	220	1.83	25	#NULL!	13.3	487	0.011	6.4	40.8	1.27	1.6	172	132.418	62.8875	133.411	70.7657	201	173	2.2	131	385	#NULL!	0.61	1.01	1.07	70	6.51	5.7	0.53	9.3	2.13	22.9
1343	2	0	0	0	0	2	0	2	78	0	0	149	82	60	14	#NULL!	70	1292	2.62	341	#NULL!	9.72	238	39.52	21.1	37.3	1.6	8.8	86.7	99.6285	73.5164	162.026	101.315	94	2259	#NULL!	70	#NULL!	#NULL!	0.87	0.88	1.25	76.31	4.99	8.6	0.56	6.53	0.92	14.12
3775	2	0	1	0	0	1	0	2	83	0	0	95	61	52	1	#NULL!	108	1138	2.09	414	#NULL!	6.7	431	0.7	22.6	37.3	2.35	10.2	#NULL!	338.881	63.7733	128.77	80.8198	97	3575	23	294	1130	#NULL!	0.62	1.07	1.08	87.8	11.83	3.5	0.47	13.48	1.15	8.5
4321	1	0	0	0	0	0	0	2	64	0	0	108	64	80	8	#NULL!	7	113	2.27	14	#NULL!	6.1	242	0.34	4.9	28	#NULL!	1.9	#NULL!	95.3046	54.9159	142.305	87.7804	62	67	#NULL!	967	#NULL!	#NULL!	0.74	0.9	0.93	61.3	3.33	8.6	0.47	5.44	1.52	27.9
2262	2	0	1	0	0	1	0	1	87	0	0	100	60	55	8	#NULL!	12	172	1.71	31	#NULL!	5.2	532	2.4	10.6	34.7	1.5	3.8	458	89.8998	49.6014	108.275	66.1253	78	297	41	186	209	#NULL!	0.58	0.55	0.84	67.4	5.87	4.2	0.36	8.69	2.27	26.2
67	1	0	1	0	0	1	0	2	77	0	0	148	73	74	8	#NULL!	17	203	2.17	26	#NULL!	5.1	219	0.078	10.5	40.8	1.73	2.8	#NULL!	141.786	94.7741	165.507	83.9134	65	94	#NULL!	136	#NULL!	1.02	0.67	1.61	1.6	69	3.82	6.1	0.34	5.54	1.3	23.5
701	1	0	1	0	0	1	0	2	88	0	0	102	62	76	14	#NULL!	9	367	2.24	14	#NULL!	3	217	9.41	7.7	27	#NULL!	2.5	#NULL!	108.997	78.8308	160.48	86.6203	49	99	#NULL!	1910	#NULL!	4.13	0.74	1.11	1.33	68.1	2.39	8.5	0.3	3.51	0.79	22.5
3872	2	0	1	0	0	1	0	1	88	0	0	130	77	70	9	#NULL!	25	458	1.21	130	#NULL!	15.5	385	6.9	12.6	35.2	1.59	4.5	725	96.9261	69.9734	104.022	46.7904	109	3293	73	550	914	#NULL!	0.44	1.09	1.18	84.71	9.34	5.7	0.63	11.03	1.04	9.42
627	1	0	1	0	0	0	0	1	81	1	1	110	70	70	6	#NULL!	10	187	2.39	20	#NULL!	8.3	399	0.23	23	34.6	1.7	6.6	185	107.916	54.0301	138.824	92.4207	87	245	1.3	217	151	#NULL!	0.73	0.64	0.91	73.91	3.39	5.4	0.25	4.59	0.87	19.02
638	2	0	1	0	0	0	1	1	86	0	0	166	88	88	6	#NULL!	16	241	2.88	15	#NULL!	5.3	320	0	12	37	1.4	3.3	#NULL!	166.288	76.1736	183.681	111.369	105	38	#NULL!	438	#NULL!	33.3	0.76	1.27	1.28	88.31	7.48	0.4	0.03	8.47	0.96	11.32
3893	1	0	0	0	0	1	0	2	76	0	0	80	53	62	21	#NULL!	74	1421	5.61	443	#NULL!	7.4	182	#NULL!	7.5	40	1.6	1.3	#NULL!	242.856	94.7741	300.464	216.937	71	3916	#NULL!	264	#NULL!	#NULL!	1.44	1.37	1.59	78.41	5.1	6.5	0.42	6.5	0.98	15.12
2014	2	0	0	0	0	0	0	2	90	0	0	130	70	80	3	#NULL!	6	168	2.28	12	#NULL!	5.5	246	#NULL!	7.4	35	#NULL!	3.1	#NULL!	88.4586	77.0593	151.585	88.1671	66	84	#NULL!	362	#NULL!	#NULL!	0.75	1.02	1.29	59	2.46	5.3	0.22	4.17	1.39	33.3
3677	2	0	0	0	0	1	0	1	60	0	0	120	70	78	19	#NULL!	20	193	1.49	37	#NULL!	8.2	294	0.03	7.8	42.9	2.2	2	213	96.5658	62.8875	113.302	57.6179	74	60	5	620	60.3	#NULL!	0.53	0.99	1.05	73.8	3.11	6	0.25	4.22	0.8	18.9
1704	2	0	1	0	0	1	0	1	79	0	0	93	55	72	16	#NULL!	33	741	1.5	140	#NULL!	4.5	250	4.8	17	35.9	1.89	4.5	92	92.4221	77.9451	122.583	58.0046	61	969	53	123	289	51.3	0.44	1.22	1.3	62.8	1.66	5.3	0.14	2.64	0.82	31.1
1552	2	0	1	0	0	1	0	1	66	1	0	153	87	89	6	#NULL!	85	1306	2.61	474	#NULL!	7.5	388	#NULL!	15.1	35	#NULL!	4	#NULL!	98.1872	72.6306	160.093	100.928	130	3631	#NULL!	232	#NULL!	2.2	0.77	1.05	1.21	88.2	8.77	3	0.3	9.95	0.86	8.6
4113	2	0	0	0	0	0	0	1	68	1	1	103	64	78	10	#NULL!	9	131	2.51	26	#NULL!	9.2	272	0.008	8.4	32.4	1.01	2.4	#NULL!	74.9466	62.0018	165.893	97.0611	56	41	5.6	289	#NULL!	#NULL!	0.88	1.04	1.03	83.11	5.3	4.7	0.3	6.38	0.73	11.42
294	1	0	0	0	0	1	0	1	30	0	0	109	59	66	5	#NULL!	17	275	1.88	88	#NULL!	4.3	265	20	19.6	42.3	1.82	5.3	162	92.2419	60.2303	121.423	72.6991	88	953	34.1	76	9.1	#NULL!	0.61	1	1	#NULL!	#NULL!	#NULL!	#NULL!	#NULL!	#NULL!	#NULL!
995	1	0	1	0	1	0	0	1	89	0	0	120	90	78	8	#NULL!	22	176	1.8	25	#NULL!	12.4	451	0.79	11.6	32	#NULL!	3.9	#NULL!	106.294	60.2303	119.876	69.6056	188	110	#NULL!	610	#NULL!	#NULL!	0.59	0.94	1	78.71	5.57	3	0.21	7.08	1.27	17.92
1310	1	0	0	0	0	2	0	1	57	1	1	120	90	116	13	#NULL!	24	135	2.58	19	#NULL!	5.2	529	0.142	33.1	38.1	1.76	13.4	50	171.512	58.4588	142.691	99.768	69	49	#NULL!	158	798	5.6	0.61	0.88	0.97	66.5	4.15	5.3	0.33	6.24	1.6	25.7
2670	1	0	0	0	0	2	0	1	83	1	0	145	70	107	9	#NULL!	24	186	4.18	34	#NULL!	8.1	226	#NULL!	9.3	30	#NULL!	2	#NULL!	213.85	59.3446	229.698	161.64	78	51	#NULL!	468	#NULL!	20.1	1.12	0.69	0.98	88.4	5.93	5.5	0.37	6.72	0.25	3.7
98	2	0	1	0	0	0	0	1	61	1	0	162	99	69	8	#NULL!	21	563	1.44	92	#NULL!	3.9	258	0.053	14.1	34	1.55	5.4	28	84.6752	69.0877	118.716	55.6845	66	752	19.2	1234	#NULL!	53.4	0.51	1.04	1.14	73.01	5.31	9.3	0.68	7.28	1.2	16.52
1029	1	0	1	0	0	0	0	1	86	0	1	180	85	89	7	#NULL!	4	185	2.96	16	#NULL!	6.1	276	0.66	10.4	36	#NULL!	2.9	#NULL!	157.46	69.0877	177.881	114.462	134	106	#NULL!	74	#NULL!	5.58	0.8	1.05	1.14	#NULL!	#NULL!	#NULL!	#NULL!	#NULL!	#NULL!	#NULL!
4215	1	1	1	0	0	2	0	1	84	0	0	97	61	107	2	#NULL!	48	764	4.13	111	#NULL!	10.7	380	#NULL!	9.3	36.9	1.2	2.3	#NULL!	103.592	81.488	234.339	159.706	111	557	#NULL!	205	#NULL!	44.1	1.11	1.02	1.34	89.4	11.89	5.2	0.7	13.3	0.68	5.1
2289	1	0	1	0	0	0	0	1	84	0	0	132	70	70	33	#NULL!	5	223	1.84	29	#NULL!	10.2	266	0.06	16.3	29	#NULL!	7	#NULL!	123.59	69.9734	134.957	71.1524	124	151	7.5	232	#NULL!	#NULL!	0.65	1.06	1.15	65.2	5.33	6.6	0.54	8.17	1.99	24.4
3610	1	0	1	0	0	0	0	1	79	1	1	130	80	84	37	#NULL!	40	209	2.56	30	#NULL!	12.7	465	0.59	14.8	36	#NULL!	5.8	#NULL!	126.652	66.4305	171.307	98.9946	126	37	#NULL!	524	#NULL!	#NULL!	0.77	1.01	1.09	62.3	5.1	6.7	0.54	8.18	2.52	30.7
2190	1	0	1	0	0	1	0	1	82	1	0	142	86	78	4	#NULL!	27	289	1.56	108	#NULL!	12.4	368	0.37	15.1	36.6	1.63	7.9	#NULL!	99.8086	72.6306	122.196	60.3248	111	2943	7.7	63	86.4	120	0.7	0.9	1.19	54.94	3.16	17.34	1	5.77	1.53	26.54
1243	2	0	1	0	0	1	0	1	79	1	0	157	92	84	14	#NULL!	45	1067	4.14	255	#NULL!	3.8	228	17	42.5	39.6	1.41	10.8	358	129.535	122.232	253.674	160.093	65	1587	252	305	637	235	1.05	1.47	2	79	13.91	8.4	1.47	17.59	2.17	12.3
1403	2	0	0	0	0	1	0	1	78	1	1	112	60	86	12	#NULL!	52	611	1.59	189	#NULL!	4.4	262	#NULL!	11.8	29	#NULL!	4.1	#NULL!	88.0982	51.3729	114.462	61.4849	75	3254	#NULL!	67	#NULL!	12.2	0.48	0.78	0.84	90.21	7.04	3.7	0.29	7.81	0.47	6.02
656	2	0	0	0	0	1	0	1	66	0	0	103	70	104	8	#NULL!	73	624	2.64	264	#NULL!	5.7	223	#NULL!	25.9	31	#NULL!	6.6	#NULL!	176.377	57.5731	160.48	102.088	77	3293	#NULL!	65	#NULL!	5.07	0.78	0.77	0.94	93.8	9.73	2.1	0.21	10.36	0.41	4
2758	1	0	1	0	0	1	0	1	81	1	0	153	81	52	6	#NULL!	24	341	1.93	66	#NULL!	7	320	#NULL!	4.6	36	1.3	1.3	#NULL!	72.4243	105.403	158.933	74.6326	88	343	#NULL!	478	#NULL!	#NULL!	0.6	1.4	1.72	61.5	2.3	4.5	0.17	3.74	1.08	28.9
3616	1	0	1	0	0	1	0	2	73	0	0	120	70	80	12	#NULL!	24	266	2.78	83	#NULL!	3.8	344	#NULL!	15.9	39	#NULL!	3.5	#NULL!	111.339	68.2019	179.428	107.502	76	682	#NULL!	289	#NULL!	1.7	0.71	1.13	1.11	70.7	4	7.8	0.44	5.65	1.1	19.52
444	2	0	0	0	0	4	0	1	79	0	0	97	73	99	16	#NULL!	94	730	2.03	426	#NULL!	4.5	275	#NULL!	13.7	32	#NULL!	0	#NULL!	112.6	68.2019	172.854	78.4996	90	3018	#NULL!	486	#NULL!	#NULL!	0.65	0.91	1.11	86.1	8.38	7	0.67	9.73	0.66	6.8
3103	1	0	1	0	0	1	0	2	79	0	0	180	98	80	6	#NULL!	9	238	3.05	34	#NULL!	7.2	298	0.24	10.9	36.7	1.7	1.9	52	110.258	77.0593	182.521	117.943	60	68	2.9	164	#NULL!	4.61	0.87	1.03	1.25	79.3	5.48	8.3	0.57	6.92	0.79	11.3
1057	2	0	0	0	0	0	0	1	75	0	0	118	72	78	4	#NULL!	30	152	1.54	31	#NULL!	6.4	425	#NULL!	15.4	42.2	2.15	3.7	#NULL!	78.5498	69.0877	119.49	59.5514	85	92	#NULL!	237	#NULL!	1.32	0.51	0.93	1.12	55.6	2.85	5.3	0.27	5.12	1.75	34.2
3161	2	0	0	0	0	1	0	1	75	1	0	153	80	65	6	#NULL!	124	1300	3.56	527	#NULL!	7.8	366	3.6	18.6	42.6	1.9	4.8	#NULL!	180.7	85.9167	218.871	137.664	87	5850	#NULL!	321	44.9	#NULL!	0.97	1.18	1.39	89.71	9.64	0.2	0.02	10.74	1.08	10.12
1821	1	0	1	0	0	0	0	1	85	0	0	101	58	98	21	#NULL!	16	185	2.2	22	#NULL!	2.8	132	#NULL!	6.8	18	#NULL!	1.9	#NULL!	155.838	59.3446	145.012	85.0735	74	86	#NULL!	215	#NULL!	14.4	0.68	0.88	0.96	69.2	4.33	7.3	0.46	6.26	1.46	23.3
1790	2	0	1	0	0	2	0	1	87	0	0	120	67	63	7	#NULL!	35	749	2	218	#NULL!	7.7	316	#NULL!	8.1	32.9	1.51	2.9	#NULL!	155.298	51.3729	122.583	77.3395	86	1923	354.6	160	#NULL!	0.75	0.54	0.82	0.83	92.61	5.7	2.3	0.14	6.15	0.3	4.92
3010	1	0	0	0	0	1	0	2	61	0	0	134	70	50	6	#NULL!	8	232	1.84	19	#NULL!	5.6	261	0.11	12.7	39	1.5	3	54	97.2864	76.1736	133.411	71.1524	62	129	2.3	96	#NULL!	2.07	0.61	1.04	1.23	63.4	5.17	5	0.41	8.16	2.42	29.6
3002	1	0	1	0	0	1	0	1	75	0	0	153	80	65	8	#NULL!	17	305	2.77	54	#NULL!	5.1	387	10.31	14.8	35.7	1.6	4.1	#NULL!	106.114	70.8592	168.6	107.115	98	400	#NULL!	183	#NULL!	#NULL!	0.76	1.02	1.14	64.8	3.93	8.7	0.53	6.07	1.56	25.7
2925	2	1	0	0	0	2	0	1	82	0	0	123	73	100	10	#NULL!	25	392	3.68	33	#NULL!	8.9	488	#NULL!	6.1	36	#NULL!	1.8	#NULL!	136.201	70.8592	191.802	142.305	128	139	#NULL!	878	#NULL!	119	1.01	0.93	1.14	88.1	7.33	5.9	0.49	8.31	0.47	5.7
4313	1	0	1	0	0	0	0	2	78	1	0	150	100	74	9	#NULL!	9	156	3.87	20	#NULL!	3.2	170	0.92	8.2	34	#NULL!	3	#NULL!	150.434	100.089	271.075	149.652	42	61	#NULL!	616	#NULL!	#NULL!	1.07	1.3	1.61	79.41	4.33	5.7	0.31	5.46	0.75	13.72
3859	2	1	0	0	0	0	0	1	80	0	0	120	60	88	18	#NULL!	10	300	2.27	42	#NULL!	4.8	231	0.31	6	34.7	1.6	3.1	143	94.9443	77.9451	155.452	87.7804	65	139	32	583	#NULL!	18.6	0.76	1.03	1.25	82.4	6.54	5.3	0.42	7.94	0.89	11.2
1738	2	0	1	0	0	1	0	2	81	0	0	135	78	78	6	#NULL!	13	283	2.03	51	#NULL!	8.5	275	0.82	7.6	42	2.4	2	#NULL!	105.033	75.2879	139.985	78.4996	63	693	#NULL!	189	#NULL!	#NULL!	0.65	1.13	1.2	85.1	7.47	2.6	0.22	8.77	1	11.4
2924	1	0	1	0	0	2	0	1	78	1	1	120	70	72	8	#NULL!	22	348	2.41	48	#NULL!	4.7	427	18.69	12.5	34	#NULL!	4.1	#NULL!	85.7562	69.0877	144.625	93.1941	84	318	26	283	#NULL!	#NULL!	0.73	1.02	1.1	56.9	2.53	13.5	0.6	4.45	0.9	20.2
2381	1	0	1	0	0	0	0	1	88	1	1	138	70	86	37	6550	33	250	1.66	34	#NULL!	5.3	240	0.72	9.3	37	1.1	3.6	199	121.968	58.4588	109.049	64.1918	127	249	37	392	#NULL!	7.68	0.34	0.71	0.93	70.4	3.84	13.3	0.72	5.44	0.85	15.6
4279	1	0	0	0	0	0	0	1	66	1	0	132	80	70	26	20000	28	240	5.48	32	#NULL!	5.8	309	1.7	17.2	41.7	1.4	0	141	109.357	106.289	313.225	211.91	64	308	81	434	299	98.6	1.32	1.75	1.69	84.51	9.28	4.3	0.47	10.98	1.22	11.12
1806	1	0	0	0	0	1	0	1	81	0	0	120	70	72	5	#NULL!	22	186	2.24	36	#NULL!	7.3	383	#NULL!	13.3	36.1	1.6	3.7	#NULL!	100.529	69.9734	143.465	86.6203	103	261	#NULL!	113	#NULL!	#NULL!	0.69	1.01	1.11	66.9	4.23	8.1	0.51	6.32	1.43	22.7
240	2	0	0	0	0	4	0	1	74	0	0	90	60	100	64	#NULL!	113	1104	2.51	331	#NULL!	5.4	306	#NULL!	34	40	#NULL!	8.9	#NULL!	131.697	69.9734	168.6	97.0611	86	2230	#NULL!	118	#NULL!	3.03	0.8	1.03	1.11	87.21	15.53	6.6	1.18	17.81	1.09	6.12
1211	1	0	1	0	1	2	0	2	74	0	0	150	80	76	6	#NULL!	41	279	3.63	47	#NULL!	19.4	287	6.92	9.5	35.7	1.5	0.9	#NULL!	127.553	92.1169	219.258	140.371	722	139	18.1	1084	#NULL!	#NULL!	1.01	1.43	1.46	54.9	3.43	3.9	0.24	6.25	2.34	37.5
2821	1	0	1	0	0	2	0	1	86	0	0	130	60	106	23	#NULL!	16	173	2.5	24	#NULL!	5.9	219	0.11	9.3	32	1.4	2.8	#NULL!	156.739	59.3446	142.305	96.6744	129	128	15.8	752	#NULL!	92.8	0.78	0.69	0.94	90.81	8.06	3	0.27	8.88	0.23	2.62
2057	1	0	1	0	0	1	0	1	66	1	0	195	124	90	8	#NULL!	52	873	3.74	281	#NULL!	5.3	275	#NULL!	9.7	43	1.8	2.3	#NULL!	125.932	77.0593	197.602	144.625	110	3155	#NULL!	186	#NULL!	#NULL!	1.03	1	1.22	86.8	11.21	5.1	0.66	12.92	1.01	7.8
3172	2	0	0	0	0	1	0	1	40	1	0	110	70	78	7	#NULL!	62	568	3.41	309	#NULL!	4.2	436	22	10.7	42	1.8	0	#NULL!	108.636	66.4305	198.376	131.864	84	3380	443	536	17.6	#NULL!	1.12	0.97	1.05	65.3	5.98	7.1	0.65	9.17	2.36	25.7
336	2	0	1	0	0	2	0	1	78	0	0	113	68	87	5	5456	60	1141	2.69	82	#NULL!	16.34	413	43.31	14.4	33.2	1.2	8.5	78.2	96.3856	88.574	158.159	104.022	143	215	#NULL!	391	#NULL!	#NULL!	0.83	0.95	1.4	82.71	6.76	12	0.98	8.17	0.43	5.32
18	1	0	1	0	0	1	0	2	59	0	0	96	74	100	7	#NULL!	19	293	2.59	77	#NULL!	5.3	250	10.65	13	43.3	1.9	3.5	29	115.483	84.1453	175.947	100.155	93	397	2.1	22	#NULL!	#NULL!	0.81	1.19	1.33	59.3	4.86	8.3	0.68	8.2	2.58	31.4
3457	1	0	1	0	0	0	0	2	99	0	0	120	70	73	11	#NULL!	8	149	1.73	14	#NULL!	9.5	290	1.04	11.1	29	#NULL!	4.9	#NULL!	126.112	55.8016	115.236	66.8987	87	82	#NULL!	266	#NULL!	#NULL!	0.58	0.8	0.88	76.31	5.83	10.6	0.81	7.64	0.99	13.02
3857	2	0	1	0	0	1	0	1	77	0	0	90	55	95	10	#NULL!	92	344	2.39	244	#NULL!	8.5	406	#NULL!	24	36	#NULL!	7.7	#NULL!	150.614	62.8875	149.265	92.4207	106	1697	#NULL!	723	#NULL!	#NULL!	0.73	0.95	0.99	88.1	9.36	2.2	0.23	10.63	1.01	9.5
3945	2	1	0	0	0	4	0	1	56	1	1	109	55	150	21	9920	69	1206	3.45	591	#NULL!	5.5	290	17	26.5	37	#NULL!	4.3	594	216.372	78.8308	278.422	133.411	119	8735	113	271	#NULL!	216	1.3	2.04	1.24	84.2	13.84	7.9	1.3	16.43	1.25	7.6
2313	2	0	1	0	0	0	0	2	78	0	0	113	57	72	16	#NULL!	12	255	1.43	69	#NULL!	3.9	385	13.98	3.1	29.6	1.47	0.9	33	109.898	45.1727	95.901	55.2978	59	701	7.4	432	#NULL!	#NULL!	0.5	0.44	0.71	84.1	7.24	4	0.34	8.61	0.99	11.5
1249	1	0	0	0	0	1	0	2	75	0	0	102	66	60	3	#NULL!	7	214	1.42	21	#NULL!	6.3	238	#NULL!	62.9	38.2	1.6	38.7	#NULL!	83.5942	40.744	81.2065	54.9111	67	45	#NULL!	41	#NULL!	#NULL!	0.38	0.42	0.64	68.4	2.97	8.3	0.36	4.34	0.96	22.2
181	1	0	1	0	0	1	0	1	86	0	0	130	90	76	8	#NULL!	9	135	2.47	16	#NULL!	3.5	228	0.14	20.6	37	#NULL!	6.3	#NULL!	132.958	72.6306	157.773	95.5143	73	60	#NULL!	211	#NULL!	#NULL!	0.79	1.05	1.14	57	3.02	10.9	0.58	5.3	1.61	30.4
4329	1	0	1	0	0	3	0	2	82	0	0	132	77	96	7	#NULL!	19	264	2.04	22	#NULL!	9.3	357	0.042	11	30.2	1.04	5.7	136	325.189	72.6306	145.398	78.8863	77	51	4	118	815	#NULL!	0.66	1.02	1.14	73.14	1.79	5.34	0.13	2.45	0.52	21.24
1929	2	0	0	0	0	1	0	1	60	1	0	145	78	88	8	#NULL!	51	826	2.13	227	#NULL!	2.6	251	0.32	12.4	44.1	1.8	2.7	42.4	164.486	149.69	197.216	82.3666	63	1748	1.6	81	252	#NULL!	0.79	1.61	2.34	83.81	6.59	3.6	0.28	7.86	0.81	10.32
3761	1	0	0	0	0	4	0	1	74	1	0	80	50	59	11	#NULL!	21	301	1.73	63	#NULL!	8.9	328	#NULL!	9.6	27	#NULL!	4.1	#NULL!	101.07	60.2303	112.142	66.8987	113	453	#NULL!	357	#NULL!	#NULL!	0.58	0.96	0.94	76.9	5.1	7	0.46	6.63	1.04	15.6
1944	2	0	1	0	0	1	0	1	47	0	0	120	80	70	10	#NULL!	60	331	2.36	197	#NULL!	6.3	396	#NULL!	6.5	39	#NULL!	2.5	#NULL!	87.0173	74.4021	163.573	91.2606	89	2473	#NULL!	249	#NULL!	#NULL!	0.77	1.07	1.16	87.54	15.04	3.64	0.62	17.18	1.48	8.64
2464	1	0	1	0	0	1	0	2	84	0	0	147	92	80	3	#NULL!	9	177	2.71	20	#NULL!	4.8	351	#NULL!	26.7	43.3	1.07	9.6	163	106.835	93.8884	172.467	104.795	80	68	#NULL!	59	200	0.75	0.72	1.3	1.46	76.3	5.33	3	0.21	6.98	1.35	19.3
3069	2	0	0	0	0	1	0	2	61	0	0	157	88	67	5	#NULL!	41	734	2.32	218	#NULL!	3.6	213	#NULL!	17.1	39.2	1.31	5.5	#NULL!	117.464	75.2879	160.866	89.7138	53	1224	342	323	147	#NULL!	0.62	1.26	1.17	86.41	9.96	5.3	0.61	11.53	0.95	8.22
3039	1	0	0	0	0	1	0	1	62	1	0	140	70	71	6	#NULL!	38	315	3.02	102	#NULL!	4.2	279	#NULL!	19.2	38	#NULL!	5.1	#NULL!	114.942	99.2028	212.297	116.783	61	1699	#NULL!	46	#NULL!	25.6	0.83	1.3	1.54	84	9.82	3.9	0.45	11.68	1.24	10.6
2007	2	0	0	0	0	1	0	2	69	0	0	107	92	80	3	#NULL!	48	550	2.96	181	#NULL!	4.7	311	9.1	13.1	40.2	1.89	3.7	#NULL!	111.519	73.5164	167.44	114.462	52	1390	192	421	#NULL!	1.24	0.6	1.3	1.14	95.1	10.69	0.9	0.1	11.25	0.44	3.9
1508	2	0	0	0	0	1	0	2	70	0	0	115	66	87	3	#NULL!	43	473	2.08	139	#NULL!	4	136	#NULL!	#NULL!	37.4	1.6	0	#NULL!	139.264	66.4305	122.196	80.4331	80	525	#NULL!	1294	#NULL!	#NULL!	0.65	0.94	1.03	73.5	5.1	5	0.35	6.94	1.43	20.6
1871	1	0	1	0	0	0	0	1	85	0	0	180	100	65	7	#NULL!	13	141	1.91	18	#NULL!	5.3	375	0.22	#NULL!	39	#NULL!	0	#NULL!	98.007	83.2595	183.681	73.8592	74	113	#NULL!	259	#NULL!	#NULL!	0.65	1.11	1.29	71.2	3.22	4.6	0.21	4.53	1.02	22.5
2024	1	0	1	0	0	1	0	2	86	0	0	126	80	82	7	#NULL!	11	169	2.01	30	#NULL!	6.4	199	1.28	9.6	33	#NULL!	3.1	#NULL!	107.736	76.1736	149.265	77.7262	63	170	#NULL!	388	#NULL!	#NULL!	0.64	0.97	1.18	72.2	4.06	8.3	0.47	5.63	1.02	18.1
3711	1	0	0	0	0	1	0	1	68	1	0	114	70	68	3	#NULL!	34	122	2.05	22	#NULL!	5.4	327	0.05	6.7	38	#NULL!	2.5	#NULL!	202.5	76.1736	134.184	79.273	69	47	#NULL!	217	#NULL!	#NULL!	0.65	1.04	1.18	68.1	5.1	3.7	0.28	7.5	1.74	23.2
202	1	0	0	0	0	1	0	1	83	1	0	145	79	92	5	#NULL!	15	259	2.6	26	#NULL!	7.4	567	#NULL!	17.4	36.9	1.7	5.7	#NULL!	104.493	69.0877	151.199	100.541	134	270	4.2	120	1880	#NULL!	0.79	1	1.07	65.7	5.14	8.9	0.7	7.84	1.92	24.4
3214	2	0	1	0	0	1	0	2	73	0	0	124	80	110	2	#NULL!	34	868	2.04	170	#NULL!	3	158	#NULL!	23.9	41.2	2.34	6	873	144.128	72.6306	140.371	78.8863	36	757	355	493	819	#NULL!	0.63	1.03	1.12	91.5	15.91	2.3	0.4	17.38	1.05	6.1
3081	1	0	1	0	0	3	0	1	94	1	1	140	80	72	58	#NULL!	15	143	2.61	22	#NULL!	4.9	322	0.12	17.1	28	#NULL!	6.3	#NULL!	99.6285	82.3738	156.226	100.928	78	97	15.4	174	#NULL!	#NULL!	0.77	1.14	1.27	79.91	5.56	7	0.49	6.97	0.88	12.62
1927	1	0	1	0	0	0	0	1	97	0	0	140	80	90	5	#NULL!	19	175	2.08	30	#NULL!	6.6	381	0.25	14.2	30	#NULL!	5.7	#NULL!	128.995	84.1453	145.785	80.4331	137	90	#NULL!	152	#NULL!	#NULL!	0.71	1.16	1.29	65.8	3.41	8.1	0.42	5.18	1.28	24.7
1737	1	0	1	0	1	1	0	1	86	0	0	134	61	73	10	#NULL!	8	179	2.65	14	#NULL!	15.3	521	0.17	12	35.4	1.3	2.8	173	79.6307	69.9734	169.374	102.475	187	#NULL!	5.7	443	#NULL!	49.2	0.79	1.34	1.07	62.4	2.14	6.7	0.23	3.43	1.04	30.3
4036	2	0	1	0	0	1	0	2	97	0	0	131	61	56	29	#NULL!	44	634	2.94	210	#NULL!	5	262	4.7	14.6	31.7	1.5	4.1	444	135.48	80.6023	184.068	113.689	73	2658	32	395	439	#NULL!	0.94	1.21	1.23	79.81	8.61	4.4	0.48	10.79	1.67	15.52
1301	1	0	0	0	0	1	0	1	89	0	0	127	77	89	4	#NULL!	30	307	1.7	60	#NULL!	5.1	237	#NULL!	10.5	33.2	1.9	3.6	#NULL!	118.545	55.8016	123.357	65.7386	147	2708	#NULL!	399	#NULL!	#NULL!	0.42	0.55	0.85	75.21	3.54	9.6	0.45	4.71	0.69	14.62
81	1	0	1	0	0	0	0	2	95	0	0	165	82	74	6	#NULL!	19	303	2.73	115	#NULL!	13.1	348	#NULL!	10.1	28	#NULL!	3	#NULL!	131.337	93.8884	191.029	105.568	113	1300	#NULL!	432	#NULL!	#NULL!	0.84	1.14	1.43	81.8	6.26	4.3	0.33	7.65	1.02	13.3
386	2	0	1	0	0	1	0	2	83	0	0	107	58	85	4	#NULL!	30	354	1.87	70	#NULL!	6.6	233	9.54	8.4	28.1	1.39	2.5	#NULL!	170.612	114.26	162.8	72.3125	72	331	15.8	257	979	109	0.54	1.43	1.74	87.11	11.81	6.1	0.83	13.57	0.9	6.62
3862	2	0	0	0	0	4	0	1	47	1	0	118	79	97	13	930	236	2361	4.33	719	#NULL!	4.6	381	17	22.3	38.6	1.68	4.7	327	125.572	82.3738	243.233	167.44	63	8411	82	245	338	#NULL!	1.3	1.19	1.25	76.41	9.36	13.1	1.61	12.25	1.27	10.42
1690	1	0	1	0	0	1	0	1	58	0	0	152	84	76	3	#NULL!	14	228	3.1	35	#NULL!	5.4	263	8.65	22.8	37	1.7	4.9	#NULL!	117.284	64.659	168.987	119.876	121	236	#NULL!	1699	#NULL!	#NULL!	0.88	0.84	0.98	67.54	6.72	7.94	0.79	9.96	2.4	24.14
2960	1	0	0	0	0	1	0	1	43	1	0	110	70	70	14	#NULL!	36	515	1.86	115	#NULL!	3.7	176	#NULL!	27.1	36	#NULL!	9.4	#NULL!	113.321	76.1736	125.677	71.9258	88	704	#NULL!	308	#NULL!	#NULL!	0.63	1.06	1.15	78.41	11.5	8.4	1.23	14.67	1.92	13.12
3341	2	0	0	0	0	1	0	1	53	1	1	130	67	97	6	#NULL!	104	1435	2.86	566	#NULL!	6.4	302	12.2	25.3	42.9	1.89	8.9	215	110.979	80.6023	175.174	110.596	75	4455	1.3	174	190	37.7	0.74	1.34	1.21	82.84	14.02	5.34	0.9	16.95	1.99	11.74
1319	1	0	1	0	0	1	0	2	69	0	0	120	70	108	6	#NULL!	48	433	1.34	85	#NULL!	7.6	272	0.34	18.8	38.4	1.42	7.6	67	133.499	69.9734	109.049	51.8175	62	247	3.7	138	#NULL!	37.9	0.33	1.01	1.05	81.2	5.67	3.4	0.23	6.97	1.07	15.4
2618	1	0	0	0	0	4	0	1	68	0	0	100	68	81	14	#NULL!	61	987	3.18	120	#NULL!	5.9	282	#NULL!	14.3	35.9	1.62	4.7	531	121.428	84.1453	184.841	122.97	66	806	#NULL!	460	172	49.4	0.8	1.47	1.26	84.7	7.74	7	0.64	9.13	0.72	7.9
3120	1	0	0	0	0	1	0	1	84	0	1	166	88	32	7	1057	12	433	2.48	25	5.5	4.8	313	1.01	19	39.6	1.7	5.8	100.3	118.906	78.8308	145.785	95.901	69	67	#NULL!	139	#NULL!	#NULL!	0.72	1.14	1.18	69.4	3.09	8.2	0.37	4.46	0.9	20.2
567	2	0	1	0	0	1	0	1	82	0	0	163	83	90	21	#NULL!	64	765	2.47	431	#NULL!	3	213	#NULL!	7.3	42	1.9	1.9	#NULL!	124.671	70.8592	154.679	95.5143	80	3448	#NULL!	527	#NULL!	2.6	0.63	0.99	1.06	79.31	7.08	3	0.27	8.93	1.34	15.02
3454	1	0	1	0	0	0	0	1	86	1	1	137	67	62	7	#NULL!	23	195	2.41	37	#NULL!	10.2	369	#NULL!	5.1	32.5	1.32	1.7	#NULL!	94.4038	77.0593	168.213	93.1941	123	72	#NULL!	83	#NULL!	23.3	0.75	1	1.15	74	5.69	7.1	0.54	7.69	1.38	17.9
2484	1	0	0	0	0	0	0	2	89	0	0	101	59	123	10	#NULL!	6	134	2.35	22	#NULL!	10.7	483	2.44	10.3	42	1.9	2.7	#NULL!	120.527	88.574	147.332	90.8739	109	131	33.9	392	#NULL!	#NULL!	0.72	1.11	1.32	#NULL!	#NULL!	#NULL!	#NULL!	#NULL!	#NULL!	#NULL!
2696	2	0	1	0	0	1	0	1	72	1	0	124	68	78	6	#NULL!	46	297	3.16	37	#NULL!	7.2	408	0.05	11.2	40.7	1.9	3	#NULL!	161.604	124.889	220.804	122.196	125	95	19.8	95	#NULL!	#NULL!	0.89	1.54	1.86	88.1	8.63	4.2	0.41	9.8	0.7	7.1
3972	2	0	1	0	0	0	0	1	88	0	0	136	77	92	2	12300	6	393	2.5	28	#NULL!	4.9	368	208	16.4	24	#NULL!	8.1	12	173.674	65.5447	158.546	96.6744	72	136	2.8	318	#NULL!	170	0.66	0.82	0.97	88.6	9.99	4.8	0.54	11.27	0.73	6.5
2384	2	0	0	0	0	4	1	1	66	1	0	105	60	60	14	136	114	891	2.46	436	#NULL!	4.5	322	8.1	8	39.8	1.6	0	537	214.03	75.2879	177.108	95.1276	84	5063	404	331	#NULL!	0.86	0.55	1.12	1.11	92	18.65	3.8	0.77	20.28	0.83	4.1
3537	2	0	0	0	0	1	0	1	75	0	0	120	65	65	11	#NULL!	46	754	2.45	232	#NULL!	7.2	308	#NULL!	9.9	40	#NULL!	2	#NULL!	134.219	96.5456	162.8	94.7409	76	1707	#NULL!	147	#NULL!	#NULL!	0.78	1.18	1.42	92.61	10.02	1.5	0.16	10.82	0.64	5.92
1703	1	0	0	0	0	1	0	1	58	1	0	110	80	80	4	#NULL!	31	183	3.27	42	#NULL!	6.7	326	0.025	9	43.9	1.8	1.8	79	116.203	100.089	199.149	126.45	72	86	2.9	439	#NULL!	#NULL!	0.92	1.29	1.47	71.5	5.64	7.7	0.6	7.87	1.57	19.9
3980	2	0	0	0	0	1	0	1	89	1	0	111	59	78	13	#NULL!	23	472	1.93	94	#NULL!	10.3	446	4.97	12.8	37.6	1.4	3.9	#NULL!	141.065	62.0018	117.556	74.6326	215	605	#NULL!	244	#NULL!	#NULL!	0.66	0.69	0.91	90.61	8.61	1.2	0.11	9.5	0.78	8.22
1618	1	0	1	0	0	0	0	2	92	0	0	142	88	93	14	#NULL!	15	170	1.53	24	#NULL!	5.8	412	0.06	10.7	46.7	1.3	3.6	91	102.331	70.8592	114.462	59.1647	83	41	5	234	340	#NULL!	0.53	1.44	1.04	68.8	4.98	8	0.58	7.24	1.6	22.1
3792	2	0	1	0	1	4	0	1	75	0	0	131	62	90	8	#NULL!	37	512	5.71	72	#NULL!	22.5	384	1.5	5.5	42.9	1.57	0.3	#NULL!	107.556	77.9451	290.797	220.804	301	177	96	256	1210	73.4	1.52	1.01	1.14	81.71	4.92	6.3	0.38	6.02	0.48	8.02
1191	1	0	0	0	0	2	0	2	96	0	0	95	56	76	10	#NULL!	16	295	3.29	33	#NULL!	6.8	201	0.43	13.5	34.9	1.36	3.4	89	94.0435	93.0027	196.829	127.224	76	168	20	96	520	#NULL!	0.73	1.61	1.36	63.7	3.02	6.1	0.29	4.74	1.26	26.6
825	2	0	1	0	0	1	0	1	75	1	0	110	60	78	6	#NULL!	35	382	3.61	84	#NULL!	3.6	248	1.81	15.3	33.4	1.32	7.6	#NULL!	183.583	85.031	200.309	139.598	49	712	37.8	562	265	53.7	1.45	1.45	1.24	83.6	5.25	8	0.5	6.27	0.44	7.1
2359	2	0	1	0	0	1	0	1	42	0	0	156	80	99	4	#NULL!	47	#NULL!	4.08	181	#NULL!	6.7	421	13.8	9.4	40.6	1.95	2.6	79.2	124.31	79.7166	219.644	157.773	99	#NULL!	55.3	94	14.6	#NULL!	1.21	1.21	1.16	82.8	9.24	4.2	0.47	11.16	1.35	12.1
466	1	0	1	0	0	1	0	1	75	1	0	121	64	83	5	#NULL!	23	253	3	23	#NULL!	4.1	322	0.82	10.4	38.9	2.03	3.4	81.4	95.3046	99.2028	197.216	116.009	99	128	3.9	252	112	#NULL!	0.88	1.43	1.44	60.4	2.09	8.1	0.28	3.46	0.99	28.6
1432	2	0	1	0	0	1	0	1	64	1	0	153	80	65	8	#NULL!	59	943	3.67	362	#NULL!	8.1	365	15.8	16.7	42.4	1.6	3.2	66	112.96	96.5456	226.605	141.918	78	2462	#NULL!	664	145	#NULL!	1.06	1.07	1.4	91.1	13.3	2.9	0.42	14.59	0.85	5.8
2215	1	0	1	0	0	2	0	2	94	0	0	170	74	51	21	#NULL!	28	261	2.46	57	#NULL!	6.8	295	0.73	16.9	35	#NULL!	5.2	#NULL!	174.755	114.26	180.974	95.1276	58	371	#NULL!	136	#NULL!	#NULL!	0.78	1.24	1.65	68.7	2.86	6.4	0.26	4.16	1.01	24.1
3159	1	0	1	0	0	1	0	2	88	0	0	160	80	67	3	#NULL!	10	144	2.85	20	#NULL!	6.3	369	#NULL!	7.6	32	#NULL!	3.6	#NULL!	79.8109	69.9734	157.773	110.209	96	86	#NULL!	218	#NULL!	#NULL!	0.83	0.71	1.01	#NULL!	#NULL!	#NULL!	#NULL!	#NULL!	#NULL!	#NULL!
2751	1	0	1	0	0	0	0	1	80	1	0	125	80	68	11	#NULL!	81	263	3	62	#NULL!	6.6	367	0.11	13.1	39	#NULL!	3.8	#NULL!	98.9078	69.9734	165.893	116.009	61	96	#NULL!	421	#NULL!	7.93	0.86	0.93	1.01	79.4	5.15	6.7	0.44	6.5	0.79	12.1
1158	2	0	1	0	0	1	0	1	62	1	0	121	73	60	7	#NULL!	21	129	2.23	46	#NULL!	6.9	294	2.59	17.2	35	#NULL!	4.9	#NULL!	117.104	79.7166	153.906	86.2336	78	533	#NULL!	554	#NULL!	#NULL!	0.74	1.07	1.15	87.11	9.13	4.3	0.45	10.48	0.79	7.52
1829	2	0	1	0	0	1	0	1	81	1	1	160	88	89	3	#NULL!	38	527	3.3	167	#NULL!	5.1	286	#NULL!	21.7	42	2	5.2	#NULL!	105.754	93.8884	198.763	127.61	88	1192	#NULL!	479	#NULL!	#NULL!	0.92	1.33	1.35	77.6	6.52	4.3	0.36	8.4	1.46	17.3
3747	2	1	0	0	0	0	0	1	54	1	0	128	90	80	28	#NULL!	8	146	2.68	17	#NULL!	3.8	80	4.25	12.1	33	#NULL!	4.5	#NULL!	82.153	88.574	179.814	103.635	87	37	120.6	403	#NULL!	#NULL!	0.78	1.18	1.27	52.7	3.23	9.6	0.59	6.14	2.25	36.6
1635	2	0	1	0	0	1	0	2	87	0	0	160	70	54	5	#NULL!	17	183	2.68	20	#NULL!	9.7	267	0.26	12.8	32	#NULL!	2.7	#NULL!	119.086	105.403	191.415	103.635	114	133	#NULL!	634	#NULL!	0.863	0.79	1.13	1.51	78.14	5.68	4.74	0.34	7.27	1.2	16.54
1788	2	0	1	0	0	1	0	1	47	1	1	127	98	94	8	208	26	218	3.77	40	#NULL!	5.53	446	0.96	12.7	42.7	1.6	3.1	285.5	85.7562	87.6882	208.043	145.785	70	415	#NULL!	331	#NULL!	#NULL!	1.13	1.04	1.25	74.81	6.19	6.6	0.55	8.28	1.39	16.82
633	1	0	1	0	0	2	0	2	87	1	0	170	70	65	7	#NULL!	20	207	2.05	29	#NULL!	3.2	172	#NULL!	13.9	33	#NULL!	4.6	#NULL!	124.491	93.0027	146.945	79.273	75	146	#NULL!	235	#NULL!	#NULL!	0.71	1.04	1.32	74.6	3.93	5.7	0.3	5.26	1.02	19.4
2992	2	0	1	0	0	2	0	1	82	0	0	130	80	78	9	#NULL!	18	410	1.76	27	#NULL!	6.1	234	8.56	10.6	38.3	1.64	4.3	#NULL!	113.14	83.2595	126.45	68.0588	87	85	30.9	306	487	29.3	0.57	1.05	1.18	73.1	5.91	10.2	0.82	8.08	1.26	15.6
1668	2	0	1	0	0	1	0	1	59	1	0	110	80	68	12	#NULL!	31	216	2.65	63	#NULL!	5.6	384	0.71	13.7	38.5	1.67	3.9	51	80.1712	90.3454	175.174	102.475	69	525	8	362	47.4	34.2	0.75	1.36	1.28	72.21	6.53	7.2	0.65	9.05	1.73	19.12
3852	1	0	0	0	0	1	0	2	55	1	0	126	80	82	7	#NULL!	29	455	2.58	87	#NULL!	5	293	10.2	10.5	41.8	1.8	2.5	#NULL!	94.7642	97.4314	167.053	99.768	93	728	36.4	335	10.5	#NULL!	0.84	1.22	1.38	#NULL!	#NULL!	#NULL!	#NULL!	#NULL!	#NULL!	#NULL!
2327	1	0	1	0	0	1	0	2	66	0	0	195	88	82	12	#NULL!	36	248	2.24	57	#NULL!	3.99	386	7.41	7.2	41.4	1.3	2.1	81.5	93.503	132.861	175.174	86.6203	86	307	#NULL!	129	#NULL!	#NULL!	0.55	1.75	1.88	#NULL!	#NULL!	#NULL!	#NULL!	#NULL!	#NULL!	#NULL!
1022	2	0	1	0	0	0	0	2	78	0	0	130	86	78	1	#NULL!	12	162	3.74	17	#NULL!	6.9	301	#NULL!	10.4	38.9	2.02	2.6	#NULL!	101.971	91.2312	205.723	144.625	58	39	9.7	747	#NULL!	#NULL!	1.14	1.32	1.29	61.6	2.53	4.9	0.2	4.11	1.23	29.9
1323	1	0	0	0	0	3	0	2	88	0	0	118	70	71	9	#NULL!	21	252	1.57	99	#NULL!	4.4	448	1.91	23.5	39	#NULL!	8.1	#NULL!	127.733	74.4021	110.596	60.7115	64	909	#NULL!	184	#NULL!	#NULL!	0.38	0.94	1.05	83.4	9.58	7.8	0.91	11.5	0.99	8.6
107	1	0	1	0	0	0	0	1	53	1	1	120	90	66	4	#NULL!	48	110	1.86	20	#NULL!	4.6	227	0	8.8	39	#NULL!	3.3	#NULL!	98.1872	79.7166	134.571	71.9258	53	66	#NULL!	165	#NULL!	#NULL!	0.61	1.05	1.12	62.5	4.68	5.3	0.4	7.49	1.86	24.8
3694	1	0	1	0	0	0	0	1	78	1	1	136	76	76	6	1117	28	578	2.88	36	4.8	9.15	408	1.48	16.6	35	1.5	0	237.9	77.4688	98.3171	158.546	111.369	87	243	#NULL!	168	#NULL!	#NULL!	0.8	1.01	1.38	94.41	14.99	2.5	0.4	15.88	0.46	2.92
1903	1	0	1	0	0	1	0	1	72	0	0	155	79	87	9	#NULL!	29	615	2.65	155	5	6.28	375	#NULL!	9.8	29.8	1	2	#NULL!	117.104	98.3171	178.654	102.475	75	746	#NULL!	838	#NULL!	#NULL!	0.98	1.1	1.38	80.4	6.28	4.4	0.34	7.81	1.14	14.6
4333	1	0	1	0	0	2	0	2	67	1	1	140	90	62	8	#NULL!	14	156	3.11	20	#NULL!	4.1	260	#NULL!	17.1	37	#NULL!	3.9	#NULL!	101.25	113.375	207.657	120.263	71	103	#NULL!	281	#NULL!	#NULL!	0.88	1.42	1.59	71.6	6.04	6	0.5	8.43	1.84	21.8
500	1	0	1	0	0	1	0	2	68	0	0	104	90	92	8	#NULL!	25	257	2.43	23	#NULL!	6.9	424	1.66	11	41.5	2	3.4	#NULL!	135.48	106.289	162.413	93.9675	107	41	20	568	#NULL!	#NULL!	0.72	1.28	1.49	69.9	3.33	7.7	0.37	4.79	1.04	21.6
3843	2	0	0	0	0	2	0	1	53	1	0	120	80	67	7	#NULL!	35	274	2.39	24	#NULL!	5.6	221	0.74	5.9	41	#NULL!	1.4	#NULL!	144.849	77.0593	149.652	92.4207	78	69	34.7	952	#NULL!	#NULL!	0.64	1	1.08	63.9	4.72	6.6	0.49	7.4	1.66	22.4
68	1	0	0	0	0	1	0	2	85	0	0	105	60	80	18	#NULL!	28	99	1.75	26	#NULL!	15.8	424	#NULL!	9.1	30	#NULL!	0	#NULL!	152.596	73.5164	113.689	67.6721	151	89	#NULL!	230	#NULL!	35.4	0.58	0.87	1.03	81.11	9.26	6.9	0.79	11.42	1.37	12.02
658	1	0	1	0	0	2	0	1	72	0	0	140	86	80	28	#NULL!	6	137	2.61	8	#NULL!	9	416	0.03	7.1	43	#NULL!	3.4	#NULL!	80.8918	81.488	165.893	100.928	236	69	17.6	463	#NULL!	#NULL!	0.82	1.06	1.14	71.4	3.1	3.4	0.15	4.35	1.04	23.9
1817	2	0	1	0	0	1	0	1	84	1	0	95	54	55	16	#NULL!	24	424	2.06	26	#NULL!	6.2	297	7.19	31.2	30.7	1.1	10	277	111.159	74.4021	135.731	79.6597	101	526	19.7	583	504	#NULL!	0.69	0.89	1.04	84.01	11.21	8.7	1.16	13.34	0.93	7.02
1393	2	0	1	0	0	1	0	2	79	0	0	130	70	62	7	#NULL!	53	522	2.49	211	#NULL!	5.6	238	0.48	16.7	36.2	1.53	5.1	#NULL!	129.715	74.4021	152.359	96.2877	54	2525	54	212	41.1	#NULL!	0.71	1.04	1.04	77.8	9.09	4.7	0.55	11.69	1.8	15.4
2403	1	0	1	0	0	2	0	1	53	0	0	138	96	78	13	#NULL!	31	614	4.66	60	#NULL!	4.8	255	8.51	16.6	39.8	1.8	5.3	765.2	101.971	85.9167	238.979	180.201	91	391	3.2	220	295	#NULL!	1.39	1.05	1.2	77.1	7.6	4	0.39	9.86	1.8	18.5
2630	2	0	1	0	0	2	0	2	76	0	0	144	95	101	5	7758	15	186	2.12	13	4.7	4.9	232	1.44	4.1	28.1	1.1	2.8	#NULL!	118.906	67.3162	117.169	81.9799	53	29	#NULL!	120	#NULL!	#NULL!	0.6	0.87	0.94	81.01	3.7	6.3	0.29	4.57	0.57	12.52
821	1	0	1	0	0	0	0	1	86	1	1	130	60	60	14	#NULL!	18	281	2.01	29	#NULL!	7.2	419	#NULL!	12	37	#NULL!	4.1	#NULL!	121.608	93.8884	141.918	77.7262	96	167	#NULL!	573	#NULL!	#NULL!	0.7	1.17	1.31	50.3	2.48	7.9	0.39	4.93	1.62	32.9
4073	2	0	1	0	0	1	0	1	61	1	1	178	99	84	6	#NULL!	27	363	3.75	87	#NULL!	6.9	290	3.9	13	45	2	3.2	888	152.415	108.946	234.339	145.012	81	809	96	125	11.7	#NULL!	1.13	1.29	1.52	88.5	17.08	4.1	0.8	19.32	1.35	7
1554	2	0	0	0	0	1	0	1	80	0	0	125	78	57	7	#NULL!	52	188	2.01	87	#NULL!	12.3	315	#NULL!	13.2	37	1.9	3.9	#NULL!	95.665	62.0018	119.49	77.7262	79	225	#NULL!	279	#NULL!	#NULL!	0.61	0.84	0.86	84.41	5.1	4.3	0.26	6.04	0.67	11.12
2810	2	0	0	0	0	1	0	1	66	1	0	126	83	52	2	#NULL!	33	311	3.22	107	#NULL!	4.9	251	0.39	8.5	37.9	1.8	2.4	#NULL!	108.817	69.9734	181.361	124.517	54	#NULL!	38	373	49.8	#NULL!	0.93	0.71	0.97	86.5	7.83	2.5	0.23	9.05	0.93	10.3
275	2	0	1	0	0	2	0	1	97	1	1	114	59	80	14	#NULL!	35	777	1.1	86	#NULL!	8.7	302	#NULL!	27.1	26	#NULL!	10.2	#NULL!	125.752	69.9734	100.155	42.5367	112	539	#NULL!	145	#NULL!	#NULL!	0.38	0.92	0.97	84.9	8.91	6.3	0.66	10.49	0.9	8.6
1374	1	0	0	0	0	1	0	1	71	1	1	121	74	78	12	4076	42	263	1.49	37	9.9	11.96	439	32.65	8	27.3	1.1	3.3	76.6	81.072	98.3171	121.423	57.6179	96	257	#NULL!	568	#NULL!	#NULL!	0.61	1	1.36	84.1	6.25	7.4	0.55	7.43	0.63	8.5
1511	1	0	1	0	1	1	0	1	66	0	0	152	89	104	25	#NULL!	70	401	1.8	89	#NULL!	28.3	358	7.71	5.2	40.9	1.42	1.8	#NULL!	95.8451	94.7741	140.758	69.6056	831	531	37	240	4170	#NULL!	0.57	1.13	1.31	64.3	4.05	9.4	0.59	6.29	1.54	24.5
3271	2	0	0	0	0	0	0	1	66	1	0	120	90	57	12	#NULL!	17	139	2.08	27	#NULL!	4.7	267	#NULL!	7.3	39	#NULL!	3.1	#NULL!	131.697	94.7741	159.319	80.4331	67	77	#NULL!	408	#NULL!	#NULL!	0.66	1.24	1.31	66.5	2.64	9.6	0.38	3.96	0.88	22.1
3022	2	1	1	0	0	0	0	1	87	1	1	110	70	140	5	7730	34	818	0.44	45	9	12.49	412	23.09	25.5	33	1.2	6	772.6	149.533	76.1736	58.0046	17.0147	100	273	#NULL!	14	#NULL!	#NULL!	0.14	0.85	1.05	95.5	16.95	3	0.54	17.74	0.23	1.3
2152	2	0	1	0	0	1	0	1	55	1	0	176	82	132	11	1670	78	1386	2.75	203	#NULL!	5.3	369	19.8	11.8	36.3	1.31	3.8	64.5	112.6	96.5456	182.521	106.342	94	1373	26.6	69	32	#NULL!	0.75	1.28	1.33	77.41	12.25	4.7	0.75	15.82	2.7	17.12
83	1	0	1	0	0	0	0	2	77	1	0	130	80	84	16	#NULL!	324	328	2.44	339	#NULL!	9.1	690	0.06	41.8	41	#NULL!	17.3	#NULL!	80.5315	93.0027	156.999	94.3542	99	147	#NULL!	432	#NULL!	#NULL!	0.78	1.06	1.28	76.81	6.87	5.8	0.52	8.95	1.54	17.22
3622	1	0	1	0	0	1	0	1	90	0	0	186	89	83	14	#NULL!	30	232	3.82	58	#NULL!	22.6	595	7.85	12.8	32	#NULL!	0	#NULL!	112.96	113.375	231.245	147.718	885	994	50.2	267	#NULL!	#NULL!	1.06	1.31	1.56	83.2	9.36	8	0.9	11.25	0.96	8.5
1628	1	0	0	0	0	0	0	2	68	0	0	120	68	78	32	#NULL!	14	138	3.23	26	#NULL!	4.2	285	0.22	9.3	38	#NULL!	0	#NULL!	127.553	85.031	188.322	124.903	59	159	15.7	580	#NULL!	#NULL!	0.94	0.95	1.17	73.2	4.45	4.7	0.28	6.07	1.28	21
2993	1	0	1	0	0	2	0	1	93	0	0	80	40	33	17	#NULL!	11	228	1.72	39	#NULL!	8.2	444	1.03	14.2	30	#NULL!	4.5	#NULL!	112.06	77.0593	131.09	66.512	127	527	#NULL!	195	#NULL!	#NULL!	0.58	0.88	1.06	85.01	5.94	6.1	0.43	7	0.59	8.42
918	2	1	1	0	0	0	0	1	91	1	0	114	70	79	6	#NULL!	44	191	1.2	30	#NULL!	13.1	590	0.027	12.8	44.1	1.68	4.7	195	92.4221	89.4597	111.756	46.4037	160	87	6.2	113	1038	#NULL!	0.42	1.05	1.23	63.3	3.04	5.4	0.26	4.8	1.3	27.2
3967	2	0	1	0	0	1	0	1	62	0	0	147	92	85	5	#NULL!	30	617	2.91	134	#NULL!	2.7	357	5.9	22.2	36.8	1.14	6.7	68	99.4483	93.8884	167.827	112.529	90	953	113	1046	#NULL!	#NULL!	0.93	1.27	1.29	75.61	5.89	6.2	0.48	7.79	1.35	17.32
4116	2	0	1	0	0	1	0	1	78	0	0	132	76	91	8	#NULL!	13	179	2.46	15	#NULL!	6.1	419	0.04	7.7	34.3	1.58	1.9	#NULL!	101.25	73.5164	159.706	95.1276	57	54	9	733	#NULL!	#NULL!	0.76	0.68	1.01	75.8	5.86	4.5	0.34	7.72	1.44	18.6
1488	2	0	0	0	0	2	0	2	82	0	0	130	80	80	36	2500	8	218	3.4	16	#NULL!	9.6	292	2	5.9	38	#NULL!	1.3	422	83.9546	87.6882	191.802	131.477	108	117	120	609	#NULL!	22.4	0.94	0.96	1.2	75.71	6.08	4.5	0.36	8.03	1.35	16.82
4053	2	0	1	0	0	1	0	2	86	0	0	110	80	75	5	#NULL!	13	302	2.03	42	#NULL!	3.8	300	0.94	13.2	30.2	1.34	3.8	#NULL!	86.2966	85.031	138.438	78.4996	84	289	#NULL!	362	268	#NULL!	0.68	1.02	1.16	#NULL!	#NULL!	#NULL!	#NULL!	#NULL!	#NULL!	#NULL!
597	1	0	1	0	0	1	0	1	65	0	0	150	65	86	6	#NULL!	25	167	2.99	23	#NULL!	6.8	412	0.15	12.1	41.3	2.26	2.8	68	120.347	72.6306	173.627	115.623	73	127	6.3	307	72.1	#NULL!	0.86	0.94	0.99	63.8	6.46	5.5	0.56	10.12	2.74	27.1
2180	1	0	1	0	0	1	0	2	80	0	0	152	66	66	3	#NULL!	17	307	2.54	39	#NULL!	3.1	291	#NULL!	9.4	38	1.4	2	#NULL!	118.725	77.9451	149.652	98.2212	75	350	#NULL!	471	#NULL!	#NULL!	0.76	0.99	1.06	49	3.71	5.5	0.41	7.57	3.07	40.5
3530	1	0	1	0	0	1	0	1	74	0	0	160	90	64	7	#NULL!	37	185	2.68	24	#NULL!	4.4	158	0.16	11.7	43	#NULL!	3.1	#NULL!	93.503	69.9734	148.492	103.635	65	77	#NULL!	31	#NULL!	#NULL!	0.68	0.86	0.95	59.9	4.8	7	0.56	8.02	2.28	28.4
2781	2	0	0	0	1	1	0	1	86	0	0	115	65	98	23	#NULL!	28	534	2.31	95	#NULL!	18	417	21	25.7	46	1.6	7.6	#NULL!	128.814	78.8308	133.024	89.3271	140	762	#NULL!	227	#NULL!	#NULL!	0.75	1	1.07	86.31	5.01	0.9	0.05	5.8	0.74	12.82
3721	2	0	0	0	0	1	0	1	81	0	0	110	70	70	5	#NULL!	8	178	1.78	17	#NULL!	5.2	341	0.02	12.4	35.4	1.6	3.6	#NULL!	84.3149	84.1453	127.997	68.8322	80	100	#NULL!	442	#NULL!	#NULL!	0.59	1.06	1.14	64.9	2.51	4.4	0.17	3.87	1.17	30.2
1594	2	0	0	0	0	1	0	1	66	1	0	156	66	80	7	#NULL!	48	608	2	157	#NULL!	4.9	330	#NULL!	18.2	44	2.4	4.4	#NULL!	184.124	71.7449	131.09	77.3395	93	1684	#NULL!	130	#NULL!	#NULL!	0.69	0.93	0.97	89.6	9.3	3.5	0.37	10.39	0.67	6.4
260	2	0	1	0	0	4	0	1	63	1	1	105	77	112	8	#NULL!	77	1362	3.28	426	#NULL!	5.9	371	#NULL!	26.9	37	#NULL!	9	#NULL!	160.523	67.3162	189.869	126.837	118	3944	#NULL!	118	#NULL!	#NULL!	0.92	0.78	0.91	89.41	8.8	2.6	0.26	9.85	0.79	8.02
4204	1	0	0	0	0	0	0	1	54	1	1	120	70	95	9	#NULL!	17	129	2.11	16	#NULL!	4.3	127	0.09	10.8	30	#NULL!	3.7	#NULL!	117.644	73.5164	162.026	81.5932	61	77	#NULL!	388	#NULL!	#NULL!	0.72	0.95	0.99	81.9	8.2	8.7	0.87	10.02	0.94	9.3
3031	1	0	1	0	0	1	0	1	75	1	0	140	80	75	4	#NULL!	43	1059	2.71	172	#NULL!	7.4	450	5.4	13.6	36.1	1.08	5.8	150	126.652	73.5164	150.039	104.795	88	1295	98	451	546	#NULL!	0.66	0.8	0.99	#NULL!	#NULL!	#NULL!	#NULL!	#NULL!	#NULL!	#NULL!
3188	2	0	0	0	0	4	0	1	71	1	0	92	56	75	6	#NULL!	50	499	2.11	72	#NULL!	5.8	277	#NULL!	8.1	38.2	1.3	2.4	#NULL!	94.0435	83.2595	134.957	81.5932	91	333	#NULL!	494	#NULL!	#NULL!	0.66	1.12	1.12	72	6.92	6.7	0.64	9.6	1.89	19.72
140	1	0	1	0	0	1	0	1	62	1	1	140	80	80	4	#NULL!	22	195	2.59	21	#NULL!	4.7	298	0.11	8.6	44.6	2	2.8	#NULL!	134.399	102.746	176.721	100.155	69	81	10.1	896	#NULL!	#NULL!	0.79	1.25	1.38	65.8	3.4	5.6	0.29	5.17	1.37	26.5
3033	1	0	1	0	0	2	0	1	79	1	0	132	65	94	11	#NULL!	22	373	3.17	74	#NULL!	7.7	380	9.77	12.9	38.1	1.49	4	258	106.475	65.5447	179.428	122.583	112	332	13.5	328	1180	#NULL!	0.86	0.62	0.88	70.9	4.8	12	0.81	6.77	1.13	16.72
3340	2	0	1	0	1	1	0	1	79	1	0	130	100	67	18	#NULL!	30	252	3.1	33	#NULL!	10.5	423	#NULL!	11.7	36	#NULL!	4	#NULL!	96.5658	75.2879	183.681	119.876	184	211	#NULL!	202	#NULL!	#NULL!	0.83	0.96	1.01	75.8	4.68	9	0.55	6.17	0.88	14.3
2644	1	0	1	0	0	2	0	2	58	0	0	160	90	70	4	#NULL!	12	219	3.51	15	#NULL!	3.7	309	0.11	10.2	42	#NULL!	2.6	#NULL!	118.005	90.3454	191.802	135.731	67	76	#NULL!	650	#NULL!	#NULL!	0.78	1.14	1.21	68.6	5.8	5.3	0.45	8.45	1.98	23.4
2727	2	0	1	0	0	1	0	1	59	1	0	103	67	74	9	#NULL!	60	790	2.66	320	#NULL!	7.8	410	15.61	13.1	38.2	1.95	3.8	143	135.12	57.5731	138.824	102.862	95	3480	2.8	235	627	#NULL!	0.83	0.69	0.77	88.21	5.77	2.1	0.14	6.54	0.62	9.52
3690	1	0	1	0	0	1	0	1	56	1	1	142	83	118	8	#NULL!	24	298	4.51	30	#NULL!	5.2	362	0.42	8.4	45.9	1.6	3.1	60	119.987	86.8025	227.378	174.401	71	251	5.2	83	#NULL!	#NULL!	1.27	1.02	1.16	73.6	6.36	5.5	0.48	8.67	1.67	19.2
95	2	0	0	0	0	1	0	1	70	1	1	122	78	89	9	#NULL!	61	938	2.54	243	#NULL!	3.2	285	7	36.3	37.3	1.6	14.3	139	121.608	92.1169	158.159	98.2212	63	2051	55	235	223	#NULL!	0.66	1.19	1.23	86.2	8.09	4.7	0.44	9.38	0.81	8.6
812	2	1	0	0	0	0	1	1	81	1	0	170	69	76	2	#NULL!	35	416	1.91	26	#NULL!	8.03	265	#NULL!	18.8	33.1	1.2	7.8	#NULL!	92.7824	93.0027	125.29	73.8592	107	118	#NULL!	181	#NULL!	#NULL!	0.58	1.01	1.24	#NULL!	#NULL!	#NULL!	#NULL!	#NULL!	#NULL!	#NULL!
237	1	1	1	0	0	1	0	2	86	0	0	135	77	61	12	#NULL!	33	695	4.17	195	#NULL!	6.5	265	1.6	17.3	43.4	1.6	3.6	362	114.221	142.604	261.408	161.253	81	2024	115	277	71.8	#NULL!	1.24	1.65	1.9	67.4	5.83	6.5	0.56	8.65	2.25	26
949	1	0	1	0	0	1	0	2	58	0	0	140	90	70	9	#NULL!	18	257	2.53	37	#NULL!	4	186	0.07	6.3	31	#NULL!	2.6	#NULL!	116.744	108.946	174.787	97.8345	67	123	#NULL!	222	#NULL!	28.4	0.8	1.16	1.45	84.1	7.2	5.5	0.47	8.56	0.62	7.2
3229	2	0	0	0	0	2	0	1	68	1	1	110	75	70	12	#NULL!	85	1241	3.17	388	#NULL!	7.1	432	21	16.3	35.4	1.37	4.6	225	139.264	90.3454	182.908	122.583	73	3444	357	136	133	#NULL!	0.87	1.24	1.2	81.11	9.64	3.5	0.42	11.88	1.79	15.12
3786	1	0	1	0	0	1	0	2	91	0	0	106	61	100	13	#NULL!	24	289	3.16	55	#NULL!	9.4	700	4.04	27.2	35	#NULL!	9.2	#NULL!	78.5498	72.6306	181.748	122.196	115	303	#NULL!	235	#NULL!	11.6	0.92	0.93	0.96	67.4	5.12	6.7	0.51	7.61	1.86	24.4
1270	1	0	1	0	1	0	0	2	76	0	0	117	59	70	4	#NULL!	16	177	1.83	24	#NULL!	28.7	471	0.065	4.2	34.1	1.09	1.5	415	88.6387	72.6306	127.61	70.7657	880	#NULL!	5.5	657	1260	9.48	0.51	1.02	0.96	71	4.15	6.7	0.39	5.84	1.07	18.3
505	1	0	0	0	0	3	0	1	83	0	0	130	70	85	10	#NULL!	32	225	2.32	31	#NULL!	7	364	0.53	7.5	33.9	1.4	2.3	104	116.383	73.5164	139.985	89.7138	106	113	3.9	313	1370	2.3	0.7	0.84	0.97	75.61	6.96	5.7	0.53	9.22	1.65	17.92
1014	2	0	1	0	0	3	0	2	75	0	0	132	84	82	9	#NULL!	38	536	2.61	204	#NULL!	6.5	290	#NULL!	11.2	38	#NULL!	3.8	#NULL!	141.065	78.8308	201.856	100.928	62	2319	#NULL!	411	#NULL!	#NULL!	0.82	0.93	1.04	77.2	10.86	3.3	0.47	14.07	2.64	18.8
1491	1	0	1	0	0	2	0	2	81	0	0	110	65	60	7	#NULL!	10	151	0.85	17	#NULL!	6	153	0.11	8.8	31.8	1.59	4.7	56	106.655	79.7166	89.7138	32.8693	64	48	9.1	102	620	#NULL!	0.27	0.96	1.05	58.7	3.91	8.7	0.58	6.66	1.93	29
2521	2	0	0	0	0	0	1	2	64	0	0	123	72	63	16	1320	154	712	2.89	213	#NULL!	3.8	305	14	14.9	40.3	1.4	0	434	152.596	100.974	205.336	111.756	56	1490	467	807	#NULL!	1.68	0.92	1.2	1.33	88.3	15.24	4.4	0.76	17.28	1.25	7.2
981	1	0	0	0	0	0	0	1	78	1	0	120	80	80	6	#NULL!	36	190	1.19	27	#NULL!	6.1	248	0.09	10.3	38.1	1.63	4.9	77	145.029	69.9734	92.8074	46.017	66	71	3.2	182	266	#NULL!	0.39	0.83	0.92	66.5	3.42	8.9	0.46	5.14	1.07	20.9
4344	2	0	1	0	0	2	0	2	81	0	0	101	61	96	19	#NULL!	52	724	2.47	321	#NULL!	3.8	243	#NULL!	8.8	33.8	1.4	0	#NULL!	148.632	108.06	170.534	95.5143	73	1221	#NULL!	292	#NULL!	#NULL!	0.74	1.14	1.42	87.31	14.27	2.6	0.42	16.32	1.61	9.92
178	2	0	1	0	0	1	0	1	76	1	0	147	74	56	5	#NULL!	84	293	2.16	57	#NULL!	7.1	279	1.03	14	33.1	1.2	3.6	#NULL!	96.9261	95.6599	162.8	83.5267	86	55	8.9	302	#NULL!	9.3	0.68	1.11	1.25	69.44	5.51	5.44	0.43	7.95	1.88	23.64
616	1	0	1	0	0	1	0	1	62	0	0	100	60	78	5	#NULL!	12	188	1.84	18	#NULL!	4	202	#NULL!	9.8	37	#NULL!	2.9	#NULL!	125.031	63.7733	114.462	71.1524	67	80	#NULL!	532	#NULL!	16.5	0.61	0.69	0.83	74.7	6.61	7.8	0.69	8.84	1.41	15.9
3007	2	0	0	0	0	1	0	1	66	0	0	117	72	90	8	#NULL!	56	743	2.92	244	#NULL!	4.6	315	19	10.2	39.4	2	2.3	214	141.065	93.0027	177.494	112.916	84	2000	214	200	80.4	17.8	0.68	1.03	1.21	91.9	9.61	1.2	0.13	10.46	0.71	6.8
790	1	0	1	0	0	2	0	1	88	0	0	160	90	80	10	#NULL!	22	223	2.19	28	#NULL!	3.7	271	0.19	19.4	31.5	1.08	6.1	204	121.068	81.488	149.652	84.6868	67	86	1.4	54	213	143	0.75	1.04	1.06	72.91	7.14	9.4	0.92	9.8	1.66	16.92
755	1	0	1	0	0	2	0	1	88	1	0	141	80	72	11	#NULL!	16	227	3.51	51	#NULL!	4.3	397	#NULL!	11.6	41.2	2	2.5	#NULL!	85.9363	87.6882	190.255	135.731	109	505	#NULL!	249	#NULL!	7.36	0.99	0.97	1.14	66.3	4.69	5.6	0.4	7.09	1.76	24.8
1046	1	0	1	0	1	2	0	1	85	0	0	150	70	63	13	#NULL!	66	214	1.94	73	#NULL!	11.1	458	0.11	8.8	33	#NULL!	3.7	#NULL!	156.559	82.3738	131.09	75.0193	188	244	#NULL!	309	#NULL!	#NULL!	0.63	0.95	1.07	73.8	4.23	5.6	0.32	5.73	0.82	14.2
1085	1	0	1	0	0	2	0	1	88	1	0	120	80	62	9	#NULL!	9	184	2.7	18	#NULL!	6.2	453	0.72	17	33	#NULL!	4.6	#NULL!	112.24	100.974	174.401	104.408	80	119	#NULL!	245	#NULL!	#NULL!	0.79	1.2	1.31	60.5	2.26	7.2	0.27	3.73	1.13	30.4
184	1	0	1	0	0	3	0	1	82	0	0	146	89	128	6	#NULL!	25	493	3.24	86	#NULL!	7.5	399	8.7	15	41.5	1.71	4.4	265	142.146	78.8308	191.029	125.29	93	948	58	715	1180	#NULL!	1.35	1.3	1.02	#NULL!	#NULL!	#NULL!	#NULL!	#NULL!	#NULL!	#NULL!
2586	2	0	0	0	0	1	0	1	57	1	1	111	61	80	7	#NULL!	59	597	2.82	180	#NULL!	5.2	416	2.9	31.8	42	1.8	8.2	45	114.942	81.488	166.28	109.049	69	1953	196	486	#NULL!	#NULL!	0.85	0.94	1.05	89.61	10.48	0.1	0.01	11.7	1.17	10.02
2320	2	0	1	0	0	2	0	1	74	0	0	167	115	95	6	#NULL!	84	1372	3.45	352	#NULL!	4	274	11	29.9	40.8	2.43	8.7	286	106.114	107.174	210.75	133.411	60	2790	29	278	299	#NULL!	0.95	1.15	1.38	82.31	9.75	7.5	0.89	11.84	1.15	9.72
1522	1	0	1	0	1	3	0	1	87	1	0	107	68	68	8	#NULL!	27	312	1.68	75	#NULL!	12.7	533	5.63	6.6	35	#NULL!	3	#NULL!	108.096	63.7733	103.635	64.9652	210	280	#NULL!	372	#NULL!	#NULL!	0.57	0.7	0.82	57.9	1.75	11.3	0.34	3.02	0.71	23.5
3549	1	0	1	0	0	1	0	1	78	1	0	135	86	80	19	#NULL!	49	1078	2.3	193	#NULL!	5.5	219	6.63	8.1	31	#NULL!	3.4	#NULL!	152.055	63.7733	138.824	88.9404	68	1343	#NULL!	537	#NULL!	#NULL!	0.71	0.85	0.82	70.4	4.64	8.7	0.57	6.58	1.23	18.72
149	2	0	0	0	0	0	0	1	68	1	0	113	56	60	3	#NULL!	78	239	2.09	58	#NULL!	6.6	279	0.074	9.2	37.1	1.59	2.8	51	87.7379	102.746	163.186	80.8198	74	#NULL!	2	1204	32.8	#NULL!	0.79	1.37	1.32	64.4	5.56	5.2	0.45	8.63	2.12	24.6
2308	2	0	1	0	0	2	0	1	82	1	0	133	78	88	11	#NULL!	30	557	2.98	187	#NULL!	6.6	421	0.63	13.9	36.4	1.4	4.2	170	103.772	84.1453	171.694	115.236	142	2086	31	1390	1280	9.21	0.9	1	1.08	91.2	7.36	2.5	0.2	8.07	0.48	5.9
3643	1	0	0	0	0	1	0	1	78	1	0	146	80	76	15	#NULL!	13	144	2.18	24	#NULL!	4	230	0.28	19.1	35	#NULL!	0	#NULL!	130.616	78.8308	168.6	84.3001	92	81	9.6	57	#NULL!	13.8	0.72	0.94	1.01	73.2	6.67	10	0.91	9.11	1.48	16.3
2202	1	0	1	0	0	1	0	1	77	1	0	157	86	76	7	#NULL!	11	163	1.56	22	#NULL!	5.4	445	#NULL!	21.9	32	#NULL!	5.9	#NULL!	139.984	67.3162	99.768	60.3248	101	191	#NULL!	590	#NULL!	#NULL!	0.54	0.81	0.86	75.11	5.86	6.8	0.53	7.8	1.33	17.12
1190	2	0	1	0	0	0	0	2	91	1	0	185	99	85	5	#NULL!	19	397	1.98	77	#NULL!	13.9	340	39.35	22.1	42	#NULL!	9.4	#NULL!	88.4586	87.6882	132.251	76.5661	100	777	101.1	303	#NULL!	39.3	0.64	0.84	1.12	88.14	11.27	0.94	0.11	12.79	1.4	10.94
2844	2	1	1	0	0	2	0	2	70	0	0	#NULL!	#NULL!	#NULL!	1	#NULL!	14	653	5.06	55	#NULL!	6.5	425	#NULL!	19.6	41	#NULL!	5	#NULL!	102.871	94.7741	289.637	195.669	140	533	#NULL!	191	#NULL!	#NULL!	1.28	1.13	1.21	#NULL!	#NULL!	#NULL!	#NULL!	#NULL!	#NULL!	#NULL!
2699	1	0	0	0	0	0	0	2	82	0	0	136	70	78	5	#NULL!	11	185	2.35	22	#NULL!	5.9	242	0.495	20.1	31.8	1.57	7.2	#NULL!	90.2602	61.116	140.371	90.8739	72	286	4.3	107	#NULL!	#NULL!	0.63	0.79	0.78	70.9	6.67	7.5	0.71	9.42	1.97	20.9
1543	1	0	0	0	0	1	0	1	60	0	0	128	88	70	4	#NULL!	14	120	3.16	18	#NULL!	4	386	0	11.4	42.3	1.7	2.7	#NULL!	163.585	101.86	190.642	122.196	70	118	#NULL!	53	#NULL!	#NULL!	0.91	1.16	1.3	67.44	2.88	6.64	0.28	4.27	1	23.44
4042	2	0	1	0	0	1	0	1	62	1	1	99	64	73	4	#NULL!	30	416	2.27	92	#NULL!	3.9	298	21	10.2	38.9	2.33	2.7	172	157.46	88.574	149.652	87.7804	55	690	63.1	714	349	#NULL!	0.73	1.04	1.13	75.3	8.19	6.1	0.67	10.87	1.82	16.8
488	1	0	0	0	0	2	0	1	82	0	0	145	79	92	39	16800	15	268	1.12	22	5.2	6.3	441	0.035	8.7	27	1.04	4.1	164	143.227	68.2019	90.4872	43.3101	90	144	3.3	150	1010	55.2	0.38	0.6	0.87	85.61	7.81	6.2	0.57	9.13	0.66	7.22
290	2	0	0	0	0	1	0	1	60	1	0	93	62	59	5	#NULL!	69	433	2.88	167	#NULL!	7.7	332	1.47	16.4	37.9	2.1	4.6	#NULL!	118.545	77.0593	169.76	111.369	108	2536	25.5	271	15.8	#NULL!	0.9	0.81	0.98	82.71	6.48	7.1	0.56	7.84	0.78	9.92
4145	1	0	0	0	0	2	0	2	87	0	0	140	90	96	9	#NULL!	19	243	2.91	63	#NULL!	8.4	356	0.43	12.4	34	#NULL!	3.8	#NULL!	159.802	112.489	191.029	112.529	53	834	#NULL!	286	#NULL!	#NULL!	0.88	1.12	1.43	87.3	8.31	3.3	0.32	9.51	0.8	8.4
3211	1	0	1	0	0	2	0	1	83	1	1	175	100	80	7	#NULL!	4	146	2.44	10	#NULL!	4.6	369	#NULL!	13.6	36.1	1.7	4.3	#NULL!	127.553	80.6023	148.492	94.3542	130	48	#NULL!	13	#NULL!	#NULL!	0.74	0.94	1.02	77.7	3.03	3.9	0.15	3.89	0.65	16.8
3621	1	0	1	0	0	2	0	1	85	1	0	125	56	130	9	#NULL!	16	162	1.09	27	#NULL!	6.8	278	0.26	11.1	24.8	0.88	5.7	149	99.8086	44.287	75.406	42.15	72	31	#NULL!	272	1130	143	0.39	0.28	0.56	87.51	12.04	4.7	0.65	13.76	1	7.32
1333	2	0	1	0	0	1	0	1	68	0	0	161	97	80	4	#NULL!	50	693	3.08	161	#NULL!	3.7	319	#NULL!	15.6	41.8	2	3.8	#NULL!	87.9181	96.5456	179.041	119.103	86	1064	#NULL!	109	#NULL!	5.28	0.74	0.95	1.22	71	4.79	6.5	0.44	6.75	1.4	20.7
1649	2	0	1	0	0	1	0	2	74	0	0	111	72	77	10	#NULL!	75	1406	3.69	255	#NULL!	5.9	200	#NULL!	14.9	33	#NULL!	3.3	#NULL!	150.253	121.346	226.991	142.691	49	2196	19.7	464	#NULL!	#NULL!	1.02	1.35	1.53	93.1	10.94	2.1	0.25	11.75	0.54	4.6
3041	2	0	0	0	0	1	0	1	56	1	0	128	80	93	3	#NULL!	80	957	3.87	411	#NULL!	5.6	284	#NULL!	9.2	39.2	1.87	2.2	183	115.843	99.2028	228.538	149.652	82	3770	#NULL!	416	173	#NULL!	1.07	1.06	1.25	#NULL!	#NULL!	#NULL!	#NULL!	#NULL!	#NULL!	#NULL!
506	2	0	1	0	0	1	0	2	87	0	0	125	79	72	18	#NULL!	35	342	2.96	43	#NULL!	7.3	437	1.3	12.4	31.8	1.53	3.8	125	169.711	99.2028	181.748	114.462	102	167	4	165	4290	#NULL!	0.88	1.27	1.25	80.04	7.31	5.54	0.5	9.14	1.22	13.34
3156	2	0	1	0	0	0	0	1	79	0	0	121	80	80	10	#NULL!	57	241	1.23	58	#NULL!	6.1	255	0.013	1	34	1.38	3	#NULL!	128.814	69.0877	93.9675	47.5638	95	85	#NULL!	1987	#NULL!	33.2	0.44	0.84	0.87	56.4	2.31	18.51	0.76	4.1	0.91	22.2
3839	1	0	0	0	0	0	0	1	69	1	1	123	82	68	7	#NULL!	18	346	1.73	86	#NULL!	6.8	400	22.32	35.7	37.6	1.7	9.8	#NULL!	117.644	100.089	122.196	66.8987	91	957	192.2	56	#NULL!	#NULL!	0.44	1.29	1.26	77.1	5.31	6.5	0.45	6.88	1.08	15.7
1581	2	0	1	0	0	1	0	1	87	0	0	128	76	108	3	#NULL!	18	545	3.74	45	#NULL!	5.3	295	#NULL!	20.4	48	2	5.4	#NULL!	163.045	100.974	205.723	144.625	23	278	#NULL!	257	#NULL!	#NULL!	1.03	1.1	1.27	#NULL!	#NULL!	#NULL!	#NULL!	#NULL!	#NULL!	#NULL!
187	2	0	0	0	0	1	0	1	62	1	1	127	83	97	3	#NULL!	32	540	3.05	165	#NULL!	4.6	255	9	16	38.4	1.78	2.8	#NULL!	186.105	117.803	194.509	117.943	65	1377	71.6	187	29.3	#NULL!	0.89	1.28	1.48	#NULL!	#NULL!	#NULL!	#NULL!	#NULL!	#NULL!	#NULL!
3520	1	0	0	0	0	0	0	2	83	0	0	122	64	78	7	#NULL!	10	307	2.26	22	#NULL!	11.6	236	0.056	25.5	33.5	1.23	7.9	#NULL!	100.89	103.632	159.706	87.3937	96	46	#NULL!	1721	589	0.75	0.74	1.29	1.3	78.71	4.67	7.6	0.45	5.93	0.78	13.22
3990	2	0	0	0	0	1	0	1	78	1	1	154	78	59	2	#NULL!	15	189	3.55	45	#NULL!	5.1	251	4.6	10.3	32	#NULL!	3.4	#NULL!	96.5658	87.6882	213.457	137.278	81	268	34.4	736	#NULL!	#NULL!	0.97	1.02	1.1	74.4	5.63	5.5	0.41	7.57	1.47	19.3
4304	1	0	0	0	0	1	0	1	62	0	0	150	80	56	6	#NULL!	10	281	2.46	27	#NULL!	4.5	287	#NULL!	12.2	42	2.2	3.4	#NULL!	91.8816	84.1453	152.746	95.1276	61	278	#NULL!	251	#NULL!	1.6	0.77	0.99	1.05	75.1	6.04	4.4	0.36	8.05	1.58	19.6
1198	2	1	1	0	0	0	0	2	92	0	0	124	53	84	10	#NULL!	16	281	3.31	16	#NULL!	7	170	2.63	8.2	30.6	1.3	2.7	#NULL!	171.332	84.1453	188.708	127.997	65	29	#NULL!	468	1247	59.7	0.98	1.02	1.05	84	5.24	6.3	0.4	6.24	0.52	8.4
1128	1	1	1	0	0	0	0	1	81	0	0	125	82	76	15	3480	12	222	2.4	17	#NULL!	16.9	269	0.12	12.5	35.4	2.3	3.8	506	112.6	68.2019	142.305	92.8074	109	61	7	297	#NULL!	67.6	0.76	0.7	0.85	88.6	6.36	2.6	0.18	7.16	0.61	8.6
70	2	0	0	0	0	0	0	2	89	0	0	130	89	80	5	#NULL!	26	197	1.98	20	#NULL!	8.5	488	#NULL!	17.2	34.8	1.3	6.5	51.2	99.6285	88.574	130.704	76.5661	131	60	#NULL!	126	#NULL!	#NULL!	0.55	0.93	1.1	73.2	4	7.5	0.41	5.49	1	18
2907	2	0	0	0	0	0	0	2	87	1	0	123	57	77	6	#NULL!	14	227	1.7	22	#NULL!	6.9	378	2.83	25.5	31	#NULL!	14.6	#NULL!	77.4688	53.1444	98.6079	65.7386	100	78	#NULL!	157	#NULL!	14.1	0.57	0.66	0.66	67.2	4.52	7.1	0.48	6.73	1.62	24.1
1515	2	0	1	0	0	1	0	2	84	0	0	130	90	70	7	#NULL!	49	707	2.38	267	#NULL!	6.2	298	14	12.7	37.7	1.24	3.2	191	110.078	108.06	172.854	92.034	45	3428	69	68	143	#NULL!	0.69	1.03	1.33	88.61	14.38	3.8	0.62	16.24	1.22	7.52
2254	1	0	0	0	0	0	0	1	85	1	0	130	80	80	17	#NULL!	36	344	1.96	125	#NULL!	4.3	310	#NULL!	24.7	36	#NULL!	8.1	#NULL!	121.248	98.3171	130.704	75.7927	86	927	#NULL!	752	#NULL!	#NULL!	0.68	1.08	1.21	88.41	8.94	4.3	0.43	10.11	0.71	7.02
2019	1	0	0	0	0	1	0	2	86	0	0	106	54	62	11	#NULL!	25	441	3.06	97	#NULL!	4.8	278	10.9	14.8	36	1.9	2.9	111	101.79	109.832	188.708	118.329	79	663	18.1	374	334	#NULL!	0.95	1.11	1.35	74.21	7.91	10.2	1.09	10.66	1.63	15.32
4143	1	0	0	0	0	1	0	2	89	0	0	162	86	68	16	#NULL!	213	207	2.04	90	#NULL!	5.2	204	#NULL!	33.1	33	#NULL!	18.3	#NULL!	139.624	93.0027	137.664	78.8863	70	123	#NULL!	76	#NULL!	#NULL!	0.65	1.05	1.14	81.81	10.19	7.1	0.89	12.47	1.24	9.92
1125	1	1	1	0	0	0	0	1	87	0	0	134	77	96	12	11800	32	343	2.33	88	#NULL!	13.6	501	1.5	17.6	38	1.1	0	812	92.6022	83.2595	158.933	90.1005	214	213	46	283	#NULL!	24	0.75	0.8	1.02	92.1	33.76	5.8	2.14	36.69	0.73	2
4264	1	0	1	0	0	1	0	1	72	0	0	148	80	72	4	#NULL!	20	164	2.11	22	#NULL!	3.8	303	0.029	6.8	42.6	1.7	2.2	48	114.582	74.4021	128.77	81.5932	66	101	2.7	582	#NULL!	#NULL!	0.62	0.78	0.91	63.4	3.69	7	0.41	5.84	1.61	27.5
3802	1	0	1	0	1	2	0	1	88	0	0	193	85	72	15	#NULL!	16	208	3.82	22	#NULL!	9.3	475	0.088	14.1	27.4	0.94	2.8	166	79.8109	97.4314	208.043	147.718	153	125	3.1	280	2670	5.61	1.21	1.05	1.19	63.9	3.71	8.4	0.49	5.81	1.46	25.1
581	2	0	0	0	0	1	0	1	81	1	0	130	76	64	4	#NULL!	28	395	3.22	49	#NULL!	3	345	7.5	11.9	37.7	1.3	3.6	220	85.576	89.4597	180.201	124.517	91	428	13.2	681	424	#NULL!	0.91	0.84	1.09	67.2	3.69	7.5	0.41	5.49	1.18	21.5
2645	1	0	1	0	0	3	0	1	85	0	0	110	74	64	3	#NULL!	52	721	2.85	307	#NULL!	6.2	442	36.66	13.2	36.1	1.5	3.2	#NULL!	102.871	100.974	175.174	110.209	190	2160	#NULL!	298	#NULL!	#NULL!	0.76	1.22	1.23	86.3	9.11	5.4	0.56	10.54	0.86	8.2
482	1	0	1	0	0	0	0	2	61	0	0	120	64	66	5	#NULL!	12	183	3.54	19	#NULL!	6.5	266	0.37	18	45	#NULL!	7.8	#NULL!	89.3594	80.6023	204.95	136.891	68	77	#NULL!	169	#NULL!	#NULL!	0.98	0.84	0.98	56	1.72	6.5	0.19	3.06	1.11	36.2
3343	2	0	0	0	0	2	0	1	42	0	0	112	82	118	4	#NULL!	108	1362	3.59	501	#NULL!	4.9	416	12.2	14.7	37.8	1.37	3	59	99.088	85.031	202.243	138.824	68	4322	1.6	418	265	#NULL!	1	0.7	1.03	94.01	15.48	1.5	0.24	16.44	0.7	4.32
8	1	0	1	0	0	0	0	2	75	0	0	146	90	75	12	#NULL!	18	253	2.77	49	#NULL!	7.9	409	7.9	21.2	48	1.5	7	#NULL!	100.89	86.8025	157.773	107.115	109	309	#NULL!	44	#NULL!	#NULL!	0.81	1.18	1.05	60.6	2.49	9.5	0.39	4.11	1.17	28.5
2863	1	0	1	0	1	0	0	1	75	0	0	145	90	109	16	24600	20	323	2.1	43	#NULL!	40.3	731	3.2	3.4	37.4	1.1	0	816	271.141	74.4021	139.211	81.2065	1107	357	72	457	1613	29.6	0.66	0.64	0.9	95.84	6.47	0.34	0.02	6.75	0.26	3.94
1842	2	0	1	0	0	2	0	2	74	0	0	97	85	145	14	#NULL!	59	1195	3.42	95	#NULL!	15.2	739	13	19.3	33.2	1.18	9.2	168	147.911	99.2028	208.043	132.251	94	540	25	218	3370	#NULL!	0.95	1.12	1.2	84.2	18.82	5.1	1.13	22.34	2.32	10.4
2922	1	0	1	0	0	1	0	1	80	0	0	172	90	68	4	#NULL!	26	277	2.35	97	#NULL!	5	263	#NULL!	10.4	39	#NULL!	3.8	#NULL!	115.122	62.8875	143.852	90.8739	70	939	#NULL!	111	#NULL!	#NULL!	0.76	0.73	0.76	78.7	5.1	4.7	0.31	6.48	1.01	15.6
36	1	0	1	0	0	1	0	1	82	0	0	149	89	68	5	#NULL!	21	294	3.92	25	#NULL!	6.8	418	0.2	11.2	36.8	1.36	3	117	84.3149	90.3454	227.765	151.585	110	#NULL!	13	55	#NULL!	#NULL!	1.16	1.31	1.09	75.4	6.07	5.8	0.47	8.04	1.3	16.2
1135	1	0	1	0	0	1	0	1	76	0	0	190	100	83	7	#NULL!	13	170	2.45	18	#NULL!	6.1	267	#NULL!	19.2	35	#NULL!	5.8	#NULL!	109.898	90.3454	160.48	94.7409	71	127	#NULL!	323	#NULL!	#NULL!	0.78	1.02	1.09	61.5	3.96	8	0.52	6.44	1.66	25.7
646	1	0	0	0	0	2	0	2	92	1	0	128	74	72	32	#NULL!	18	193	3.92	25	#NULL!	3.6	152	1.18	10.7	31	#NULL!	3.9	#NULL!	100.709	131.089	266.048	151.585	60	81	#NULL!	359	#NULL!	#NULL!	1.07	1.28	1.58	83.7	5.91	6.5	0.46	7.06	0.68	9.6
2674	1	0	1	0	0	0	0	2	91	0	0	158	90	63	7	#NULL!	24	138	3.46	22	#NULL!	4.2	303	0.08	9.1	38	#NULL!	3.2	#NULL!	101.79	118.689	226.605	133.797	49	68	#NULL!	818	#NULL!	#NULL!	0.88	1.32	1.43	61.1	3.78	6.3	0.39	6.19	1.79	28.9
414	2	0	0	0	0	2	0	1	70	1	0	93	56	83	8	#NULL!	43	505	3.03	165	#NULL!	6	220	#NULL!	16.2	37	1.7	4.2	#NULL!	148.632	79.7166	160.093	117.169	66	2025	#NULL!	251	#NULL!	#NULL!	0.88	0.83	0.96	88.3	5.49	1.6	0.1	6.22	0.62	10
3070	2	0	0	0	0	1	0	1	52	0	0	96	64	67	9	#NULL!	78	916	3.15	579	#NULL!	7.7	375	24	24.1	41.8	2.1	5.6	590	93.8634	122.232	207.657	121.81	65	4984	92	123	477	#NULL!	0.97	1.27	1.47	90.4	11.55	3.6	0.45	12.76	0.75	5.9
2529	1	0	1	0	0	0	0	1	66	1	0	152	94	64	29	993	29	459	2.63	134	#NULL!	6.6	227	0.94	10.7	36.8	1.73	1.9	850	96.9261	97.4314	174.401	101.701	97	989	87	442	53.6	21.1	0.78	1.04	1.17	78.1	5.95	4.8	0.36	7.61	1.15	15.1
3766	1	0	1	0	0	1	0	1	81	1	0	150	80	59	7	#NULL!	10	233	1.68	36	#NULL!	5.2	321	0.82	14.9	40.1	1.9	5.2	80	94.7642	73.5164	109.435	64.9652	91	390	60	343	#NULL!	#NULL!	0.5	0.79	0.88	#NULL!	#NULL!	#NULL!	#NULL!	#NULL!	#NULL!	#NULL!
1200	2	0	0	0	0	1	0	1	31	0	0	110	70	80	9	#NULL!	110	753	2.25	147	#NULL!	4.3	365	#NULL!	17.3	41	#NULL!	5.4	#NULL!	136.201	89.4597	146.172	87.007	75	1198	#NULL!	123	#NULL!	#NULL!	0.69	1.06	1.07	91.7	13.2	3.2	0.46	14.39	0.71	5
2239	2	0	1	0	0	1	0	2	68	0	0	121	80	72	8	#NULL!	28	556	2.85	168	#NULL!	6.4	243	0.62	13.4	40.8	1.9	2.5	558	135.48	134.632	196.829	110.209	36	1967	38	334	#NULL!	#NULL!	0.94	1.51	1.61	92.7	13.62	1.3	0.19	14.68	0.86	5.9
2620	1	0	0	0	0	1	0	1	66	1	1	134	98	78	5	#NULL!	28	302	3.16	84	#NULL!	3.8	383	1.7	10.8	46	2.64	2.4	98.4	97.4666	107.174	199.536	122.196	92	716	4.8	110	35.9	#NULL!	0.87	1.11	1.28	#NULL!	#NULL!	#NULL!	#NULL!	#NULL!	#NULL!	#NULL!
2850	1	0	1	0	0	1	0	1	90	1	1	140	72	62	4	#NULL!	24	238	2.77	72	#NULL!	5.1	243	#NULL!	11.9	35	#NULL!	3.9	#NULL!	119.446	93.8884	180.588	107.115	76	542	#NULL!	133	#NULL!	#NULL!	0.85	1.04	1.12	80.71	4.52	3.9	0.22	5.6	0.84	15.02
498	2	0	0	0	0	1	0	2	86	0	0	120	66	70	11	#NULL!	11	192	2.56	22	#NULL!	5.5	327	1.29	9.3	30	#NULL!	4.5	#NULL!	161.964	93.8884	157.773	98.9946	70	63	#NULL!	215	#NULL!	#NULL!	0.76	1.03	1.12	52.74	3.11	14.64	0.86	5.9	1.49	25.34
1794	1	1	1	0	0	0	0	2	93	0	0	74	45	115	30	5545	132	1431	2.33	310	9.8	8.8	355	6.89	9	25	1.4	4	472.4	145.93	95.6599	148.105	90.1005	93	120	#NULL!	49	#NULL!	#NULL!	0.88	0.79	1.14	90.6	10.61	4.3	0.5	11.71	0.6	5.1
2599	1	0	0	0	0	0	0	1	75	0	0	124	86	109	5	9490	58	342	3.33	105	#NULL!	7.7	405	5.84	8.7	39.8	1.4	2.6	454	167.909	82.3738	180.974	128.77	112	425	68.5	541	1070	25	0.71	0.71	0.98	86.81	10.69	5.4	0.66	12.31	0.96	7.82
3868	2	0	1	0	0	3	0	1	86	0	0	118	58	109	7	#NULL!	79	455	2.25	131	#NULL!	5.5	385	#NULL!	13.9	21	#NULL!	7.7	#NULL!	117.464	66.4305	137.664	87.007	92	1041	#NULL!	113	#NULL!	#NULL!	0.75	0.76	0.79	87.9	10.03	5.2	0.59	11.42	0.78	6.8
4012	2	0	0	0	0	1	0	1	61	1	0	118	69	63	4	#NULL!	29	377	2.11	127	#NULL!	4.1	206	#NULL!	7.4	36	#NULL!	2.5	#NULL!	89.3594	68.2019	131.864	81.5932	63	886	#NULL!	213	#NULL!	#NULL!	0.72	0.8	0.81	75.8	4.08	5	0.27	5.38	1.01	18.7
4262	2	0	1	0	0	1	0	1	84	1	1	110	60	72	10	#NULL!	55	1648	3.65	526	#NULL!	14.9	576	91.08	10.8	35	#NULL!	3.2	#NULL!	152.776	121.346	228.925	141.145	241	3336	#NULL!	631	#NULL!	#NULL!	1.03	1.23	1.44	85.5	8.57	5.2	0.51	10.02	0.94	9.3
3475	1	0	0	0	0	4	0	1	81	1	0	80	50	102	19	5360	31	242	3.88	47	#NULL!	5.6	389	0.4	14.1	35	#NULL!	0	485	135.841	104.517	244.78	150.039	110	222	19	202	#NULL!	10.3	1.07	1.13	1.24	90.1	13.57	4.7	0.7	15.05	0.71	4.7
770	2	0	1	0	0	3	0	2	97	0	0	192	129	130	14	#NULL!	22	265	2.04	20	#NULL!	6.8	361	0.16	12.1	38.3	1.73	4.6	#NULL!	207.004	105.403	140.758	78.8863	91	318	#NULL!	319	3130	#NULL!	0.67	1.33	1.25	47.9	5.75	5.4	0.64	12	5.37	44.7
1645	1	0	1	0	0	0	0	1	82	0	0	131	71	75	21	#NULL!	18	217	5.72	23	#NULL!	19.1	812	0.735	14.1	39.2	1.42	3.3	126.8	108.096	89.4597	297.37	221.191	199	140	6.5	443	1122	105	1.34	1.02	1.06	68.8	5.29	9.2	0.71	7.69	1.51	19.62
1150	2	0	1	0	0	1	0	1	59	0	0	120	80	78	9	#NULL!	15	224	2.61	20	#NULL!	4.1	364	0.16	14.6	40.8	1.61	4.9	192	143.588	92.1169	148.879	100.928	83	167	#NULL!	813	438	15.4	0.62	1.08	1.09	82.21	7.2	4.3	0.38	8.76	1.06	12.12
1571	1	0	1	0	0	0	0	1	84	0	0	130	80	79	19	#NULL!	13	240	2.88	37	#NULL!	8.1	358	7.33	6.5	36	1.5	1.4	#NULL!	105.574	74.4021	151.585	111.369	89	286	#NULL!	457	#NULL!	0.86	0.84	0.84	0.88	61.2	4.34	9.6	0.68	7.09	1.81	25.5
1376	2	0	0	0	0	1	0	1	67	1	0	138	84	98	7	#NULL!	37	736	2.62	110	#NULL!	3.8	299	9.02	13.2	36.1	1.5	3.2	#NULL!	108.096	93.8884	160.866	101.315	87	1369	#NULL!	118	#NULL!	#NULL!	0.77	1.03	1.11	82.1	11.39	5.1	0.7	13.88	1.75	12.6
2468	2	0	0	0	0	1	0	1	89	0	0	138	78	88	48	#NULL!	11	454	1.55	34	#NULL!	11.1	220	0.03	9.8	25	0.9	4	#NULL!	117.644	58.4588	97.4478	59.9381	99	59	#NULL!	378	#NULL!	83.1	0.57	0.43	0.69	86.84	8.84	2.34	0.23	10.18	0.98	9.64
2216	2	0	1	0	0	1	0	1	77	0	0	135	82	72	6	#NULL!	27	669	2.87	129	#NULL!	2.2	246	21	13.7	33.6	1.43	3.2	232	89.3594	97.4314	165.893	110.982	78	843	216	836	236	#NULL!	0.79	1	1.15	88.6	9.01	5.3	0.54	10.17	0.58	5.7
916	2	0	0	0	0	1	0	2	49	0	1	128	72	98	4	#NULL!	35	168	2.01	24	#NULL!	3.3	274	#NULL!	16.8	38	#NULL!	5.9	#NULL!	101.43	100.974	170.534	77.7262	78	67	#NULL!	202	#NULL!	#NULL!	0.67	0.95	1.19	83.61	8.84	5.3	0.56	10.58	1.04	9.82
1913	2	0	1	0	0	1	0	2	58	0	0	130	70	80	3	#NULL!	18	174	3.62	24	#NULL!	4.7	306	1.3	16.1	41.4	1.5	2.8	43	97.2864	147.033	237.432	139.985	47	90	12	545	#NULL!	0.6	1	1.55	1.73	56.2	3.86	5.5	0.38	6.87	2.54	37
3275	1	0	1	0	0	0	0	1	90	0	0	84	57	134	31	5830	30	340	3	79	#NULL!	7.2	348	0.72	4.4	39.9	1.4	0	769	196.194	126.661	191.802	116.009	128	291	38	242	2100	6.52	0.86	1.23	1.49	80.8	17.85	3.7	0.82	22.11	3.34	15.1
3587	2	1	1	0	0	0	0	1	78	0	0	143	80	72	13	854	23	307	3.46	44	#NULL!	9.7	330	0.04	22.7	33	#NULL!	6.4	423	99.2682	93.0027	187.935	133.797	104	1128	24.6	136	#NULL!	95.9	0.97	0.77	1.09	80.41	8.54	12.5	1.33	10.62	0.75	7.12
3502	1	0	0	0	0	2	0	1	89	0	0	112	80	72	6	#NULL!	38	505	2.67	111	#NULL!	6.5	315	30.83	23.6	32	#NULL!	7.2	#NULL!	128.814	93.0027	165.893	103.248	79	1062	#NULL!	46	#NULL!	36.9	0.79	0.96	1.09	69.4	5.34	6	0.46	7.69	1.71	22.3
2637	1	0	1	0	0	2	0	1	54	1	1	145	92	96	2	5896	48	276	2.2	51	7.5	6.2	485	16.87	19.9	34.9	1.4	7.9	30.7	118.906	71.7449	121.423	85.0735	84	120	#NULL!	125	#NULL!	#NULL!	0.69	0.84	0.84	70.2	4.11	7.9	0.46	5.85	1.19	20.3
2121	1	0	0	0	0	1	0	2	66	0	0	126	74	65	6	#NULL!	15	328	4.18	58	#NULL!	4.9	278	4.94	10.2	39.8	1.8	2.1	#NULL!	119.626	96.5456	230.085	161.64	67	398	76.1	325	#NULL!	#NULL!	1.12	0.93	1.13	59.9	4.9	3.8	0.31	8.17	2.89	35.4
3752	1	0	1	0	0	2	0	1	65	0	0	110	80	78	6	#NULL!	19	460	2.95	82	#NULL!	6.3	378	5.3	17.6	37.9	2.07	3.4	#NULL!	89.8998	72.6306	170.147	114.076	94	914	#NULL!	854	#NULL!	#NULL!	0.86	0.5	0.85	73.7	5.03	8.7	0.6	6.83	1.11	16.3
3730	2	0	0	0	0	0	0	2	70	0	0	134	76	74	10	#NULL!	12	202	2.17	29	#NULL!	3	231	0.11	10.4	38.2	1.55	2.6	41	96.9261	127.547	165.12	83.9134	67	74	18.3	94	351	#NULL!	0.63	1.37	1.49	#NULL!	#NULL!	#NULL!	#NULL!	#NULL!	#NULL!	#NULL!
3681	2	0	1	0	0	2	0	1	84	0	0	140	100	88	18	#NULL!	18	342	3.31	55	#NULL!	6.8	386	#NULL!	27.8	31	#NULL!	7.3	#NULL!	144.128	82.3738	168.987	127.997	133	414	#NULL!	1335	#NULL!	#NULL!	0.93	0.91	0.96	76.6	6.28	6.9	0.57	8.2	1.29	15.7
226	2	0	1	0	0	2	0	1	87	0	0	145	80	70	27	#NULL!	92	1715	2.98	472	#NULL!	5.5	397	27.4	14	41.7	1.7	3.5	#NULL!	234.568	111.603	178.654	115.236	66	4884	#NULL!	350	52.1	#NULL!	0.86	1.04	1.3	91.6	15.5	2.1	0.36	16.93	1.01	6
3047	2	0	0	0	0	1	0	1	84	0	0	138	78	75	10	#NULL!	36	469	2.46	177	#NULL!	5.7	255	2.6	18	36.9	1.46	4.8	847	157.82	113.375	168.987	95.1276	70	1021	306	670	57.4	#NULL!	0.67	1.33	1.32	75.9	6.57	5.9	0.51	8.66	1.49	17.2
3154	1	0	0	0	0	2	0	2	88	0	0	100	60	70	7	#NULL!	19	197	3.23	28	#NULL!	6.3	466	#NULL!	22.8	29	#NULL!	10.3	#NULL!	78.9101	85.9167	197.216	124.903	56	104	#NULL!	197	#NULL!	#NULL!	0.93	0.98	1	53.2	2.25	9	0.39	4.23	1.35	31.9
1246	1	0	0	0	0	1	0	1	48	0	0	127	91	81	7	#NULL!	25	357	2.83	93	#NULL!	5.1	291	5.1	19.6	43	2.15	4.7	130	85.576	119.575	170.534	109.435	68	693	110	139	39.6	#NULL!	0.82	1.23	1.39	78.5	8.04	5.6	0.57	10.24	1.6	15.6
3591	2	0	1	0	0	0	0	1	64	1	0	156	98	80	7	#NULL!	16	113	1.8	19	#NULL!	3.9	293	0.15	6.1	35	#NULL!	2.7	#NULL!	126.472	93.0027	130.317	69.6056	69	186	#NULL!	213	#NULL!	#NULL!	0.59	1.08	1.08	55.3	2.94	5.1	0.27	5.31	1.97	37.1
3938	2	0	0	0	0	1	0	1	79	1	0	128	76	80	4	#NULL!	8	388	2.47	44	#NULL!	4.1	502	2.5	11.4	34.1	1.1	2.8	120	96.7459	93.8884	153.519	95.5143	136	406	54	898	#NULL!	#NULL!	0.76	1.01	1.09	67.5	4.06	4.8	0.29	6.02	0.93	15.42
559	1	0	0	0	0	1	0	1	86	1	0	147	78	57	10	#NULL!	12	163	3.3	47	#NULL!	5.6	306	#NULL!	14	35	#NULL!	3.9	#NULL!	107.375	134.632	204.95	127.61	54	521	#NULL!	185	#NULL!	#NULL!	0.83	1.54	1.56	84.6	5.47	5.1	0.34	6.46	0.63	9.8
3726	2	0	1	0	0	1	0	1	83	0	0	157	59	59	10	#NULL!	24	391	3.1	107	#NULL!	3.9	289	#NULL!	16.5	27	#NULL!	4.9	#NULL!	121.068	100.974	203.403	119.876	62	1094	#NULL!	659	#NULL!	#NULL!	0.88	1.16	1.17	78.1	4.39	5.7	0.32	5.62	0.81	14.4
454	2	0	1	0	0	2	0	1	59	1	0	145	73	105	6	#NULL!	42	408	2.88	149	#NULL!	5.1	314	10	14.5	37.8	1.51	4.3	256	99.6285	101.86	163.186	111.369	79	1754	304	305	#NULL!	#NULL!	0.78	1.16	1.18	87.41	10.79	4.2	0.52	12.34	1.01	8.22
3522	2	0	1	0	0	2	0	1	66	0	0	140	80	100	8	#NULL!	29	396	1.66	31	#NULL!	6.1	322	#NULL!	11	31	#NULL!	3.1	#NULL!	94.2237	70.8592	101.701	64.1918	63	58	#NULL!	242	#NULL!	#NULL!	0.56	0.81	0.82	74.21	6.26	6.5	0.55	8.44	1.44	17.12
3805	2	1	1	0	0	1	0	1	81	1	0	122	64	72	23	#NULL!	34	717	2.87	87	#NULL!	8.8	329	#NULL!	14.6	31	#NULL!	4.2	#NULL!	155.118	107.174	179.428	110.982	82	835	#NULL!	286	#NULL!	#NULL!	0.87	1.17	1.24	92.8	11.82	2	0.26	12.73	0.64	5.1
3969	2	0	1	0	0	1	0	1	70	1	1	120	78	74	3	#NULL!	112	1802	3.23	351	#NULL!	8.4	314	25	17	31.4	1.58	3.2	500	105.213	108.946	204.176	124.903	67	#NULL!	#NULL!	66	46.6	#NULL!	0.99	1.01	1.26	#NULL!	#NULL!	#NULL!	#NULL!	#NULL!	#NULL!	#NULL!
22	2	0	0	0	0	1	0	1	75	0	0	121	73	48	10	#NULL!	18	283	3.43	33	#NULL!	4.7	380	0.56	11.6	41.2	1.7	3.3	217	77.4688	109.832	191.029	132.637	107	224	2.9	260	16.9	#NULL!	0.96	1.07	1.27	61	3.73	6.4	0.39	6.11	1.68	27.5
2746	2	0	1	0	0	0	0	1	55	0	0	140	80	80	28	#NULL!	54	145	1.85	41	#NULL!	3.9	277	0.01	18.7	44	#NULL!	0	#NULL!	163.765	74.4021	85.4602	71.5391	61	799	18.2	718	#NULL!	#NULL!	0.61	0.77	0.86	87.2	15.27	4.1	0.73	17.52	1.46	8.4
276	2	0	0	0	0	2	0	1	74	1	1	144	90	75	4	#NULL!	79	940	4.09	327	#NULL!	7	462	#NULL!	15	40	1.6	2.9	#NULL!	143.948	113.375	227.378	158.159	83	2744	#NULL!	488	#NULL!	#NULL!	1.08	1.15	1.31	92.1	7.83	1.8	0.15	8.49	0.48	5.7
333	2	0	0	0	0	1	0	1	66	0	1	103	77	84	6	#NULL!	14	191	2.31	22	#NULL!	3.2	280	0.17	14.2	37.8	1.9	4.5	152	107.195	78.8308	139.985	89.3271	79	119	2.4	218	11.2	#NULL!	0.68	0.74	0.91	68.5	4.23	7.1	0.44	6.17	1.06	17.22
943	1	1	1	0	0	0	0	1	87	1	0	138	80	66	19	#NULL!	12	194	1.54	20	#NULL!	12.9	324	4.3	5.5	41.5	1.9	1.9	585	123.95	87.6882	112.916	59.5514	287	274	89	572	1610	#NULL!	0.52	0.92	1.01	88.91	6.31	7.5	0.53	7.1	0.25	3.52
1314	1	0	1	0	0	0	0	1	77	1	0	120	80	80	16	#NULL!	30	597	1.68	94	#NULL!	9.4	349	2	13	30.5	1.09	4.5	449	187.907	89.4597	119.103	64.9652	110	653	29	364	2060	36.8	0.57	0.67	1.03	87.7	11.43	5.2	0.67	13.03	0.9	6.9
4063	1	1	1	0	1	0	0	2	88	0	0	127	61	60	41	7075	27	566	1.9	30	8.1	9.06	486	4.48	11.5	29	1.6	0	49.7	113.501	93.0027	127.61	73.4725	160	75	#NULL!	52	#NULL!	#NULL!	0.62	0.87	1.07	52.8	3.66	6.9	0.48	6.94	2.76	39.7
1378	1	0	0	0	0	2	0	1	81	1	1	138	80	101	8	#NULL!	39	221	2.47	30	#NULL!	5.6	267	#NULL!	12.8	37	#NULL!	6.1	#NULL!	161.063	94.7741	160.093	95.5143	78	117	#NULL!	192	#NULL!	#NULL!	0.74	1.06	1.09	81.7	5.51	7.4	0.49	6.74	0.72	10.6
3331	2	0	1	0	0	0	0	1	87	1	1	177	101	110	22	20100	27	281	2.15	48	#NULL!	8.6	338	2.57	3	33.2	1.4	0	881	183.043	94.7741	139.598	83.14	190	561	18	153	1670	40.3	0.72	0.95	1.09	91.81	7.22	3	0.24	7.87	0.41	5.22
1947	1	0	1	0	0	2	0	2	86	0	0	139	70	90	12	#NULL!	16	289	3.47	37	#NULL!	6.3	466	0.46	9.2	37.5	1.1	2	72	115.302	100.089	198.763	134.184	127	190	31.5	1306	#NULL!	#NULL!	0.96	0.89	1.15	67.1	3.89	10.9	0.63	5.8	1.26	21.7
2302	2	0	1	0	0	1	0	1	51	1	1	125	70	80	6	#NULL!	57	582	2.92	273	#NULL!	6.1	300	#NULL!	7.2	34	#NULL!	3	#NULL!	145.749	100.089	184.068	112.916	89	3826	#NULL!	67	#NULL!	#NULL!	0.88	1.06	1.15	90.6	15.79	3	0.52	17.42	1.07	6.1
2729	2	0	0	0	0	2	0	1	56	1	1	105	61	93	7	#NULL!	95	1461	2.54	446	#NULL!	3.6	336	#NULL!	32.5	40	#NULL!	7.1	#NULL!	138.183	106.289	164.346	98.2212	80	3672	#NULL!	0	#NULL!	#NULL!	0.63	1.2	1.22	85.7	11.18	3.6	0.46	13.05	1.36	10.4
542	2	0	0	0	0	2	0	1	56	1	0	133	76	68	10	#NULL!	85	1140	2.57	186	#NULL!	4.4	303	15.724	34.9	40.2	1.41	13.1	#NULL!	118.906	116.918	167.827	99.3813	81	1014	#NULL!	448	279	154	0.73	1.38	1.34	80.6	14.08	8.7	1.52	17.47	1.63	9.3
1716	1	0	0	0	0	1	0	2	69	0	0	122	57	75	24	#NULL!	26	216	3.54	30	#NULL!	3.6	177	0.3	8.3	44.8	1.5	2	36.4	98.5475	122.232	210.363	136.891	44	#NULL!	#NULL!	448	20.7	6.55	0.98	1.26	1.4	67.9	3.5	4.9	0.25	5.15	1.34	26
2977	2	0	1	0	0	1	0	1	78	1	0	130	80	72	20	#NULL!	31	132	3.23	21	#NULL!	3	264	0.01	16.1	37	#NULL!	4.2	#NULL!	84.8554	124.004	221.964	124.903	58	203	7.2	392	#NULL!	#NULL!	0.93	1.25	1.42	57.7	6.48	10.6	1.19	11.23	3.46	30.8
3371	2	0	0	0	0	1	0	1	87	1	0	124	70	57	6	#NULL!	44	210	1.22	22	#NULL!	5.1	269	1.36	9.1	34	#NULL!	3.9	#NULL!	212.228	62.8875	85.0735	47.1771	83	25	#NULL!	295	#NULL!	#NULL!	0.33	0.69	0.72	75.1	5.1	6.6	0.45	6.81	1.01	14.8
2655	1	0	1	0	0	1	0	2	74	0	0	118	78	70	7	#NULL!	17	233	2.05	31	#NULL!	3.7	340	#NULL!	8.6	40	1.8	2.7	#NULL!	103.952	77.0593	124.517	79.273	78	141	#NULL!	176	#NULL!	#NULL!	0.68	0.86	0.88	#NULL!	#NULL!	#NULL!	#NULL!	#NULL!	#NULL!	#NULL!
3698	2	0	1	0	0	2	0	2	88	0	0	129	80	80	13	#NULL!	12	280	1.86	84	#NULL!	6	437	1.25	10.1	37	1.98	3	468	90.08	85.031	126.45	71.9258	149	1066	121	910	801	10.6	0.62	0.79	0.97	87.2	6.56	6.9	0.52	7.52	0.37	4.9
1417	2	0	1	0	0	1	0	1	84	1	0	140	80	67	5	#NULL!	23	342	2.39	89	#NULL!	4.3	283	#NULL!	10.9	31	#NULL!	3.7	#NULL!	90.4403	94.7741	144.625	92.4207	95	934	#NULL!	324	#NULL!	#NULL!	0.73	0.98	1.08	62.6	4.43	7.3	0.52	7.08	2.03	28.7
3184	1	0	1	0	0	1	0	1	53	0	0	130	90	66	7	#NULL!	45	144	2.21	23	#NULL!	5.2	256	#NULL!	7.5	42	#NULL!	2.6	#NULL!	91.161	115.146	142.691	85.4602	68	137	#NULL!	254	#NULL!	#NULL!	0.54	1.25	1.31	66.3	4.05	5.7	0.35	6.11	1.56	25.5
824	2	1	1	0	0	0	1	1	98	0	0	140	68	80	9	11900	15	148	3.91	41	#NULL!	10.2	327	0.09	6.4	28	#NULL!	2.7	362	91.8816	133.747	313.225	151.199	76	81	17.5	710	#NULL!	34	1.07	1.32	1.52	68.6	4.57	7.2	0.48	6.66	1.52	22.8
3800	1	0	1	0	0	1	0	1	75	0	0	150	80	91	5	#NULL!	19	189	2.21	26	#NULL!	4.5	309	2.91	7.7	38	#NULL!	1.9	#NULL!	117.284	67.3162	139.211	85.4602	98	208	45.7	123	#NULL!	#NULL!	0.73	0.72	0.76	70.2	6.34	7.7	0.7	9.04	1.9	21
2029	2	0	0	0	0	0	0	1	82	1	1	124	78	72	8	#NULL!	14	118	2.57	18	#NULL!	3.6	259	#NULL!	12.9	33	#NULL!	5	#NULL!	102.871	98.3171	202.243	99.3813	79	55	#NULL!	222	#NULL!	28.5	0.76	1	1.11	53.1	1.84	10.4	0.36	3.45	1	28.9
4322	2	0	1	0	1	3	0	1	94	0	0	113	76	73	8	#NULL!	58	255	2.46	55	#NULL!	12.2	469	0.011	19	41.7	1.85	8.3	150	92.7824	66.4305	131.864	95.1276	119	82	3.3	54	2800	6.1	0.73	0.74	0.75	77.5	4.65	7.2	0.43	5.99	0.86	14.4
1350	1	0	1	0	0	1	0	2	80	0	0	130	60	72	6	#NULL!	9	163	1.86	18	#NULL!	6.9	349	0.1	6.8	37	1.6	1.7	#NULL!	77.8291	85.9167	124.903	71.9258	102	99	12.1	270	#NULL!	1.64	0.6	0.85	0.97	72.21	2.71	6.7	0.25	3.75	0.54	14.42
2893	2	0	1	0	0	1	0	1	64	1	1	153	75	66	8	#NULL!	37	661	4.15	175	#NULL!	3.5	228	#NULL!	21.7	32	#NULL!	7.9	#NULL!	96.3856	104.517	224.285	160.48	62	1851	#NULL!	333	#NULL!	#NULL!	1.13	1.1	1.18	88.81	11.64	1.4	0.19	13.11	1.28	9.82
2975	1	0	1	0	0	1	0	2	94	0	0	165	98	86	4	#NULL!	33	304	3.4	48	#NULL!	7.3	349	15.07	9.8	34.9	1.3	2.2	#NULL!	107.736	96.5456	192.962	131.477	97	130	#NULL!	742	#NULL!	14.4	0.92	1.11	1.09	80.8	6.63	5.2	0.43	8.21	1.08	13.2
465	2	0	0	0	0	1	0	1	58	1	0	119	68	68	8	#NULL!	49	259	2.9	73	#NULL!	5.1	255	0.08	12.3	36	#NULL!	3.6	#NULL!	92.9626	114.26	189.482	112.142	46	898	#NULL!	632	#NULL!	#NULL!	0.87	1.1	1.29	79.8	7.91	3.5	0.35	9.91	1.41	14.2
959	2	0	0	0	0	0	0	1	98	1	0	140	70	70	26	#NULL!	5	149	2.01	15	#NULL!	4.2	236	0.04	9.4	31	#NULL!	3.7	#NULL!	108.636	99.2028	157.386	77.7262	67	119	10.6	528	#NULL!	149	0.69	1.04	1.12	67	3.43	8	0.41	5.12	1.21	23.6
3474	2	0	1	0	0	1	0	1	53	1	0	142	69	80	6	#NULL!	92	1799	2.9	701	#NULL!	2.1	234	57.78	17.8	42	#NULL!	5	#NULL!	136.741	104.517	191.415	112.142	39	4701	#NULL!	280	#NULL!	#NULL!	0.84	1.13	1.18	88.7	13.99	3	0.47	15.78	1.25	7.9
374	2	0	0	0	0	1	0	1	76	1	0	120	78	93	4	#NULL!	22	216	2.37	74	#NULL!	5	313	0.13	9.6	35.3	1.33	2.8	752	107.375	74.4021	148.492	91.6473	69	605	8.2	395	44.2	4	0.72	0.71	0.84	86.1	9.05	3.3	0.35	10.52	1.07	10.1
3717	1	0	1	0	0	1	0	1	91	0	0	142	62	70	6	#NULL!	29	196	2.54	43	#NULL!	4.6	224	#NULL!	13.5	36	#NULL!	4.5	#NULL!	124.491	102.746	189.869	98.2212	84	305	#NULL!	363	#NULL!	#NULL!	0.79	1.06	1.15	78.9	8.35	4.1	0.43	10.58	1.77	16.8
1538	2	0	1	0	0	1	0	1	82	1	1	139	73	66	11	#NULL!	21	261	2.54	36	#NULL!	3.4	334	#NULL!	14.4	37	1.7	3.9	#NULL!	80.1712	99.2028	149.652	98.2212	70	154	#NULL!	519	#NULL!	#NULL!	0.75	1.02	1.11	71.7	4.13	6.6	0.38	5.76	1.22	21.2
31	2	0	1	0	0	1	0	1	63	1	1	111	72	87	8	#NULL!	54	588	3.41	198	#NULL!	5.8	345	#NULL!	7.6	31	#NULL!	1.6	#NULL!	177.277	97.4314	201.856	131.864	88	1538	#NULL!	1269	#NULL!	0.863	0.95	1.01	1.09	84.84	13.94	4.74	0.77	16.44	1.7	10.34
2240	2	0	1	0	0	1	0	1	73	0	0	110	80	89	4	#NULL!	69	1241	2.11	459	#NULL!	9.9	444	#NULL!	12.2	40	2.5	3.9	156.4	141.065	92.1169	135.731	81.5932	184	3740	#NULL!	656	#NULL!	#NULL!	0.6	0.98	1.03	93.6	11.17	2.2	0.26	11.93	0.48	4
12	1	0	1	0	0	1	0	1	85	0	0	135	87	63	8	#NULL!	17	173	1.84	32	#NULL!	5	672	#NULL!	8.6	31.6	1.24	2.4	#NULL!	71.5235	86.8025	118.329	71.1524	107	1275	11	661	150	#NULL!	0.61	1	0.97	72.41	6.79	6	0.56	9.37	1.91	20.4
1803	2	0	0	0	0	3	0	1	94	0	0	106	82	81	31	#NULL!	10	278	2.42	21	#NULL!	6.6	367	0.35	17.1	32.3	1.38	5.8	81.9	59.4528	80.6023	150.425	93.5808	57	71	2.3	702	967	41.7	0.99	1.15	0.9	64.2	3.48	6.5	0.35	5.41	1.37	25.3
266	1	0	1	0	0	1	0	1	90	0	0	134	90	78	16	#NULL!	22	235	2.29	22	#NULL!	7	389	0.01	58.4	39.1	1.3	0	#NULL!	103.412	78.8308	162.413	88.5538	100	34	7.6	75	859	#NULL!	0.66	0.47	0.88	79.5	5.81	7.3	0.53	7.3	0.76	10.4
899	1	0	1	0	0	1	0	1	87	1	0	146	63	65	8	#NULL!	53	178	2.32	40	#NULL!	5.2	338	#NULL!	8.6	26	#NULL!	5	#NULL!	57.8314	65.5447	136.504	89.7138	97	267	#NULL!	251	#NULL!	#NULL!	0.71	0.76	0.73	79.84	6.06	5.84	0.44	7.59	0.9	11.94
3627	2	0	1	0	0	1	0	1	67	1	0	162	80	66	5	#NULL!	54	312	1.83	53	#NULL!	5.4	205	1.54	10.5	34	1.4	3.5	#NULL!	149.893	59.3446	102.475	70.7657	101	58	#NULL!	421	#NULL!	4.9	0.6	0.71	0.66	66.3	4.67	6.9	0.49	7.06	1.74	24.6
1565	1	0	1	0	0	1	0	1	78	0	0	140	90	98	12	#NULL!	31	206	3.75	20	#NULL!	6.8	438	0.08	11.4	32	#NULL!	4.4	#NULL!	147.011	115.146	224.671	145.012	93	67	#NULL!	375	#NULL!	#NULL!	1.03	1.12	1.28	87.2	8.29	5.7	0.54	9.51	0.67	7
3264	1	1	1	0	0	0	0	2	89	0	0	135	68	67	16	27600	13	214	1.26	25	#NULL!	8.7	357	0.02	7.9	25	1.2	3.7	485	120.167	54.0301	80.4331	48.7239	121	173	44.2	106	#NULL!	29	0.36	0.62	0.6	81.41	4.81	9.3	0.55	5.91	0.55	9.32
3483	2	0	1	0	0	1	0	1	61	0	0	130	98	70	7	#NULL!	42	242	3.22	21	#NULL!	6.4	359	0.26	11.1	33	#NULL!	4.2	#NULL!	94.4038	103.632	186.388	124.517	85	146	#NULL!	472	#NULL!	#NULL!	0.91	1.06	1.15	63	5.41	6.3	0.54	8.6	2.47	28.7
1916	2	0	0	0	0	1	0	1	47	1	0	111	66	88	4	#NULL!	73	1110	5.21	353	#NULL!	6.6	263	#NULL!	7.3	42.2	2.6	1.3	#NULL!	114.582	103.632	266.435	201.469	85	4174	#NULL!	528	#NULL!	#NULL!	1.29	1.07	1.15	59.44	6.03	7.84	0.79	10.14	3.19	31.54
1641	1	0	1	0	0	0	0	2	86	0	0	130	70	60	9	#NULL!	8	141	2.38	17	#NULL!	5.7	220	0.21	8.2	29	#NULL!	3.2	#NULL!	90.9808	92.1169	146.945	92.034	54	53	#NULL!	514	#NULL!	#NULL!	0.77	0.91	1.02	#NULL!	#NULL!	#NULL!	#NULL!	#NULL!	#NULL!	#NULL!
2346	2	0	1	0	0	1	0	1	59	1	1	115	73	74	12	#NULL!	38	858	1.94	71	#NULL!	5.8	151	33.09	15.2	36	#NULL!	7.7	#NULL!	99.4483	91.2312	147.718	75.0193	46	388	56.9	203	#NULL!	#NULL!	0.63	0.71	1.01	81.9	5.19	2.4	0.16	6.34	0.97	15.2
4052	1	0	1	0	0	0	0	1	66	0	0	159	75	72	6	8570	31	472	2.41	286	#NULL!	6.2	282	9.3	23.1	30	1.5	0	344	190.429	91.2312	197.989	93.1941	103	1281	152	230	#NULL!	60.3	0.62	0.85	1.01	89.8	12.7	6.3	0.89	14.13	0.54	3.9
1397	1	0	1	0	0	1	0	1	65	0	0	134	91	138	12	13900	44	734	2.39	123	#NULL!	11.1	253	14.1	11.5	33.4	1.2	3.1	369	195.834	85.9167	144.238	92.4207	76	1796	66.5	343	1280	142	0.73	0.59	0.95	92	13.66	5	0.75	14.85	0.41	2.8
2168	2	0	0	0	0	1	0	1	86	1	1	134	74	66	5	#NULL!	22	411	2.07	161	#NULL!	8.1	409	#NULL!	18.3	36	1.9	5.6	#NULL!	106.475	85.031	124.517	80.0464	138	1606	#NULL!	100	#NULL!	#NULL!	0.71	0.91	0.94	79.8	4.84	4.5	0.28	6.07	0.93	15.3
3884	1	0	1	0	0	1	0	1	79	0	0	139	90	72	9	#NULL!	105	1494	4.51	472	#NULL!	6.7	341	9.9	22.1	42.3	1.42	5.2	184	159.081	126.661	255.607	174.401	79	3630	35	293	358	17.8	1.33	1.48	1.4	83.01	8.96	6.7	0.72	10.79	1.05	9.72
4106	1	0	1	0	1	2	0	1	91	0	0	160	100	89	5	#NULL!	17	206	3.38	21	#NULL!	10.3	523	0.49	14.1	35.1	1.33	4.4	183	103.412	84.1453	180.588	130.704	178	234	8	613	1210	#NULL!	0.75	0.99	0.93	62.8	4.76	9.4	0.71	7.58	1.66	21.9
1720	2	0	1	0	0	1	0	1	67	1	0	172	82	80	5	#NULL!	38	512	3.87	179	#NULL!	4.4	468	13.5	30.2	37.5	1.53	6.8	163	97.4666	125.775	212.684	149.652	73	1183	58.8	196	128	#NULL!	1.25	1.16	1.39	#NULL!	#NULL!	#NULL!	#NULL!	#NULL!	#NULL!	#NULL!
2187	2	0	1	0	0	0	0	1	77	1	1	110	65	60	36	#NULL!	15	547	3.75	116	#NULL!	9.6	530	29.55	21	38.1	1.4	4.6	#NULL!	103.952	81.488	197.216	145.012	119	1314	#NULL!	544	#NULL!	67.9	1.09	0.71	0.9	61.3	6.34	7.1	0.73	10.32	3.04	29.5
3950	2	0	1	0	0	0	0	1	75	0	0	146	87	86	8	#NULL!	10	182	3.59	14	#NULL!	5.71	507	#NULL!	16.6	42.3	1.5	4.6	40.9	115.483	116.032	207.657	138.824	118	113	#NULL!	108	#NULL!	#NULL!	1.11	1.03	1.28	86.5	9.62	7.1	0.79	11.12	0.67	6
2133	1	0	1	0	0	1	0	1	75	1	1	156	88	60	9	#NULL!	82	442	4.51	179	#NULL!	3.6	376	16.95	17.5	45.8	1.5	4.7	#NULL!	115.843	134.632	241.686	174.401	96	1405	197.5	125	#NULL!	#NULL!	1.2	1.34	1.48	65.5	4.6	3.8	0.27	7.04	2.03	28.8
2054	2	0	0	0	0	4	0	1	58	1	0	130	70	79	6	#NULL!	8	136	2.49	15	#NULL!	3.3	207	0.16	16	31.6	1.3	4.3	137	113.501	66.4305	137.664	96.2877	62	126	2.3	939	51.8	#NULL!	0.78	0.59	0.73	82.9	10.38	3.4	0.42	12.51	1.63	13
2809	2	0	0	0	0	4	0	1	71	0	0	85	60	80	18	#NULL!	30	630	2.44	146	#NULL!	6.8	287	8.2	23.8	32	#NULL!	13.2	#NULL!	117.644	64.659	150.812	94.3542	59	1262	73.8	930	#NULL!	#NULL!	0.74	0.58	0.71	83.9	8.57	4.5	0.47	10.23	1.15	11.3
1757	1	0	1	0	0	3	0	1	81	0	0	150	90	62	14	8103	14	210	2.12	20	12.1	11.7	492	4.45	9.7	37.2	1.5	3.3	138.3	133.318	95.6599	127.224	81.9799	172	351	#NULL!	172	#NULL!	#NULL!	0.73	1.35	1.05	75.6	5.06	6.1	0.41	6.7	1.02	15.2
2090	1	0	1	0	0	2	0	1	66	0	0	159	103	104	6	#NULL!	47	360	3.33	26	#NULL!	6.5	282	0.68	20.5	40.1	1.36	5.9	77	103.772	94.7741	183.681	128.77	91	99	5.4	277	1330	85.6	0.82	1.15	1.04	75.3	6.64	8.8	0.78	8.81	1.13	12.9
1521	2	0	1	0	0	3	0	1	83	0	0	145	80	90	24	#NULL!	28	252	2.33	31	#NULL!	12.5	557	4.42	7.7	37.7	1.4	3.2	#NULL!	168.81	93.0027	143.852	90.1005	301	108	#NULL!	831	#NULL!	#NULL!	0.6	0.86	1.02	59.9	2.35	9.3	0.37	3.94	0.96	24.4
4355	2	0	0	0	0	1	0	1	54	1	0	117	78	88	6	#NULL!	42	743	5.11	185	#NULL!	7	403	1.3	11.2	33.2	1.47	2.4	54	168.45	59.3446	230.858	197.602	76	1455	313	143	113	37.3	1.2	0.74	0.65	87.2	14.69	2.4	0.41	16.85	1.68	10
1103	2	0	0	0	0	1	0	1	57	1	1	131	91	99	6	#NULL!	30	191	1.84	54	#NULL!	4.8	263	#NULL!	11.5	38	#NULL!	3.7	#NULL!	124.851	86.8025	126.063	71.1524	57	781	#NULL!	137	#NULL!	#NULL!	0.62	0.92	0.95	89.8	12.29	2.4	0.33	13.68	1.05	7.7
1380	2	0	1	0	0	1	0	1	80	0	0	150	80	80	11	#NULL!	41	449	2.67	193	#NULL!	5.2	173	#NULL!	12.4	35	#NULL!	3.9	#NULL!	146.29	113.375	188.322	103.248	67	2383	#NULL!	124	#NULL!	#NULL!	0.79	1.1	1.24	89.6	8.69	3.2	0.31	9.7	0.69	7.1
3558	2	0	0	0	0	1	0	1	71	1	0	106	70	75	6	#NULL!	41	729	2.44	219	#NULL!	6.4	382	3.2	17	30.1	1.6	3.8	#NULL!	94.9443	83.2595	136.118	94.3542	89	2100	#NULL!	1233	419	#NULL!	0.76	0.46	0.91	72.11	6.38	7.5	0.66	8.84	1.56	17.62
2896	2	0	0	0	0	1	0	1	79	1	0	94	58	107	10	#NULL!	28	674	2.52	41	#NULL!	4.7	336	#NULL!	14.9	31	#NULL!	4.2	#NULL!	101.971	109.832	174.014	97.4478	118	279	#NULL!	228	#NULL!	#NULL!	0.76	1.06	1.2	81	15.83	9	1.77	19.56	1.94	9.9
233	2	0	1	0	0	1	0	1	50	1	1	111	74	70	11	#NULL!	113	697	3.09	216	#NULL!	5.5	444	13	15.4	40	1.9	4.1	#NULL!	98.1872	124.889	185.228	119.49	65	2185	109	186	44.4	#NULL!	0.88	1.28	1.36	83.3	12.56	4.2	0.63	15.08	1.76	11.7
742	2	0	1	0	0	1	0	2	81	0	0	130	70	79	8	#NULL!	23	431	3.01	105	#NULL!	8.5	435	15	12.3	35.9	1.3	2.8	247	114.041	124.004	196.056	116.396	63	1231	39.9	366	230	#NULL!	0.94	1.22	1.35	#NULL!	#NULL!	#NULL!	#NULL!	#NULL!	#NULL!	#NULL!
4013	2	0	1	0	0	1	0	1	67	1	1	115	66	92	8	#NULL!	68	820	2.87	404	#NULL!	5.11	408	#NULL!	15.6	39.5	1.7	2.9	#NULL!	79.8109	97.4314	162.026	110.982	86	5257	#NULL!	95	#NULL!	#NULL!	0.95	0.95	1.06	60.54	2.91	12.14	0.58	4.81	1.07	22.24
3122	1	0	1	0	0	1	0	2	54	0	0	115	72	87	6	#NULL!	19	146	1.61	26	#NULL!	7.4	177	#NULL!	8.8	35.6	1.41	3	#NULL!	83.7744	71.7449	108.662	62.2583	44	44	#NULL!	829	#NULL!	#NULL!	0.49	0.91	0.78	60.9	3.29	7	0.38	5.4	1.72	31.9
2749	1	0	1	0	0	2	0	1	72	0	0	134	82	75	5	#NULL!	8	251	3.43	24	#NULL!	5.8	438	#NULL!	5.8	31.4	0.9	1.6	#NULL!	102.331	88.574	184.068	132.637	93	#NULL!	#NULL!	347	#NULL!	#NULL!	0.83	0.66	0.96	61.7	3.32	4.7	0.25	5.37	1.7	31.7
3129	2	0	1	0	0	1	0	2	84	0	0	110	70	60	10	#NULL!	15	324	2.85	108	#NULL!	5.3	324	#NULL!	11.3	29	#NULL!	2.3	#NULL!	180.881	87.6882	185.228	110.209	81	1571	#NULL!	344	#NULL!	#NULL!	0.86	0.92	0.95	76.91	7.21	7.7	0.72	9.38	1.39	14.82
4280	2	0	1	0	0	1	0	1	77	1	0	140	70	70	5	#NULL!	26	232	2.68	96	#NULL!	3.9	349	5.7	15.3	35.7	1.5	4.7	#NULL!	116.564	108.06	162.413	103.635	68	1152	187	158	48.1	#NULL!	0.8	1.16	1.17	78.81	6.36	3.3	0.27	8.08	1.44	17.82
875	2	0	0	0	0	1	0	1	53	1	0	110	70	66	4	#NULL!	39	450	2.8	187	#NULL!	3.7	305	5.318	7.9	40.3	1.78	1.5	#NULL!	103.592	84.1453	159.319	108.275	52	2648	279.4	139	#NULL!	#NULL!	0.97	1.02	0.91	85.91	15.57	3	0.54	18.11	1.99	11.02
2284	2	0	1	0	0	1	0	2	79	0	0	114	94	74	8	#NULL!	100	446	3.72	202	#NULL!	4.8	248	#NULL!	12.3	37	#NULL!	4	#NULL!	196.374	144.376	235.112	143.852	64	1943	#NULL!	234	#NULL!	#NULL!	1.04	1.27	1.56	81.3	13.64	4.7	0.77	16.77	2.23	13.3
3624	1	0	1	0	0	1	0	1	72	1	0	135	80	65	10	#NULL!	42	588	2.52	51	#NULL!	4.1	224	#NULL!	8.9	34	#NULL!	2.1	#NULL!	128.995	102.746	159.319	97.4478	58	512	#NULL!	319	#NULL!	59.8	0.76	1.01	1.11	71.94	9.48	4.14	0.54	13.19	3.06	23.24
1060	2	0	0	0	0	4	0	1	38	0	0	103	68	133	18	12000	55	1452	3.04	115	#NULL!	6.7	361	1.1	23.1	35.1	1	0	52	115.663	61.116	151.585	117.556	107	634	4.7	133	3200	110	0.89	0.55	0.66	86.1	13.19	8.1	1.24	15.33	0.88	5.7
1569	2	0	0	0	0	1	0	1	80	0	0	112	74	80	7	#NULL!	15	319	3.52	15	#NULL!	2.9	302	#NULL!	14.1	35	#NULL!	3.2	#NULL!	107.015	81.488	197.989	136.118	68	106	#NULL!	309	#NULL!	#NULL!	0.98	0.77	0.88	63.3	2.85	7.7	0.34	4.49	1.21	26.9
4159	2	0	1	0	0	1	0	1	63	1	1	112	80	76	14	#NULL!	20	412	4.13	73	#NULL!	4	329	14.66	29	33	#NULL!	8.9	#NULL!	114.762	100.974	233.952	159.706	59	399	22	237	#NULL!	#NULL!	1.11	1	1.09	72	7.12	8.9	0.89	9.89	1.82	18.4
4107	2	0	1	0	0	2	0	1	74	1	1	200	101	81	9	1334	81	2061	3.15	367	6.4	7.9	312	4.99	20.7	39.8	1.4	5.7	527.9	158.541	96.5456	175.561	121.81	138	4277	299	237	#NULL!	#NULL!	0.94	0.71	1.04	86	6.48	3.8	0.29	7.54	0.74	9.8
2647	2	0	0	0	0	1	0	2	81	0	0	105	76	80	5	#NULL!	42	923	3.62	161	#NULL!	3.6	262	#NULL!	29.7	36	#NULL!	5.6	#NULL!	154.217	111.603	196.829	139.985	76	1080	#NULL!	257	#NULL!	15.9	0.92	1	1.2	85.81	11.43	2.8	0.37	13.31	1.48	11.12
1205	1	0	1	0	1	0	0	1	87	0	0	148	60	80	54	#NULL!	9	110	3.4	13	#NULL!	11.2	489	0.03	7.3	33	#NULL!	2.3	#NULL!	100.169	92.1169	192.575	131.477	156	103	#NULL!	655	#NULL!	27.5	0.95	0.7	0.99	61.2	3.47	5.8	0.33	5.67	1.69	29.8
572	2	0	1	0	0	0	0	2	71	0	0	118	80	78	7	#NULL!	7	172	4.49	15	#NULL!	3.8	273	#NULL!	12.4	43	#NULL!	2	#NULL!	95.1245	124.889	247.873	173.627	41	61	14.5	794	#NULL!	#NULL!	1.19	1.02	1.34	62	3.61	6.6	0.38	5.82	1.75	30.1
1599	2	0	0	0	0	1	0	1	51	1	0	114	54	84	4	#NULL!	62	921	4.41	248	#NULL!	5.1	512	#NULL!	7.1	46	#NULL!	1.5	#NULL!	137.462	121.346	238.206	170.534	108	2479	#NULL!	203	#NULL!	1.9	1.18	1.07	1.3	90.41	14.24	2.5	0.39	15.75	1.11	7.02
1028	2	0	0	0	0	2	0	1	80	0	0	120	70	90	9	#NULL!	9	294	2.89	15	#NULL!	4.8	255	0.57	8.9	27.6	1.1	2.4	#NULL!	95.8451	85.031	161.64	111.756	51	73	4.7	316	1650	141	0.92	0.54	0.91	81.3	9.25	7.2	0.82	11.37	1.28	11.3
1820	1	0	1	0	1	2	0	2	82	0	0	140	90	122	9	#NULL!	97	415	3.1	102	#NULL!	13.6	533	1.2	24.3	43.9	1.6	7.3	206	112.78	100.974	182.135	119.876	166	292	30	252	1870	10.1	0.9	1.04	1.08	61.3	4.83	6.3	0.5	7.88	2.4	30.5
3952	2	0	1	0	0	1	0	2	61	0	0	118	64	62	13	#NULL!	90	1128	1.26	326	#NULL!	6	169	#NULL!	21.3	30	#NULL!	6.7	#NULL!	110.438	117.803	127.224	48.7239	62	2763	#NULL!	522	#NULL!	75.5	0.47	1.06	1.26	82.3	10.17	7.3	0.9	12.35	1.27	10.3
2459	2	0	0	0	0	1	0	1	72	0	0	140	76	88	9	#NULL!	50	560	3.33	187	#NULL!	3.3	191	#NULL!	17.9	36	#NULL!	4.8	#NULL!	92.4221	132.861	223.898	128.77	74	1649	#NULL!	315	#NULL!	#NULL!	0.94	1.4	1.42	68	6.94	5.3	0.54	10.2	2.66	26.1
3166	1	0	1	0	0	1	0	1	83	0	0	164	100	78	7	#NULL!	27	189	2.85	29	#NULL!	8.2	371	0.44	16	40	#NULL!	5.6	#NULL!	97.2864	116.032	188.708	110.209	101	141	#NULL!	390	#NULL!	#NULL!	0.87	1.13	1.24	60.2	5.46	6.1	0.56	9.07	2.67	29.4
349	2	0	1	0	0	1	0	1	62	1	0	124	92	78	5	#NULL!	66	705	2.72	417	#NULL!	5.5	136	2.9	12.8	42.5	1.58	4.1	#NULL!	123.229	77.0593	165.507	105.182	54	4641	#NULL!	279	163	#NULL!	0.81	0.94	0.82	85.81	12.2	4.5	0.64	14.22	1.34	9.42
1227	2	0	1	0	1	1	0	1	89	0	0	126	56	64	16	#NULL!	28	420	1.93	27	#NULL!	40.3	569	#NULL!	11.3	31	1	4.3	#NULL!	138.723	77.0593	112.916	74.6326	868	145	#NULL!	399	#NULL!	#NULL!	0.61	0.7	0.82	86.4	14.04	6.6	1.08	16.26	0.96	5.9
2458	2	0	0	0	0	1	0	1	74	1	0	130	80	70	5	#NULL!	41	434	2.18	119	#NULL!	4.9	360	#NULL!	18.4	39	#NULL!	5.1	#NULL!	99.9888	107.174	141.531	84.3001	91	1226	#NULL!	154	#NULL!	#NULL!	0.73	1.05	1.14	#NULL!	#NULL!	#NULL!	#NULL!	#NULL!	#NULL!	#NULL!
968	1	0	1	0	0	1	0	1	57	0	0	168	104	65	26	#NULL!	13	175	2.59	15	#NULL!	4	234	0.19	15.8	34.1	1.35	3.6	177	87.0173	76.1736	148.105	100.155	91	118	4.5	701	468	#NULL!	0.77	0.58	0.81	72.61	6.03	6.5	0.54	8.31	1.64	19.72
3665	2	0	1	0	0	1	0	1	57	1	0	130	80	75	4	#NULL!	49	1047	2.76	218	#NULL!	5	315	12	22.1	43.2	2.1	5.3	#NULL!	110.979	104.517	163.186	106.729	60	2072	#NULL!	205	10.2	#NULL!	0.81	0.91	1.11	90.6	9.28	3.4	0.34	10.24	0.61	5.9
1812	1	0	1	0	0	0	0	1	81	1	0	116	69	106	14	2797	7	241	2.98	23	#NULL!	10.44	485	9.85	12.4	31.2	1	4.8	235.4	96.7459	89.4597	174.401	115.236	155	131	#NULL!	484	#NULL!	#NULL!	0.94	0.82	0.95	80.8	11.94	5.9	0.87	14.77	1.85	12.5
2418	1	1	0	0	1	2	0	1	92	1	0	112	60	114	3	#NULL!	32	347	2.34	225	#NULL!	11.8	435	36.77	11.9	37	#NULL!	4	#NULL!	173.674	116.918	155.839	90.4872	190	2025	160.3	219	#NULL!	14.5	0.76	1.12	1.24	89.01	12.39	6.5	0.9	13.91	0.61	4.42
455	1	0	0	0	0	1	0	1	71	1	1	130	80	60	8	#NULL!	48	134	2.15	30	#NULL!	4.2	287	#NULL!	9.9	35	#NULL!	3.5	#NULL!	123.59	100.974	141.531	83.14	75	68	#NULL!	533	#NULL!	#NULL!	0.67	0.97	1.07	65.4	4.11	7.7	0.48	6.28	1.33	21.1
3178	2	0	0	0	0	0	0	1	65	0	0	174	96	86	2	#NULL!	12	203	1.73	14	#NULL!	6	344	0.032	15.7	42.4	2.15	6.4	#NULL!	88.2784	70.8592	105.568	66.8987	100	45	2.6	374	#NULL!	#NULL!	0.44	0.89	0.75	64.8	2.49	5.5	0.21	3.84	1.02	26.6
3057	2	0	1	0	0	4	0	1	65	1	1	97	60	67	10	#NULL!	149	887	2.92	310	#NULL!	9	309	5.9	4.9	40.4	1.6	0	#NULL!	106.475	94.7741	146.172	112.916	138	895	#NULL!	1600	600	#NULL!	0.69	0.77	1	80.9	6.73	8.8	0.73	8.31	0.84	10.1
857	2	0	1	0	0	1	0	1	65	1	1	153	95	88	12	#NULL!	65	1081	2.3	266	#NULL!	3.3	206	43.38	21.3	40	#NULL!	5.4	#NULL!	98.7277	121.346	155.066	88.9404	86	2043	#NULL!	1010	#NULL!	#NULL!	0.71	1.06	1.28	89.84	10.02	0.14	0.01	11.16	1.13	10.14
2980	1	0	1	0	0	1	0	2	75	0	0	120	84	57	8	#NULL!	15	112	3.07	20	#NULL!	5.6	261	0.56	6.6	36	#NULL!	2.4	#NULL!	81.4323	104.517	180.974	118.716	64	87	#NULL!	216	#NULL!	#NULL!	0.86	0.85	1.1	49.94	2.07	7.04	0.29	4.15	1.7	41.04
3040	2	0	0	0	0	1	0	1	51	1	0	114	67	76	5	#NULL!	40	482	2.07	158	#NULL!	6.2	279	6.55	8.7	42.2	2.57	2.7	176	98.3674	103.632	139.985	80.0464	79	1575	48.1	336	213	#NULL!	0.62	0.99	1.09	91.9	11.07	2.1	0.25	12.04	0.7	5.8
4083	2	0	0	0	0	1	0	1	71	0	0	134	89	100	4	#NULL!	103	1474	3.4	347	#NULL!	5	318	#NULL!	14.7	34.7	1.4	3.9	#NULL!	185.024	89.4597	185.228	131.477	70	3104	67.8	1235	49.6	#NULL!	0.84	1.11	0.94	82.1	7.43	4.3	0.39	9.06	1.22	13.4
4330	1	0	1	0	0	0	0	1	65	0	0	198	94	78	6	#NULL!	33	160	2.46	15	#NULL!	7.4	516	0.13	6.7	41	#NULL!	3	#NULL!	170.071	88.574	153.519	95.1276	128	170	#NULL!	124	#NULL!	#NULL!	0.79	0.9	0.93	67.3	4.48	4.7	0.31	6.66	1.76	26.4
3326	2	1	1	0	0	4	0	1	89	0	0	153	86	107	2	#NULL!	582	3628	3.18	80	#NULL!	23.3	1275	63.46	28.1	36.9	1.4	18.3	#NULL!	130.256	100.089	189.869	122.97	302	1392	#NULL!	52	#NULL!	12	0.92	0.69	1.05	70.94	10.19	4.94	0.71	14.39	3.43	23.84
3106	2	0	1	0	0	0	0	2	71	0	0	106	70	80	29	#NULL!	13	179	4.83	23	#NULL!	6.5	487	#NULL!	17.5	39	#NULL!	6.7	#NULL!	162.504	146.147	296.21	186.775	97	112	#NULL!	535	#NULL!	33.5	1.18	1.5	1.53	80.81	7.87	3.7	0.36	9.74	1.39	14.32
1202	1	0	1	0	0	1	0	1	66	1	0	135	80	65	6	#NULL!	37	410	2.85	64	#NULL!	4.5	274	1.9	12.3	39	#NULL!	5.4	#NULL!	196.915	97.4314	167.827	110.209	58	297	26.9	102	#NULL!	#NULL!	0.87	0.97	1.02	81.2	8.75	5.5	0.59	10.78	1.34	12.4
2169	1	0	1	0	0	1	0	1	83	0	0	120	70	72	5	4250	33	239	1.83	47	#NULL!	16.9	408	0.57	10.4	25.3	0.99	3.7	#NULL!	78.0093	83.2595	123.743	70.7657	138	903	#NULL!	729	#NULL!	#NULL!	0.61	0.75	0.87	88.21	7.06	0.2	0.02	8.01	0.47	5.92
1130	2	0	0	0	0	1	0	1	52	1	0	118	70	83	5	#NULL!	11	177	2.88	35	#NULL!	7.3	310	1.95	16	33	#NULL!	3.9	#NULL!	93.1427	116.918	249.033	111.369	124	168	15.8	260	#NULL!	#NULL!	1.18	1.53	1.22	79.41	5.23	5.2	0.34	6.58	0.68	10.32
3288	1	0	0	0	0	1	0	1	87	0	0	100	60	82	10	1650	19	369	2.31	94	#NULL!	5.5	326	7.58	14.9	37.7	1.6	4.7	#NULL!	119.987	104.517	149.265	89.3271	80	809	57.6	206	#NULL!	2.08	0.72	0.94	1.09	74.2	3.34	6.1	0.28	4.52	0.88	19.4
430	1	0	1	0	0	0	0	1	98	1	0	136	75	75	21	5500	26	757	1.93	41	3.7	4.37	379	6.38	5.1	31.1	1.3	2.7	161.1	102.691	91.2312	120.65	74.6326	98	190	#NULL!	145	#NULL!	#NULL!	0.7	0.76	0.95	69.5	4.57	14.4	0.95	6.58	0.96	14.6
2728	1	0	1	0	0	0	0	2	87	1	0	140	78	70	47	495	27	185	2.55	23	#NULL!	3.1	287	0.01	13.8	37	#NULL!	3.6	232	126.472	88.574	173.627	98.6079	46	57	18	195	#NULL!	18.6	0.79	0.82	0.92	76.31	4.09	5.8	0.31	5.36	0.89	16.62
3196	1	1	0	0	1	2	1	2	93	0	0	120	75	72	7	#NULL!	37	488	2.39	210	#NULL!	9.7	432	#NULL!	10.2	32	#NULL!	3.3	#NULL!	141.245	99.2028	151.585	92.4207	106	1607	#NULL!	158	#NULL!	#NULL!	0.77	0.96	1.03	80.3	4.32	8.5	0.47	5.38	0.59	11
1090	1	0	0	0	0	0	0	2	78	0	0	124	82	84	8	#NULL!	10	187	3.32	15	#NULL!	4.8	202	7.01	7.5	43.9	1.51	2	#NULL!	123.77	120.461	196.829	128.384	91	97	8.1	348	#NULL!	0.8	1	1.19	1.25	65	3.59	6.1	0.34	5.53	1.51	27.3
396	2	0	1	0	0	4	0	2	88	0	0	140	70	68	19	#NULL!	7	209	1.97	14	#NULL!	15.7	246	#NULL!	3.2	32	#NULL!	1.3	#NULL!	141.245	98.3171	133.024	76.1794	512	91	#NULL!	440	#NULL!	18.2	0.67	0.94	1.02	72.11	3.76	7.9	0.41	5.21	0.89	17.12
1670	2	0	1	0	0	2	0	1	57	1	0	118	68	81	4	#NULL!	182	1544	2.01	616	#NULL!	5.8	283	#NULL!	18.6	38.3	1.89	4.3	#NULL!	123.049	131.089	158.933	77.7262	51	4581	#NULL!	192	11	#NULL!	0.64	1.11	1.36	79.51	8.97	4.5	0.51	11.29	1.8	15.92
3231	2	0	0	0	0	1	0	1	57	1	0	118	82	60	4	#NULL!	39	191	4.71	20	#NULL!	6.8	377	0.01	5.3	40	#NULL!	2.5	#NULL!	146.47	107.174	259.087	182.135	72	61	12.5	309	#NULL!	#NULL!	1.21	1.03	1.11	62.8	3.72	4.6	0.26	5.91	1.72	29
1004	1	0	1	0	0	1	0	2	70	0	0	140	80	68	9	#NULL!	29	154	2.24	15	#NULL!	3.4	324	0.2	8.1	39	1.6	1.4	#NULL!	103.592	126.661	150.039	86.6203	53	31	#NULL!	423	#NULL!	#NULL!	0.65	1.08	1.31	70	3.86	6.1	0.34	5.52	1.06	19.3
3243	1	0	1	0	0	0	0	2	75	0	0	146	80	80	15	128	46	141	2.51	41	#NULL!	9.4	285	0.02	13.7	33	#NULL!	3.7	449	90.08	124.889	163.96	97.0611	68	42	7.6	358	#NULL!	#NULL!	0.8	1.02	1.29	72.31	3.66	6.7	0.34	5.06	0.9	17.82
1194	1	0	1	0	0	1	0	1	84	0	0	110	80	74	9	#NULL!	23	548	2.14	248	#NULL!	5.8	616	13	14.3	40.8	1.8	3.4	240	99.6285	124.004	149.652	82.7533	96	2435	172	239	692	#NULL!	0.76	1.07	1.28	77.6	10.42	5.9	0.79	13.42	2.11	15.7
1289	1	0	1	0	0	2	0	1	76	1	1	120	80	78	5	#NULL!	20	203	2.5	28	#NULL!	6.6	390	0.1	13.1	35.3	1.26	3.4	#NULL!	145.209	111.603	174.014	96.6744	120	59	12.1	265	1040	0.84	0.77	1.03	1.15	69.5	4.8	9.6	0.66	6.9	1.16	16.8
3689	2	0	1	0	0	4	0	1	69	1	0	111	83	99	15	#NULL!	76	998	5.03	250	#NULL!	6.7	294	36.44	24.5	45	#NULL!	0	#NULL!	124.671	100.089	255.994	194.509	88	1223	#NULL!	829	#NULL!	#NULL!	1.37	0.67	1.03	87.1	14.18	5	0.82	16.29	1.26	7.8
945	1	0	0	0	0	2	0	2	84	0	0	130	80	67	16	#NULL!	35	280	2.35	56	#NULL!	3.7	184	0.64	3	32.6	1.1	1.3	#NULL!	125.752	125.775	162.026	90.8739	102	2097	86.6	39	#NULL!	121	0.79	1.13	1.29	75.01	5.97	5.7	0.45	7.96	1.44	18.12
4138	1	0	0	0	0	2	0	2	91	0	0	159	88	96	10	3726	15	186	3.44	34	#NULL!	6.86	316	7.46	5.4	33.4	1.3	0.9	98.3	140.705	96.5456	177.494	133.024	96	234	#NULL!	13	#NULL!	#NULL!	1.04	0.9	0.99	59.2	3.28	9.5	0.53	5.55	1.58	28.5
3833	2	0	0	0	0	4	0	1	65	0	0	136	85	105	12	#NULL!	20	256	2.58	58	#NULL!	8.1	209	#NULL!	9.8	39	2.4	1.9	#NULL!	116.383	105.403	159.706	99.768	87	392	#NULL!	222	#NULL!	#NULL!	0.79	1.12	1.08	79.2	10.5	5.1	0.67	13.23	1.94	14.7
3854	2	0	1	0	1	2	0	1	90	0	0	130	80	65	2	#NULL!	32	526	4.02	96	#NULL!	10.5	577	#NULL!	20.9	28	#NULL!	8.5	#NULL!	105.213	124.004	330.626	155.452	150	1015	#NULL!	503	#NULL!	#NULL!	1.1	1.16	1.27	80.2	11.71	10.4	1.53	14.61	1.36	9.3
1175	1	0	1	0	0	0	0	1	81	1	1	156	50	91	31	9740	15	155	3.04	22	#NULL!	7.3	298	0.02	9.4	34	#NULL!	3.5	515	100.89	122.232	211.137	117.556	88	72	13	180	#NULL!	1.1	0.87	1.15	1.25	78.41	4.62	3.2	0.19	5.89	1	17.02
593	2	0	0	0	0	1	0	1	61	1	0	118	80	72	7	#NULL!	58	1321	3.01	256	#NULL!	4.5	306	25	39.8	36.6	1.7	9.3	51	73.3251	102.746	169.76	116.396	89	2116	339	305	135	1.2	0.95	0.92	1.05	77.44	5.1	2.44	0.16	6.59	1.27	19.34
2191	1	0	1	0	0	0	0	2	91	0	0	150	80	90	15	#NULL!	18	222	4.85	24	#NULL!	5.3	167	#NULL!	17.3	32	#NULL!	6.7	#NULL!	121.968	119.575	271.848	187.548	108	114	#NULL!	249	#NULL!	249	1.27	0.85	1.22	82.3	8.26	9.5	0.95	10.03	0.81	8.1
3493	1	0	1	0	0	1	0	2	85	0	0	110	56	101	8	#NULL!	30	299	2.17	65	#NULL!	5.7	434	2.3	5.3	32.8	1.16	2.3	138	128.094	100.089	148.879	83.9134	69	253	20	178	581	#NULL!	0.76	1.01	1.02	75.6	7.36	7.5	0.74	9.76	1.56	15.9
4000	1	0	1	0	0	0	0	1	73	0	0	137	76	80	13	#NULL!	42	266	2.82	46	#NULL!	7	419	0.274	6.6	46.5	1.5	0	88	98.9078	90.3454	159.319	109.049	64	75	12.5	42	109	#NULL!	1.05	0.94	0.92	71.9	4.81	4.6	0.31	6.69	1.29	19.32
2431	2	0	0	0	0	1	0	2	66	0	0	130	70	78	5	#NULL!	20	331	2.82	41	#NULL!	4.9	252	2.5	13.1	42.8	1.8	3	42	140.705	99.2028	166.667	109.049	65	266	30	812	#NULL!	#NULL!	0.86	0.98	1.01	77.5	5.41	6.8	0.48	6.99	0.91	13
3685	2	0	0	0	0	1	0	1	55	1	1	102	16	102	7	#NULL!	69	1170	3.76	196	#NULL!	2.7	333	11.7	15.6	44.1	2.1	3.7	257	114.942	162.09	245.94	145.398	72	1887	6.4	232	253	#NULL!	1.04	1.49	1.65	76.6	8.35	7.7	0.84	10.9	1.65	15.1
2227	2	0	0	0	0	1	0	2	84	0	0	117	68	70	5	#NULL!	42	672	3.4	229	#NULL!	4.2	235	24	20.6	33.6	1.26	4.6	#NULL!	84.8554	98.3171	186.002	131.477	80	2576	#NULL!	128	322	#NULL!	1.13	0.94	1	71.4	7.35	7.2	0.74	10.29	2.18	21.2
94	2	0	0	0	0	0	0	1	73	1	0	130	80	72	9	#NULL!	15	163	2.28	18	#NULL!	4.4	276	0.012	12	40.7	1.95	4.8	36	109.177	114.26	147.718	88.1671	79	118	#NULL!	632	222	#NULL!	0.68	1.06	1.16	63.6	4.21	5.4	0.36	6.62	1.78	26.9
242	1	0	1	0	0	0	0	1	92	1	1	90	50	130	2	14500	464	1278	1.97	895	#NULL!	10.5	456	22	8.1	26	#NULL!	5.4	1570	150.434	111.603	172.854	76.1794	280	1379	123	410	#NULL!	28.8	0.67	1.07	1.13	87.7	11.2	5.8	0.75	12.79	0.83	6.5
437	2	0	1	0	0	1	0	1	76	1	0	160	105	83	7	#NULL!	41	750	2.79	226	#NULL!	3.1	287	#NULL!	15.5	40	2.7	4.1	#NULL!	78.9101	93.8884	162.8	107.889	88	2787	#NULL!	126	#NULL!	#NULL!	0.82	1.11	0.95	70.9	6.35	10.4	0.93	8.95	1.42	15.92
145	2	0	1	0	0	2	0	1	78	1	0	101	64	76	12	#NULL!	16	237	3.92	21	#NULL!	11.2	965	0.43	15.5	37.3	1.4	4.8	300	93.6832	93.8884	196.829	151.585	205	173	9.6	255	#NULL!	163	1.08	0.87	0.95	81.11	7.56	7.2	0.67	9.32	1.01	10.82
2550	1	0	0	0	0	4	0	1	77	1	0	110	80	80	11	#NULL!	65	1135	3.15	274	#NULL!	4.2	334	#NULL!	16.7	34	#NULL!	5.6	#NULL!	146.29	110.717	198.376	121.81	107	1944	#NULL!	327	#NULL!	#NULL!	0.89	1.1	1.12	88.7	9.97	3.9	0.44	11.24	0.82	7.3
3863	2	0	1	0	0	1	0	1	86	1	0	130	70	78	4	#NULL!	12	194	2.22	17	#NULL!	4.8	297	#NULL!	9.2	31	#NULL!	4.6	#NULL!	79.0902	126.661	147.332	85.8469	84	82	#NULL!	399	#NULL!	#NULL!	0.69	1.1	1.28	60.8	2.75	7	0.32	4.52	1.33	29.4
2673	1	0	0	0	0	1	0	2	80	0	0	120	82	64	9	#NULL!	37	169	3	29	#NULL!	5.8	302	#NULL!	10.2	37.1	1.7	2.6	#NULL!	118.365	100.089	170.92	116.009	73	25	#NULL!	891	#NULL!	#NULL!	0.8	0.69	1.01	#NULL!	#NULL!	#NULL!	#NULL!	#NULL!	#NULL!	#NULL!
823	1	0	0	0	0	1	0	1	63	1	0	146	100	68	3	#NULL!	22	182	2.78	23	#NULL!	4.3	257	0.64	14.8	36.6	1.4	3.4	#NULL!	275.104	122.232	179.428	107.502	61	241	14.9	466	#NULL!	0.82	0.82	1.18	1.23	91.7	15.2	2.2	0.36	16.57	0.94	5.7
3027	2	0	0	0	0	4	0	1	60	1	0	99	55	90	5	#NULL!	86	1537	2.64	361	#NULL!	5.2	415	6.1	14.2	38.1	2.1	3.7	262	112.78	89.4597	148.492	102.088	84	3618	7.2	380	381	#NULL!	0.79	0.82	0.9	85.1	6.98	5.3	0.43	8.2	0.77	9.3
3068	2	0	0	0	0	0	0	2	95	0	0	90	60	88	12	#NULL!	9	205	1.53	19	#NULL!	9.6	488	0.02	11.1	24	#NULL!	4.4	#NULL!	133.318	89.4597	105.568	59.1647	71	36	16.2	797	#NULL!	99.7	0.54	0.87	0.9	70.6	5.19	5.2	0.38	7.35	1.42	19.32
839	2	1	0	0	0	1	0	2	76	1	0	117	55	77	5	#NULL!	33	395	3.14	71	#NULL!	5.2	368	8.3	16.4	31	#NULL!	6.7	#NULL!	113.14	137.29	200.696	121.423	88	105	#NULL!	267	#NULL!	#NULL!	0.92	1.11	1.38	88.34	12.18	1.54	0.2	13.78	1.32	9.64
2108	1	0	1	0	0	1	0	1	60	1	0	145	90	70	10	#NULL!	36	155	2.64	17	#NULL!	5	286	0.05	7.8	42	#NULL!	1.6	#NULL!	106.294	96.5456	155.839	102.088	60	94	#NULL!	381	#NULL!	#NULL!	0.78	0.96	0.97	71.1	7.05	6.6	0.66	9.91	1.97	19.9
3501	1	0	0	0	0	1	0	1	63	1	1	120	90	60	7	#NULL!	18	143	1.78	24	#NULL!	6.1	302	0.07	7.2	41	#NULL!	2.6	#NULL!	64.3171	110.717	127.224	68.8322	51	56	#NULL!	105	#NULL!	#NULL!	0.5	0.99	1.11	82.5	9.15	2.8	0.31	11.09	1.5	13.5
2779	2	0	0	0	0	1	0	1	59	1	0	120	80	80	9	#NULL!	31	238	3.7	70	#NULL!	3	359	2.57	8.9	38	#NULL!	2.8	#NULL!	80.8918	110.717	236.659	143.078	82	677	#NULL!	128	#NULL!	#NULL!	1.02	1.05	1.11	73.4	8.15	6.2	0.68	11.1	2.1	18.9
3641	2	0	1	0	0	1	0	2	63	0	0	118	76	86	8	#NULL!	15	299	1.97	85	#NULL!	3.3	194	#NULL!	5.5	43	#NULL!	1.3	#NULL!	121.428	102.746	132.251	76.1794	32	515	#NULL!	124	#NULL!	#NULL!	0.63	0.89	1.03	81.7	8.75	3.7	0.4	10.72	1.47	13.7
3608	2	1	1	0	0	1	0	1	84	0	0	88	58	88	18	3660	145	1129	0.86	547	#NULL!	7.7	366	15	5.2	27.2	1	0	561	156.559	54.9159	64.9652	33.256	153	6267	222	97	#NULL!	21.1	0.21	0.52	0.55	86.2	14.49	7.7	1.29	16.82	0.98	5.8
4174	2	0	1	0	0	1	0	1	82	1	0	110	60	72	5	#NULL!	34	494	2.99	180	#NULL!	4.3	267	#NULL!	12.5	34	#NULL!	3	#NULL!	110.979	93.8884	175.174	115.623	75	1374	#NULL!	608	#NULL!	#NULL!	0.89	0.92	0.94	66.2	6.89	6.9	0.72	10.41	2.36	22.7
2409	1	0	1	0	0	1	0	1	51	0	0	102	70	70	5	#NULL!	36	178	1.67	28	#NULL!	5.4	354	0.73	5.7	40.2	1.86	1.9	51	117.464	77.9451	112.916	64.5785	73	102	16.7	441	#NULL!	1.24	0.52	0.6	0.78	43.3	2.36	5.9	0.32	5.45	2.73	50.1
3923	1	0	0	0	0	0	0	1	69	0	0	140	60	70	6	#NULL!	18	227	2.16	17	#NULL!	7.9	306	0.13	5.8	38	#NULL!	3.9	#NULL!	173.494	77.9451	141.145	83.5267	120	40	#NULL!	536	#NULL!	#NULL!	0.67	0.61	0.78	72.71	6.73	2.9	0.27	9.26	1.67	18.02
2097	2	0	0	0	0	1	0	1	57	0	1	120	70	80	6	#NULL!	31	176	3.01	48	#NULL!	4.5	198	#NULL!	14.9	35	#NULL!	4.4	#NULL!	99.8086	147.033	195.669	116.396	91	491	#NULL!	420	#NULL!	#NULL!	0.9	1.17	1.47	59.1	2.87	8.6	0.42	4.86	1.39	28.6
3447	1	0	1	0	0	3	0	1	54	1	1	99	74	94	56	#NULL!	38	843	4.21	38	#NULL!	6.3	587	2.1	33.5	36.5	1.41	15.4	102	150.794	108.06	220.031	162.8	102	248	7.6	1265	1120	187	1.24	1	1.08	83.51	10.25	5.7	0.7	12.28	1.28	10.42
3759	1	0	0	0	0	0	0	1	95	0	0	130	70	74	5	#NULL!	9	197	2.06	20	#NULL!	8	402	0.08	32.6	39	#NULL!	13.6	#NULL!	90.4403	91.2312	127.997	79.6597	82	84	#NULL!	348	#NULL!	#NULL!	0.65	0.87	0.91	68.3	4.83	7.8	0.56	7.07	1.56	22.1
2207	1	0	0	0	0	0	0	1	63	1	1	124	67	60	12	#NULL!	12	160	1.76	17	#NULL!	6.1	323	#NULL!	8.6	41.6	1.78	3.5	#NULL!	91.8816	97.4314	124.517	68.0588	84	76	2.2	47	#NULL!	0.75	0.5	1.03	0.97	66.5	3.26	7.3	0.36	4.9	1.11	22.7
2452	1	0	1	0	0	1	0	2	86	1	0	160	85	70	6	#NULL!	11	268	2.65	59	#NULL!	5.6	304	3.97	12.2	36	#NULL!	4.1	#NULL!	113.321	133.747	166.667	102.475	119	475	#NULL!	182	#NULL!	#NULL!	0.82	1.07	1.33	#NULL!	#NULL!	#NULL!	#NULL!	#NULL!	#NULL!	#NULL!
4055	1	0	1	0	0	1	0	1	79	1	0	128	80	61	7	#NULL!	23	171	1.97	23	#NULL!	3.8	262	#NULL!	15.9	38	#NULL!	5.2	#NULL!	124.671	118.689	131.864	76.1794	76	133	#NULL!	219	#NULL!	#NULL!	0.63	1.05	1.18	69.9	4.31	4.3	0.26	6.16	1.4	22.8
3044	2	0	1	0	0	1	0	1	79	1	1	104	68	56	6	#NULL!	39	707	2.72	236	#NULL!	5.8	354	#NULL!	14.4	39.5	1.9	3.8	#NULL!	99.4483	95.6599	150.425	105.182	123	1852	#NULL!	249	#NULL!	6.83	0.72	0.89	0.95	85.2	7.27	6	0.51	8.51	0.7	8.3
2442	2	0	0	0	0	2	0	2	90	0	0	130	73	84	2	#NULL!	8	182	4.19	17	#NULL!	7	336	0.21	10.7	37.1	1.78	2.1	70	110.078	131.975	230.472	162.026	79	87	12	835	#NULL!	#NULL!	1.13	1.12	1.31	74.41	5.1	4.2	0.29	6.86	1.42	20.7
1373	1	0	1	0	0	1	0	1	66	0	0	#NULL!	#NULL!	72	9	#NULL!	16	170	1.67	13	#NULL!	3.8	332	0.068	10.6	46.6	1.9	3.3	#NULL!	86.657	116.918	124.903	64.5785	78	86	#NULL!	271	#NULL!	1.4	0.53	1.14	1.16	63.2	3.84	7	0.42	6.07	1.74	28.7
2184	2	0	0	0	0	1	0	1	72	0	0	130	78	74	3	#NULL!	9	194	3.13	16	#NULL!	6.4	406	#NULL!	12.9	40	#NULL!	2.8	#NULL!	99.9888	108.06	181.748	121.036	91	70	#NULL!	141	#NULL!	#NULL!	0.89	1	1.07	60.24	2.75	8.14	0.37	4.57	1.24	27.14
3151	2	0	1	0	0	2	0	1	80	1	0	105	52	52	8	#NULL!	51	663	2.24	181	#NULL!	8.3	432	10	11.1	36.4	1.61	3.2	366	100.349	92.1169	133.797	86.6203	94	1283	384	286	566	#NULL!	0.64	0.96	0.91	72.51	4.73	6.7	0.44	6.53	1.28	19.62
2201	2	0	0	0	0	1	0	1	84	1	0	128	74	100	2	#NULL!	20	403	2.36	55	#NULL!	6.4	389	4.71	6.4	33.3	1.4	2.2	#NULL!	136.201	99.2028	142.691	91.2606	71	257	38.8	171	#NULL!	#NULL!	0.63	0.83	0.98	54	2.9	8.2	0.44	5.37	0.84	15.62
2150	1	0	1	0	0	2	0	2	78	0	0	150	97	80	7	3180	36	238	3.23	55	#NULL!	5.1	210	1.71	28.1	39.9	1.4	7.2	#NULL!	87.1974	105.403	177.494	124.903	71	260	#NULL!	211	#NULL!	#NULL!	0.98	1.08	1.04	54.7	3.56	10.1	0.66	6.51	1.75	26.9
3892	2	0	0	0	0	1	0	1	73	1	0	148	76	105	8	#NULL!	54	1868	1.84	310	#NULL!	9.4	450	#NULL!	14.1	40	#NULL!	5.1	#NULL!	133.138	91.2312	121.423	71.1524	126	1968	#NULL!	35	#NULL!	18.7	0.6	0.8	0.9	84.6	9.62	2.5	0.29	11.37	1.42	12.5
2397	2	0	1	0	0	1	0	1	67	1	0	128	78	94	4	#NULL!	63	946	2.74	182	#NULL!	3.5	371	16.3	16.5	35.4	1.76	3.8	116	107.195	84.1453	156.613	105.955	96	1688	20	280	711	#NULL!	0.81	0.57	0.83	82.21	8.32	7.4	0.75	10.12	1	9.92
1100	2	0	1	0	0	1	0	2	69	0	0	129	76	67	5	#NULL!	32	508	2.62	95	#NULL!	4.1	207	8.13	12.6	42.9	1.4	2.8	112	89.7197	111.603	164.346	101.315	66	970	63.3	787	462	#NULL!	0.78	0.96	1.1	62.4	3.92	5.1	0.32	6.28	1.97	31.4
4273	2	0	1	0	0	1	0	2	82	0	0	125	72	60	10	#NULL!	39	654	2.66	263	#NULL!	6.5	320	34.32	10.3	31	#NULL!	3.4	#NULL!	102.871	130.204	172.854	102.862	98	2426	291.1	154	#NULL!	#NULL!	0.78	1.19	1.28	84	6.39	1.8	0.13	7.61	1.07	14
718	1	0	1	0	0	3	0	2	91	0	0	152	100	130	28	#NULL!	43	281	2.22	29	#NULL!	19.5	647	0.57	12.6	32.6	1.7	4.4	309	105.574	130.204	155.452	85.8469	175	71	11.8	333	2530	1.27	0.68	0.78	1.28	91	8.36	3.3	0.3	9.19	0.52	5.6
3268	2	0	0	0	0	1	0	1	61	1	1	120	83	78	13	1311	18	796	3.45	52	#NULL!	4.32	320	3.15	10.1	42.6	1.6	2.6	#NULL!	90.08	150.576	194.509	133.411	76	136	#NULL!	204	#NULL!	#NULL!	0.93	1.7	1.48	63.8	4.24	5.9	0.39	6.64	1.46	22
3692	2	0	0	0	0	1	0	1	76	1	0	120	80	72	10	#NULL!	29	508	3.03	74	#NULL!	6.6	468	35.22	45.6	37	2	9.5	#NULL!	170.792	123.118	163.573	117.169	106	428	#NULL!	174	#NULL!	#NULL!	0.69	0.87	1.21	77.4	6.18	4.9	0.39	7.99	1.35	16.9
384	2	0	0	0	0	1	0	1	86	0	0	130	80	70	10	#NULL!	10	167	2.46	26	#NULL!	9.3	358	2.18	22.4	32	#NULL!	4.9	#NULL!	89.1792	108.946	157.773	95.1276	106	41	#NULL!	348	#NULL!	#NULL!	0.75	0.99	1.07	73.3	6.14	7.3	0.6	8.37	1.52	18.2
3855	2	0	1	0	0	1	0	1	66	1	1	130	80	75	11	#NULL!	25	381	3.27	79	#NULL!	2.9	363	#NULL!	24.1	35	#NULL!	7.1	#NULL!	96.2054	142.604	204.176	126.45	61	709	#NULL!	160	#NULL!	#NULL!	0.92	1.44	1.4	82.81	6.42	5.5	0.43	7.76	0.89	11.52
3635	1	0	0	0	0	3	0	2	96	0	0	138	75	78	3	#NULL!	20	253	3.3	14	#NULL!	14.9	767	2.18	12.3	33.6	1.1	5.6	#NULL!	116.924	92.1169	165.893	127.61	147	43	#NULL!	486	#NULL!	15.1	0.82	0.77	0.9	88.64	12.58	1.54	0.22	14.2	1.4	9.94
1930	1	0	1	0	0	1	0	2	62	0	0	133	78	76	7	#NULL!	20	135	1.65	15	#NULL!	6	259	0.026	12.3	38.7	1.31	4.1	30	121.788	110.717	116.009	63.8051	48	60	2.7	237	#NULL!	#NULL!	0.55	1.33	1.08	62.9	4.39	7.5	0.52	6.97	1.93	27.7
4276	1	0	1	0	0	1	0	2	77	0	0	140	80	75	5	#NULL!	125	163	2.45	121	#NULL!	2	230	#NULL!	6.4	32	#NULL!	2.4	#NULL!	92.2419	123.118	163.573	94.7409	42	37	#NULL!	770	#NULL!	#NULL!	0.74	1.05	1.2	61.1	2.14	4.6	0.16	3.5	1.15	32.9
849	2	0	1	0	0	1	0	2	75	0	0	113	93	89	6	#NULL!	29	310	2.2	87	#NULL!	7.6	239	39.7	13.9	28	#NULL!	0	#NULL!	130.976	109.832	151.972	85.0735	103	1345	76.5	434	#NULL!	0.863	0.73	1.02	1.07	89	10.86	3.8	0.46	12.21	0.85	6.9
3700	2	0	1	0	0	1	0	1	89	0	0	146	71	66	9	#NULL!	17	152	2.06	17	#NULL!	7	363	#NULL!	20.5	33	#NULL!	6	#NULL!	205.923	96.5456	145.785	79.6597	108	180	#NULL!	519	#NULL!	0.863	0.65	0.76	0.94	80.51	4.57	4.4	0.25	5.67	0.78	13.82
1994	2	0	1	0	0	1	0	2	82	0	0	131	64	78	4	#NULL!	12	177	2.31	16	#NULL!	4.7	363	#NULL!	8.5	27.8	1.35	3	67	100.349	77.0593	138.824	89.3271	68	37	#NULL!	833	248	#NULL!	0.72	0.43	0.75	72.31	6.15	5.9	0.5	8.5	1.59	18.72
2253	2	0	1	0	0	1	0	2	76	0	0	144	86	82	7	#NULL!	20	255	2.33	68	#NULL!	4.2	346	3.97	11	39	#NULL!	3.6	#NULL!	90.4403	134.632	170.147	90.1005	79	485	5	348	#NULL!	#NULL!	0.76	1.03	1.31	74.81	4.5	5.2	0.31	6.01	1.19	19.82
2565	1	0	1	0	0	1	0	1	77	0	0	120	76	88	8	#NULL!	20	285	3.01	76	#NULL!	4.2	250	1.12	20	36.6	1.1	5.1	#NULL!	93.1427	115.146	182.135	116.396	69	299	48.1	385	#NULL!	2.2	0.86	1	1.12	87.41	6.14	3.7	0.26	7.03	0.61	8.72
3533	2	0	1	0	0	1	0	2	81	0	0	117	64	72	6	#NULL!	39	643	3.75	269	#NULL!	3.9	134	#NULL!	25.6	38	#NULL!	5.1	#NULL!	151.334	147.033	233.565	145.012	53	2404	#NULL!	239	#NULL!	#NULL!	1.06	1.34	1.43	74.61	6.43	7.3	0.63	8.62	1.54	17.92
1726	1	0	1	0	0	0	0	1	59	0	0	165	114	126	12	#NULL!	44	321	2.89	51	#NULL!	7	479	0.48	16.4	43.7	1.51	6.2	797	127.373	108.06	166.28	111.756	97	710	31	219	208	17.5	0.77	1.33	1.05	84.01	10.32	4	0.49	12.28	1.46	11.92
525	1	0	0	0	0	1	0	2	59	0	0	130	80	63	5	#NULL!	36	173	3.18	30	#NULL!	6.7	415	0.12	11.5	43	1.29	3	29	99.8086	126.661	192.962	122.97	61	47	#NULL!	91	#NULL!	#NULL!	0.87	1.06	1.23	47.1	3.73	4.8	0.38	7.91	3.59	45.4
1809	2	0	1	0	0	1	0	2	85	1	0	138	81	90	8	#NULL!	22	309	2.73	40	#NULL!	6	317	0.84	14	33	1.01	5.1	52	119.446	88.574	152.746	105.568	77	67	2.5	239	239	71.8	0.75	0.9	0.86	73.7	8.82	10.4	1.24	11.98	1.61	13.4
352	1	0	0	0	0	3	0	1	86	1	0	130	88	90	14	#NULL!	96	289	2.14	125	#NULL!	12.7	623	#NULL!	33.3	35	#NULL!	11.5	#NULL!	145.749	112.489	142.305	82.7533	161	149	#NULL!	312	#NULL!	#NULL!	0.72	1.02	1.09	#NULL!	#NULL!	#NULL!	#NULL!	#NULL!	#NULL!	#NULL!
1	1	0	0	0	0	1	0	2	75	0	0	120	76	80	1	#NULL!	9	138	2.69	14	#NULL!	4.9	234	0.52	8.2	33	#NULL!	2.6	#NULL!	112.6	118.689	179.428	104.022	62	55	#NULL!	422	#NULL!	#NULL!	0.79	0.99	1.15	77.21	7.47	5	0.48	9.67	1.63	16.92
97	2	0	1	0	0	1	0	2	79	0	0	161	83	96	7	#NULL!	44	939	2.6	262	#NULL!	5.6	363	68.97	6.6	35.7	1.3	1.7	233	170.972	111.603	162.026	100.541	100	2528	393.8	625	135	#NULL!	0.8	0.83	1.08	79.41	8.65	4.6	0.5	10.89	1.74	16.02
1875	1	0	1	0	1	0	0	1	76	0	0	140	70	72	19	#NULL!	41	295	2.47	59	#NULL!	15.5	480	0.025	4.9	27.1	0.69	1.4	#NULL!	143.047	80.6023	145.398	95.5143	230	30	8.1	682	#NULL!	96.2	0.87	0.82	0.78	78.1	5.51	11.8	0.83	7.05	0.65	9.2
2638	1	0	1	0	1	2	0	2	90	0	0	169	67	112	12	#NULL!	20	193	2.05	20	#NULL!	13.6	398	0.42	3.7	27.8	1	1.7	219	99.9888	86.8025	129.93	79.273	348	39	15	510	3450	#NULL!	0.72	0.51	0.84	83.74	8.1	6.14	0.59	9.68	0.83	8.64
2950	1	0	1	0	0	0	0	2	87	1	0	160	60	82	37	#NULL!	37	274	2.77	32	#NULL!	3.4	117	0.422	17	33.4	1	0	30.5	131.156	86.8025	191.029	107.115	53	70	18.5	1356	507	35.4	0.61	0.9	0.84	81.7	5.24	5.5	0.35	6.41	0.8	12.5
3037	2	0	0	0	0	2	0	1	69	1	0	113	74	97	7	#NULL!	44	192	3.2	32	#NULL!	6.3	313	1.17	7	41.4	1.7	1.8	496	216.372	117.803	207.657	123.743	97	299	15.1	283	10.4	#NULL!	0.96	0.95	1.14	85.9	8.29	3.4	0.32	9.64	1	10.4
2047	2	0	0	0	0	2	0	2	96	0	0	120	75	84	22	#NULL!	57	317	1.96	101	#NULL!	5	316	#NULL!	10.7	28	#NULL!	5.3	#NULL!	130.796	110.717	136.118	75.7927	109	78	#NULL!	427	#NULL!	#NULL!	0.63	1.05	1.07	82.3	6.24	5.2	0.4	7.59	0.88	11.5
693	2	0	0	0	0	1	0	2	83	1	1	106	51	70	8	#NULL!	35	651	2.5	190	#NULL!	4.9	321	#NULL!	6.7	33	1.6	1.8	#NULL!	127.914	98.3171	148.879	96.6744	64	2987	#NULL!	589	83.7	#NULL!	0.72	0.81	0.95	83.5	7.32	4	0.36	8.79	1.07	12.1
1058	1	0	1	0	0	1	0	1	53	0	0	122	66	74	3	#NULL!	43	245	6.51	30	#NULL!	3.7	462	0.38	13.9	41.5	1.8	2.8	47	96.9261	102.746	320.186	251.74	87	151	2.5	269	69	#NULL!	1.56	0.94	0.99	68	4.81	6.2	0.44	7.08	1.66	23.4
748	2	0	1	0	1	3	0	1	83	1	0	120	80	74	29	#NULL!	17	614	2.4	22	#NULL!	21.5	472	4	3.2	32.8	1.2	1.5	508	167.909	101.86	141.918	92.8074	464	155	9	264	2100	94.8	0.61	0.99	0.98	80.4	4.71	12.8	0.75	5.86	0.36	6.1
4133	2	0	0	0	0	1	0	1	48	1	1	110	74	63	3	#NULL!	31	177	3.32	23	#NULL!	5.8	381	0.03	11.5	38	1.7	2.9	36	114.942	119.575	180.201	128.384	68	65	#NULL!	1542	#NULL!	#NULL!	0.94	1.07	1.15	62.7	5.22	3.8	0.32	8.33	2.35	28.2
3702	2	1	0	0	0	0	0	1	87	0	0	110	67	83	24	#NULL!	26	764	3.41	77	#NULL!	26.1	517	0.05	54	24	0.6	37.5	#NULL!	105.033	71.7449	167.053	131.864	252	45	28.1	66	#NULL!	#NULL!	0.67	0.28	0.69	87.91	8.84	3.2	0.32	10.05	0.79	7.92
4100	1	0	0	0	0	1	0	1	61	0	0	110	80	102	8	#NULL!	28	166	1.39	24	#NULL!	6.1	274	1.7	19.6	36.4	1.92	5.9	69	101.25	89.4597	102.088	53.751	69	#NULL!	9.3	91	64.5	#NULL!	0.5	0.74	0.86	58.1	3.72	12	0.77	6.41	1.87	29.1
4142	1	0	1	0	0	0	0	1	64	1	0	140	82	72	18	171	34	228	2.43	20	#NULL!	4.5	464	0.35	7.8	39.3	1.5	2	105	195.474	94.7741	144.238	93.9675	72	82	11	85	51.6	0.82	0.74	0.87	0.91	66.4	4.25	4.7	0.3	6.39	1.52	23.8
1657	1	0	1	0	0	4	0	2	95	0	0	114	84	80	7	#NULL!	145	277	2.3	88	#NULL!	9.8	446	#NULL!	24.1	30	#NULL!	12.5	#NULL!	102.331	124.004	146.558	88.9404	81	1782	#NULL!	305	#NULL!	6.91	0.76	0.97	1.19	77.6	5.16	6.7	0.45	6.65	0.94	14.2
3653	2	0	0	0	0	1	0	1	54	1	1	111	71	130	7	#NULL!	99	612	2.1	98	#NULL!	5.9	183	#NULL!	11.9	37	#NULL!	5.4	#NULL!	129.535	100.089	124.903	81.2065	58	287	#NULL!	405	#NULL!	198	0.73	0.94	0.96	81.2	8.59	9.9	1.05	10.58	0.91	8.7
4130	1	0	1	0	0	2	0	2	92	0	0	140	80	80	15	#NULL!	18	282	1.51	33	#NULL!	5.4	320	2.2	11	37.5	1.86	3.7	96	100.169	128.432	131.477	58.3913	88	181	2.8	126	#NULL!	0.8	0.53	1.01	1.23	67.6	3.8	5.9	0.33	5.62	1.32	23.5
2404	2	0	1	0	1	3	0	2	90	1	1	114	59	62	1	#NULL!	29	289	2.45	93	#NULL!	16	384	13	3.1	36.2	1.5	0.4	#NULL!	135.841	128.432	168.6	94.7409	212	1322	216	301	912	#NULL!	0.74	1.06	1.23	92.7	9.28	2.7	0.27	10.01	0.41	4.1
4234	2	0	0	0	0	0	0	1	63	0	0	120	79	95	15	#NULL!	51	191	1.67	35	#NULL!	4.7	350	#NULL!	3.6	33	1.14	0.8	#NULL!	90.08	99.2028	122.196	64.5785	83	72	#NULL!	75	#NULL!	#NULL!	0.57	1.01	0.95	57.7	2.89	8.8	0.44	5.01	1.39	27.7
3095	2	1	1	0	1	3	1	1	85	0	0	202	47	56	9	#NULL!	7	176	2.22	8	#NULL!	16.8	456	0.014	8.2	31	1.19	3.6	156	96.2054	104.517	144.238	85.8469	276	36	4.5	2335	1610	#NULL!	0.66	0.94	1	70.2	5.07	5.5	0.4	7.23	1.09	15.1
2983	2	0	0	0	0	1	0	1	45	0	1	145	70	98	4	#NULL!	72	1126	2.23	192	#NULL!	3.5	121	#NULL!	29.9	43	2	8.2	#NULL!	253.125	116.032	141.145	86.2336	51	2182	#NULL!	126	#NULL!	#NULL!	0.62	0.95	1.11	91	10.33	3.2	0.37	11.35	0.63	5.6
3342	1	0	1	0	0	1	0	2	87	0	0	130	80	70	9	#NULL!	317	378	2.52	291	#NULL!	9.3	610	0.83	9.2	31	#NULL!	4.9	#NULL!	136.381	86.8025	162.026	97.4478	114	248	#NULL!	396	#NULL!	#NULL!	0.79	0.79	0.83	73.14	5.33	11.04	0.8	7.29	1.05	14.44
570	2	0	1	0	0	1	0	1	62	1	1	107	54	89	5	#NULL!	37	233	1.61	28	#NULL!	6.2	266	#NULL!	14.4	38	1.9	5.2	#NULL!	181.781	86.8025	103.635	62.2583	65	60	#NULL!	121	#NULL!	21.7	0.55	0.9	0.83	91.6	21.93	3.9	0.93	23.93	1.06	4.4
4265	1	0	0	0	0	1	0	1	57	1	0	98	58	60	7	2466	37	530	2.76	91	#NULL!	6.1	327	8.33	19.8	40.5	1.3	5.5	#NULL!	99.2682	109.832	159.706	106.729	92	865	#NULL!	185	#NULL!	#NULL!	0.81	0.87	1.05	75.6	5.9	8.8	0.69	7.8	1.2	15.6
2135	1	0	1	0	0	1	0	1	50	1	1	130	80	63	8	#NULL!	22	417	2.54	68	#NULL!	3.9	206	1.1	24.5	42	1.8	6.1	#NULL!	119.266	125.775	164.346	98.2212	51	474	#NULL!	63	#NULL!	38.6	0.76	1.19	1.2	72.11	5.35	8.4	0.62	7.42	1.42	19.12
4031	1	0	1	0	0	0	0	1	70	1	0	150	70	80	7	#NULL!	28	201	2.71	18	#NULL!	4	357	3.29	16.3	40	#NULL!	7.5	#NULL!	88.2784	119.575	162.413	104.795	75	160	8	120	#NULL!	#NULL!	0.84	1.06	1.14	65.2	4.19	5.6	0.36	6.43	1.81	28.1
739	1	0	0	0	0	1	0	1	80	0	0	100	65	65	6	#NULL!	11	174	2.42	15	#NULL!	5.2	336	0.96	27.6	39	#NULL!	5.6	#NULL!	101.971	124.889	155.839	93.5808	57	59	#NULL!	227	#NULL!	2.7	0.64	1.04	1.19	77.1	4.37	6.4	0.36	5.66	0.85	15.1
3334	1	0	1	0	1	2	0	1	89	0	0	129	80	83	10	#NULL!	19	561	2.79	52	#NULL!	20.3	437	#NULL!	7.9	32	#NULL!	1.7	#NULL!	103.772	135.518	179.041	107.889	348	252	#NULL!	92	#NULL!	42.9	0.82	0.99	1.29	72.3	4.12	7.4	0.42	5.7	1.05	18.5
459	1	0	1	0	1	0	0	1	96	0	0	130	80	70	28	#NULL!	33	429	1.82	87	#NULL!	10.9	340	26.03	13.4	39.1	1.9	4.3	#NULL!	124.31	112.489	124.13	70.379	162	624	#NULL!	340	#NULL!	4.27	0.43	0.88	1.07	76.21	7.2	9.2	0.87	9.46	0.95	10.02
1092	1	0	0	0	0	0	0	2	100	0	0	120	80	#NULL!	8	#NULL!	15	133	1.88	27	#NULL!	10.3	421	0.96	6.3	36	1.6	1.3	#NULL!	128.454	112.489	127.224	72.6991	82	27	10.1	315	#NULL!	0.96	0.61	1.25	1.07	84.4	5.67	5.3	0.35	6.72	0.66	9.8
1127	2	0	0	0	0	1	0	1	55	1	0	110	84	77	8	#NULL!	43	571	2.52	234	#NULL!	2.5	378	1.9	9.2	39.6	1.89	2.1	52	116.203	100.974	151.585	97.4478	87	2451	5.5	315	110	#NULL!	0.74	0.81	0.96	70.8	8.51	6.3	0.75	12	2.71	22.6
1071	1	0	0	0	0	1	0	1	69	0	0	142	80	80	5	#NULL!	24	216	1.92	26	#NULL!	3.9	368	0.13	12.6	35.8	1.21	4.6	98	108.817	122.232	142.305	74.2459	73	60	7.3	219	31	#NULL!	0.55	2.1	1.16	#NULL!	#NULL!	#NULL!	#NULL!	#NULL!	#NULL!	#NULL!
1976	2	0	0	0	0	1	0	2	84	0	0	148	94	70	7	#NULL!	13	290	3.44	67	#NULL!	6.9	464	0.22	14.6	45.4	2.4	3.8	468	131.156	116.032	196.829	133.024	75	706	34	275	281	#NULL!	0.96	0.85	1.1	70.5	3.97	6.7	0.38	5.63	1.26	22.5
571	2	0	1	0	0	1	0	1	58	0	0	140	96	88	10	#NULL!	122	1343	5.5	475	#NULL!	6	438	11	20	39.3	1.54	4.8	65.1	167.549	109.832	279.582	212.684	73	2982	1.6	946	523	#NULL!	1.4	1.13	1.04	94.3	17.21	2.5	0.46	18.26	0.55	3
2930	1	0	0	0	0	2	0	1	85	1	0	128	72	58	7	#NULL!	17	181	2.05	19	#NULL!	4.9	307	#NULL!	11.3	38	#NULL!	5	#NULL!	83.9546	108.946	131.477	79.273	92	45	#NULL!	257	#NULL!	#NULL!	0.7	0.97	1.03	48.7	4.09	5.5	0.46	8.39	3.33	39.7
766	1	0	1	0	0	1	0	2	74	0	0	118	76	70	6	#NULL!	11	164	2.69	14	#NULL!	3.9	236	#NULL!	10.1	38	#NULL!	2.1	#NULL!	106.114	108.946	161.253	104.022	53	39	#NULL!	454	#NULL!	#NULL!	0.79	0.98	1.03	66.2	3.79	5.8	0.33	5.73	1.37	23.9
3130	2	0	0	0	0	1	0	1	71	1	0	127	84	94	7	#NULL!	83	1518	3.67	475	#NULL!	5.1	268	#NULL!	16.5	39	#NULL!	3.3	#NULL!	138.903	135.518	206.11	141.918	86	3111	#NULL!	954	#NULL!	24	1.01	0.99	1.28	67.8	3.32	7.4	0.36	4.89	1.09	22.3
1590	1	0	1	0	0	1	0	2	95	0	0	150	80	84	40	#NULL!	8	242	4.04	31	#NULL!	5.1	263	0.08	15.4	39	#NULL!	2.5	#NULL!	119.086	161.205	248.647	156.226	70	350	#NULL!	250	#NULL!	2.7	1.09	1.16	1.52	68	4.42	6.1	0.39	6.49	1.61	24.9
579	1	0	1	0	0	1	0	1	56	1	1	180	100	78	5	#NULL!	21	331	2.99	67	#NULL!	2.9	316	#NULL!	17.4	39	#NULL!	5	#NULL!	146.47	198.406	207.27	115.623	101	726	#NULL!	252	#NULL!	#NULL!	0.99	1.67	1.87	76.4	10	5.5	0.72	13.09	2.31	17.7
1034	2	0	1	0	0	2	0	1	80	1	0	150	90	90	12	#NULL!	#NULL!	#NULL!	2.83	#NULL!	#NULL!	9.2	368	6.7	#NULL!	#NULL!	#NULL!	#NULL!	418	89.7197	85.031	157.386	109.435	113	#NULL!	237	404	1700	7.09	0.77	0.71	0.8	79.01	6.56	6.6	0.55	8.31	1.15	13.82
541	2	0	0	0	0	1	0	2	53	0	0	91	74	102	2	1360	86	1733	1.05	418	#NULL!	4.1	226	2.6	10.1	33.2	1.3	0	#NULL!	133.318	85.031	107.502	40.6032	34	3257	215	181	#NULL!	61.9	0.36	0.61	0.8	91.44	32.11	5.54	1.92	35.12	1.07	3.04
3393	1	0	1	0	0	1	0	1	91	1	1	135	70	64	8	#NULL!	26	299	2.09	93	#NULL!	6.8	361	19.83	19.5	42	#NULL!	6	#NULL!	212.409	116.918	134.184	80.8198	120	1108	#NULL!	122	#NULL!	#NULL!	0.6	1	1.1	67.2	3.89	4.7	0.27	5.78	1.52	26.3
2880	1	0	1	0	0	1	0	2	77	0	0	140	80	72	5	#NULL!	18	242	2.58	40	#NULL!	7.5	228	0.13	9.8	39.3	1.5	2.2	#NULL!	101.79	137.29	166.28	99.768	65	65	12.7	901	#NULL!	1.58	0.71	1.17	1.29	62.1	3.39	5.7	0.31	5.46	1.51	27.7
3731	1	0	1	0	0	0	0	2	80	0	0	117	69	60	18	#NULL!	6	170	3.75	16	#NULL!	15.4	564	0.04	4.5	40.8	1.2	0.9	211	98.007	131.975	220.031	145.012	435	95	156	435	2932	45.7	1.13	1.08	1.24	65.4	3.48	5.8	0.31	5.32	1.13	21.2
841	2	0	0	0	0	2	0	2	91	0	0	131	64	88	5	#NULL!	38	734	2.79	84	#NULL!	12.2	594	7.6	10.4	36.2	1.2	3.2	152	103.592	110.717	162.026	107.889	174	538	1.6	228	379	#NULL!	0.79	1	1.04	75.81	4.72	7.1	0.44	6.22	0.99	15.92
435	1	0	1	0	0	1	0	2	56	0	0	160	100	80	5	#NULL!	68	185	1.42	37	#NULL!	6.7	331	0.06	9.7	38.7	1.6	2.9	70	105.033	84.1453	97.4478	54.9111	41	94	40.3	192	#NULL!	#NULL!	0.44	0.78	0.79	51	3.57	6.7	0.47	7	2.62	37.4
3142	2	0	1	0	0	1	0	1	84	1	0	147	88	96	21	#NULL!	67	640	1.68	303	#NULL!	4.8	370	#NULL!	17.5	33	#NULL!	5.5	#NULL!	119.266	84.1453	115.623	64.9652	93	3235	#NULL!	311	#NULL!	#NULL!	0.48	0.77	0.79	85.61	6.9	4.6	0.37	8.06	0.77	9.62
3324	2	0	1	0	0	4	0	1	67	0	0	103	57	76	15	16400	141	1393	2.51	609	#NULL!	7.8	389	15	12.1	41.3	1.9	7.2	265	184.124	115.146	162.413	97.0611	126	5863	50	399	#NULL!	141	0.76	0.93	1.08	90.9	26.75	3.8	1.11	29.42	1.5	5.1
136	2	0	1	0	0	1	0	1	77	0	0	132	78	87	10	#NULL!	15	257	2.42	33	#NULL!	5.6	265	2.98	11.6	38.1	1.52	3.4	#NULL!	92.0618	99.2028	145.398	93.5808	71	311	24.7	947	186	11.6	0.74	0.87	0.93	91.01	11.82	4.2	0.55	12.99	0.61	4.72
647	1	0	1	0	0	2	0	2	79	0	0	120	80	75	8	#NULL!	111	318	2.72	122	#NULL!	4	194	#NULL!	10.3	40.6	1.5	3.8	#NULL!	97.2864	130.204	172.854	105.182	65	99	#NULL!	1053	#NULL!	#NULL!	0.79	1.34	1.22	66.3	4.46	7.2	0.49	6.74	1.62	24
4165	1	0	1	0	0	1	0	1	85	1	1	130	88	60	4	#NULL!	10	163	2.51	13	#NULL!	6.4	549	0.12	7.1	36.9	2.1	2	#NULL!	124.13	108.06	145.012	97.0611	125	55	#NULL!	377	#NULL!	#NULL!	0.75	0.97	1.01	77	4.59	6.6	0.4	5.98	0.79	13.1
1041	1	0	1	0	0	3	0	1	83	0	1	150	100	99	7	#NULL!	23	272	2.13	36	#NULL!	6.7	398	2.14	15.6	39	1.9	4.9	#NULL!	129.715	92.1169	126.837	82.3666	77	45	#NULL!	571	#NULL!	0.8	0.7	0.9	0.86	75.31	4.6	8.2	0.5	6.11	0.98	16.02
3869	2	0	1	0	0	0	0	1	75	1	0	150	80	65	5	#NULL!	7	196	1.98	35	#NULL!	3.2	222	0.16	17.6	35	#NULL!	6	#NULL!	134.58	92.1169	120.263	76.5661	75	191	#NULL!	134	#NULL!	9.12	0.64	0.7	0.86	72.71	3.13	4	0.17	4.3	1	23.3
3082	2	0	0	0	0	1	0	2	74	1	0	165	80	63	9	#NULL!	17	740	3.52	245	#NULL!	6.2	205	#NULL!	16.1	38	#NULL!	6.1	#NULL!	105.574	122.232	211.137	136.118	57	1934	#NULL!	191	#NULL!	#NULL!	0.93	0.91	1.14	75	6.02	4.3	0.35	8.02	1.63	20.3
930	1	0	1	0	0	1	0	1	63	1	1	136	70	78	11	#NULL!	15	136	3.01	20	#NULL!	4.6	396	0.08	9.1	39.8	1.55	2.5	#NULL!	87.5578	162.976	207.27	116.396	60	58	#NULL!	68	#NULL!	#NULL!	1	1.54	1.52	54.8	2.82	5.3	0.27	5.14	1.83	35.6
2916	2	0	0	0	0	1	0	1	67	1	0	130	88	84	13	#NULL!	97	1371	2.94	420	#NULL!	3.8	258	#NULL!	8	33	#NULL!	2.1	#NULL!	131.156	96.5456	177.881	113.689	76	5385	#NULL!	247	#NULL!	#NULL!	0.85	0.99	0.9	92.7	17.61	1.4	0.26	18.98	1.08	5.7
1556	2	0	1	0	0	0	0	2	79	1	0	131	76	95	16	#NULL!	22	213	2.37	35	#NULL!	9	536	0.04	12.7	42.9	1.45	5.1	15.9	133.499	121.346	163.96	91.6473	94	20	#NULL!	438	530	18.8	0.82	1.15	1.13	69.2	5.06	3.7	0.27	7.31	1.92	26.3
643	1	0	0	0	1	0	0	2	86	0	0	120	70	72	3	#NULL!	14	288	2.21	60	#NULL!	15.9	446	2.365	4.9	25.5	0.99	3	#NULL!	110.258	95.6599	140.758	85.4602	170	524	16.6	968	1416	162	0.8	0.69	0.89	94.71	22.41	2.7	0.65	23.68	0.61	2.62
438	1	0	1	0	1	1	0	1	79	0	0	118	70	68	8	#NULL!	29	420	3.67	128	#NULL!	12.5	434	#NULL!	8.7	38	2.4	2.4	#NULL!	120.347	130.204	224.285	141.918	146	2336	#NULL!	595	#NULL!	#NULL!	1.02	0.99	1.21	88.4	7.89	3.9	0.34	8.92	0.65	7.3
2467	2	0	1	0	0	1	0	1	58	1	1	130	100	73	7	#NULL!	65	339	3.23	160	#NULL!	5.3	523	#NULL!	10.3	42	#NULL!	4.1	#NULL!	134.76	130.204	225.058	124.903	68	2062	#NULL!	134	#NULL!	#NULL!	0.91	1.27	1.21	76.1	6.91	4.7	0.43	9.08	1.7	18.8
946	2	0	1	0	0	1	0	1	48	1	1	100	61	98	19	#NULL!	73	672	2.11	431	#NULL!	4.6	461	17.01	4.4	45	#NULL!	4.7	#NULL!	141.065	134.632	237.046	81.5932	151	4577	33.4	266	#NULL!	#NULL!	0.72	1.14	1.25	79.51	7.86	4.4	0.44	9.9	1.4	14.12
335	2	0	1	0	0	2	0	2	82	0	0	111	71	65	10	#NULL!	47	872	1.82	160	#NULL!	10.5	407	4.5	7.7	34.2	1.1	0	251	165.027	114.26	130.317	70.379	63	177	80	489	737	#NULL!	0.56	0.88	1.06	87.4	11.17	6.7	0.85	12.76	0.73	5.8
3118	1	0	1	0	0	1	0	1	91	0	0	160	100	80	18	#NULL!	25	228	3.05	35	#NULL!	6.8	411	5.32	14.4	34	#NULL!	4	#NULL!	96.0253	124.004	193.735	117.943	126	414	#NULL!	235	#NULL!	#NULL!	0.9	1.04	1.15	69	3.37	5.3	0.26	4.89	1.15	23.5
535	2	0	1	0	0	1	0	1	67	1	1	120	80	80	7	#NULL!	31	712	2.97	111	#NULL!	3.5	251	4.1	21.4	39.2	1.6	4.8	125	122.869	117.803	168.987	114.849	73	1027	14.3	311	273	#NULL!	0.93	1.01	1.09	80.1	11.5	4.5	0.65	14.37	2.17	15.1
1943	1	0	0	0	0	1	0	1	51	1	1	130	84	90	5	#NULL!	19	163	3.26	31	#NULL!	2.6	425	1.22	11.6	31	#NULL!	3.6	#NULL!	110.258	131.975	208.43	126.063	53	63	#NULL!	265	#NULL!	#NULL!	0.92	1.09	1.22	69	4.8	7.3	0.51	6.96	1.51	21.7
3749	1	0	1	0	0	1	0	2	84	1	0	221	108	81	11	#NULL!	14	299	2.51	37	#NULL!	6.9	234	0.17	14.1	43.3	1.31	2.8	#NULL!	106.835	151.461	178.654	97.0611	75	109	54.1	220	#NULL!	#NULL!	0.82	1.49	1.4	82.4	7.69	3.5	0.33	9.34	1.28	13.7
3957	1	0	1	0	1	1	0	1	81	1	1	130	73	88	17	#NULL!	37	300	3.43	54	#NULL!	24.5	492	8	10.2	27	#NULL!	3.1	#NULL!	129.895	101.86	202.63	132.637	820	584	#NULL!	234	#NULL!	113	0.93	0.89	0.94	89.41	8.12	1	0.09	9.08	0.86	9.52
2266	2	0	0	0	0	1	0	1	69	1	0	117	70	110	6	#NULL!	57	1127	2.89	368	#NULL!	9.4	320	18	19.3	43.7	2.1	5.5	#NULL!	156.019	96.5456	162.026	111.756	81	3024	101.8	315	#NULL!	#NULL!	0.83	0.72	0.89	88.9	9.6	2.7	0.29	10.79	0.87	8.1
3105	1	0	0	0	0	1	0	2	83	0	0	110	70	70	8	#NULL!	38	560	2.94	212	#NULL!	4.7	242	8.94	16.4	36	#NULL!	4.3	#NULL!	103.592	146.147	202.63	113.689	43	1555	#NULL!	153	#NULL!	#NULL!	0.88	1.05	1.34	83.3	6.82	2.6	0.21	8.18	1.13	13.8
285	1	0	1	0	0	1	0	1	55	1	0	138	80	72	8	#NULL!	18	208	2.75	52	#NULL!	4.8	342	5.65	9.2	40	#NULL!	2.2	#NULL!	109.177	146.147	186.002	106.342	96	483	#NULL!	141	#NULL!	#NULL!	0.84	1.31	1.34	#NULL!	#NULL!	#NULL!	#NULL!	#NULL!	#NULL!	#NULL!
3609	1	1	1	0	0	1	0	1	81	1	0	130	80	110	24	#NULL!	32	391	1.74	94	#NULL!	10.6	360	3.7	16.7	36.7	1.52	11.6	398	115.483	79.7166	115.623	67.2854	95	373	47	100	789	#NULL!	0.49	0.4	0.73	84.2	6.91	5.8	0.48	8.21	0.81	9.8
243	1	0	0	0	0	1	0	2	77	1	0	140	70	88	8	#NULL!	13	205	2.76	57	#NULL!	4.2	308	6.95	19.2	23	#NULL!	4.6	#NULL!	95.3046	112.489	174.014	106.729	53	359	#NULL!	303	#NULL!	#NULL!	0.85	0.9	1.03	79.11	7.21	2.4	0.22	9.12	1.64	18.02
4293	2	0	0	0	0	1	0	1	77	1	0	140	80	75	17	#NULL!	59	780	2.1	312	#NULL!	10.2	308	#NULL!	16	36	#NULL!	4.5	#NULL!	119.446	112.489	131.09	81.2065	85	2549	#NULL!	0	#NULL!	#NULL!	0.66	1	1.03	89.81	9.69	5.1	0.55	10.79	0.54	5.02
4162	2	0	0	0	0	1	0	1	58	0	0	96	60	85	8	#NULL!	40	719	3.59	152	#NULL!	4.7	360	24	15.8	40.2	1.5	3.8	388	116.023	135.518	209.59	138.824	67	1384	325	649	179	#NULL!	0.96	1.05	1.24	89.4	10.31	2.5	0.29	11.53	0.91	7.9
1033	1	0	1	0	0	2	0	1	71	0	0	128	63	60	9	#NULL!	20	236	2.05	22	#NULL!	5.7	761	0.08	14.8	33.1	1.19	5	#NULL!	107.736	102.746	138.051	79.273	98	47	12.2	770	70.8	#NULL!	0.63	0.7	0.94	74.7	5.26	8.7	0.61	7.05	1.08	15.3
361	2	0	0	0	0	0	0	1	55	1	0	130	80	60	9	#NULL!	10	167	2.43	23	#NULL!	3	275	4	9	33	#NULL!	3.1	#NULL!	98.1872	148.804	175.174	93.9675	63	111	18.9	207	#NULL!	#NULL!	0.78	1.28	1.36	60.9	4.44	6.4	0.47	7.29	2.23	30.6
2629	2	0	1	0	0	0	0	1	62	0	0	153	75	53	22	#NULL!	165	314	2.83	98	#NULL!	7.2	484	#NULL!	55	44	#NULL!	13.7	#NULL!	100.529	139.061	166.667	109.435	105	85	#NULL!	282	#NULL!	1.59	0.82	1.09	1.27	76.21	6.11	5.9	0.47	8	1.34	16.82
934	2	0	0	0	0	2	0	1	56	1	1	108	60	86	6	#NULL!	19	461	2.93	33	#NULL!	3.8	98	18.91	11.5	36	#NULL!	2.2	#NULL!	83.9546	101.86	163.573	113.302	33	215	#NULL!	589	#NULL!	#NULL!	0.76	0.81	0.93	85.31	10.23	5.2	0.62	11.99	1.13	9.42
3336	2	0	1	0	0	1	0	1	66	1	0	125	75	80	5	#NULL!	109	859	3.31	216	#NULL!	2.9	227	#NULL!	21.4	36	#NULL!	5.2	#NULL!	125.211	124.889	202.243	127.997	66	1986	#NULL!	168	#NULL!	#NULL!	0.97	1.05	1.14	92.51	9.1	2.4	0.24	9.84	0.5	5.12
2306	2	0	0	0	0	2	0	1	37	0	0	100	65	72	11	#NULL!	85	213	7.67	40	#NULL!	3.3	387	0.11	11.7	42	#NULL!	2.6	#NULL!	86.1165	132.861	368.136	296.597	76	43	#NULL!	1487	#NULL!	#NULL!	1.54	1.09	1.21	63.8	5.43	8.6	0.73	8.51	2.16	25.4
3888	2	0	0	0	0	1	0	1	43	0	0	132	78	72	10	#NULL!	49	540	1.73	125	#NULL!	3.4	286	1.2	15.8	35.5	1.67	5.7	705	116.564	114.26	127.224	66.8987	60	920	134	183	82.2	28.7	0.61	1.22	1.04	75.5	8.27	4	0.43	10.95	2.21	20.2
3450	2	0	1	0	0	0	0	1	76	1	0	173	79	90	10	#NULL!	18	192	2.36	20	#NULL!	5.1	316	0.007	23.5	39.1	1.37	7.2	40.1	118.185	100.089	148.879	91.2606	63	93	8.4	47	135	#NULL!	0.67	1.13	0.91	90.1	8.13	1.9	0.17	9.03	0.71	7.8
2062	2	1	1	0	0	0	0	1	76	1	1	127	84	137	5	6730	133	840	3.28	307	#NULL!	14.2	416	13	14.6	31	1.38	5.8	451	198.716	104.517	179.814	126.837	104	2709	362	74	#NULL!	45.5	0.83	0.99	0.95	87.01	11.15	4.1	0.52	12.81	1.14	8.92
4338	1	0	1	0	1	1	0	1	82	0	0	100	60	108	13	#NULL!	8	151	2.08	25	#NULL!	8.4	504	#NULL!	13.8	30	#NULL!	3.8	#NULL!	89.1792	117.803	130.704	80.4331	247	112	#NULL!	338	#NULL!	#NULL!	0.66	0.9	1.07	60.5	2.43	9	0.36	4.02	1.13	28.1
3038	2	0	0	0	0	1	0	1	37	1	0	92	54	86	8	#NULL!	34	276	3.55	154	#NULL!	6.7	387	11.569	6.3	41.5	1.6	1.6	51	91.5213	122.232	204.176	137.278	76	1640	175.7	327	#NULL!	#NULL!	0.94	1.14	1.11	#NULL!	#NULL!	#NULL!	#NULL!	#NULL!	#NULL!	#NULL!
302	1	0	1	0	0	0	0	1	81	0	0	90	60	78	18	#NULL!	30	333	1.73	32	10.8	12.6	411	1.09	6	30	1	0	50.7	93.6832	90.3454	131.477	66.8987	160	62	#NULL!	173	#NULL!	#NULL!	0.67	0.68	0.82	84.2	4.6	3.6	0.2	5.5	0.6	10.5
3534	2	0	1	0	0	1	0	1	52	0	0	140	70	88	9	#NULL!	34	473	1.79	84	#NULL!	6.7	240	#NULL!	20.4	38	#NULL!	5	#NULL!	108.276	94.7741	112.529	69.2189	83	551	#NULL!	70	#NULL!	11.5	0.59	0.79	0.86	89.9	12.71	3.1	0.44	14.16	0.97	6.8
3515	1	0	1	0	0	0	0	1	62	0	0	130	80	70	10	#NULL!	129	128	2.13	33	#NULL!	5.5	563	#NULL!	7.9	39.1	1.71	2.5	46	85.3958	112.489	141.918	82.3666	67	51	#NULL!	165	#NULL!	#NULL!	0.64	0.89	1.02	56.4	5.29	5.5	0.51	9.38	3.35	35.7
3460	2	0	0	0	0	1	0	2	82	0	0	117	80	78	10	#NULL!	18	185	4.71	32	4.2	4.7	273	4.57	11.3	33.9	1.3	1.5	#NULL!	124.31	102.746	215.777	182.135	55	133	#NULL!	404	#NULL!	#NULL!	1.27	0.98	0.93	69.9	3.7	7.4	0.39	5.29	1.09	20.6
2339	2	0	0	0	0	1	0	2	72	0	0	109	68	87	7	#NULL!	58	764	2.21	194	#NULL!	4.2	231	#NULL!	10.9	34	#NULL!	2.6	#NULL!	148.092	107.174	136.118	85.4602	46	2253	#NULL!	464	#NULL!	#NULL!	0.63	0.89	0.97	88.4	6.39	1.8	0.13	7.22	0.56	7.8
3882	1	0	1	0	0	0	0	1	75	1	1	130	80	93	8	#NULL!	47	260	2.81	63	#NULL!	6.1	301	#NULL!	25.5	43	#NULL!	7	#NULL!	88.6387	120.461	160.093	108.662	104	208	#NULL!	60	#NULL!	#NULL!	0.74	1.01	1.09	68.4	5.24	9.9	0.76	7.65	1.59	20.8
3828	2	0	0	0	0	1	0	2	73	0	0	130	80	72	7	#NULL!	83	293	2.56	94	#NULL!	5.7	200	0.17	9.4	35	#NULL!	3.2	#NULL!	101.25	142.604	160.866	98.9946	60	70	#NULL!	356	#NULL!	#NULL!	0.8	1.02	1.29	68	4.7	4.6	0.32	6.92	1.85	26.7
731	1	0	1	0	0	2	0	2	82	0	0	133	87	89	5	#NULL!	16	200	4.14	24	#NULL!	6	327	0.093	10.4	40.4	1.45	1.8	212	102.691	146.147	235.886	160.093	75	81	8.3	618	261	#NULL!	1.25	1.45	1.32	83.01	7.37	4.3	0.38	8.88	1.12	12.62
801	1	0	1	0	0	0	0	1	72	1	0	140	80	65	3	#NULL!	16	153	1.62	16	#NULL!	3.6	247	0.09	4.5	35	#NULL!	2.5	#NULL!	107.736	88.574	112.529	62.645	70	101	#NULL!	93	#NULL!	#NULL!	0.56	0.76	0.8	80.01	6.84	3.3	0.28	8.55	1.34	15.72
1695	2	0	1	0	0	1	0	1	81	0	0	130	80	68	11	#NULL!	266	340	2.37	136	#NULL!	6.5	248	1.07	12.6	32	#NULL!	6	#NULL!	134.219	106.289	143.078	91.6473	94	74	#NULL!	964	#NULL!	#NULL!	0.72	0.7	0.96	75	5.55	11.3	0.83	7.4	0.77	10.3
4337	2	0	0	0	0	2	0	2	72	0	0	117	89	80	12	#NULL!	26	364	2.58	29	#NULL!	6	204	#NULL!	13.9	29	#NULL!	5.3	#NULL!	114.402	145.261	172.854	99.768	65	101	#NULL!	634	#NULL!	16.9	0.8	1.01	1.31	67.3	4.29	9.7	0.62	6.37	1.28	20.2
1188	1	0	1	0	0	2	0	2	82	0	0	144	69	59	7	#NULL!	139	231	3.01	38	#NULL!	5.3	314	0.025	21.2	38.3	1.7	4.9	#NULL!	176.196	118.689	179.814	116.396	69	49	#NULL!	117	644	#NULL!	0.89	1.21	1.07	80.11	8.16	6.5	0.66	10.18	1.31	12.92
684	1	0	1	0	0	1	0	1	95	0	0	138	89	97	7	#NULL!	24	386	2.14	69	#NULL!	6.4	270	#NULL!	7.3	31	#NULL!	3.9	#NULL!	181.241	126.661	136.118	82.7533	85	205	#NULL!	733	#NULL!	#NULL!	0.67	1.07	1.14	#NULL!	#NULL!	#NULL!	#NULL!	#NULL!	#NULL!	#NULL!
3185	2	0	1	0	0	0	0	2	79	1	0	151	89	63	9	#NULL!	16	264	3.65	18	#NULL!	5.3	381	#NULL!	8.7	39	1.47	1.4	#NULL!	92.2419	156.776	228.152	141.145	90	68	#NULL!	434	#NULL!	#NULL!	1.04	1.15	1.41	52	2.53	5.8	0.28	4.86	1.86	38.3
804	2	0	0	0	0	0	0	1	62	0	0	130	75	68	8	#NULL!	37	226	1.27	25	#NULL!	5.2	387	#NULL!	10.7	40.3	1.72	4.6	#NULL!	129.715	86.8025	93.5808	49.1106	81	92	#NULL!	77	#NULL!	#NULL!	0.53	0.76	0.78	74.41	3.89	5.6	0.29	5.22	0.97	18.62
3838	1	0	1	0	0	0	0	2	90	0	0	205	100	90	21	3385	12	742	3.89	28	6.4	11.4	460	5.12	6.1	24	0.7	1.6	213	84.6752	103.632	198.763	150.425	116	315	#NULL!	1420	#NULL!	#NULL!	1.14	0.97	0.93	76.6	3.11	4.7	0.19	4.06	0.65	16
1545	1	0	1	0	0	4	0	2	77	0	0	116	43	74	18	7197	42	248	2.01	62	6	6.86	388	1.87	11.7	36.8	1.6	5.6	98.2	139.264	103.632	122.97	77.7262	103	88	#NULL!	106	#NULL!	#NULL!	0.56	0.82	0.93	82.14	9.48	9.14	1.05	11.55	1.01	8.74
3126	1	0	1	0	0	0	0	1	54	1	1	130	80	78	1	#NULL!	21	237	2.34	65	#NULL!	5.8	398	0.06	23	37	#NULL!	5.8	#NULL!	85.9363	120.461	148.879	90.4872	79	2823	#NULL!	222	#NULL!	#NULL!	0.76	1.01	1.08	75	10.4	8.6	1.19	13.87	2.21	15.9
69	2	0	0	0	0	1	0	1	53	1	0	107	73	69	5	#NULL!	32	595	2.17	79	#NULL!	5.1	323	5.81	9.9	37.3	1.8	3	61.4	88.0982	111.603	138.438	83.9134	60	702	1.2	172	118	#NULL!	0.65	0.87	1	89.21	10.52	2.5	0.29	11.78	0.91	7.72
3220	2	0	1	0	0	0	0	1	87	1	0	113	68	120	2	2889	121	1434	0.63	402	34.6	17.06	617	30.78	74.6	28	1.6	30	739.8	122.509	81.488	92.8074	24.3619	410	363	#NULL!	44	#NULL!	#NULL!	0.31	0.49	0.73	92.1	3.41	1.1	0.04	3.7	0.25	6.7
623	2	0	0	0	0	1	0	1	72	1	0	113	62	18	9	#NULL!	32	546	2.22	198	#NULL!	5.77	465	54.67	15	39.1	2.1	2.6	158.4	92.7824	119.575	151.972	85.8469	116	2024	#NULL!	88	63	#NULL!	0.71	1.09	1.07	84.61	7.02	6.7	0.56	8.3	0.67	8.12
3548	1	0	1	0	0	1	0	1	87	0	0	112	80	78	9	#NULL!	29	778	2	42	#NULL!	11.2	247	8.8	17.1	32.7	1.8	6	#NULL!	112.78	106.289	134.571	77.3395	106	325	26.5	392	801	#NULL!	0.64	0.64	0.95	78	5.72	10.4	0.76	7.34	0.83	11.2
661	1	0	1	0	0	1	0	1	62	1	0	152	90	68	4	#NULL!	24	152	2.8	18	#NULL!	5.8	323	#NULL!	8.1	36	#NULL!	3.4	#NULL!	107.556	139.947	182.135	108.275	61	60	#NULL!	583	#NULL!	#NULL!	0.86	1.14	1.25	60.3	4.85	6.8	0.54	8.04	2.53	31.4
496	2	0	1	0	0	1	0	2	76	0	0	120	84	86	16	#NULL!	28	218	2.69	17	#NULL!	8.1	454	0.21	9.3	43.3	2	2.7	#NULL!	195.474	152.347	173.241	104.022	93	41	24.8	859	#NULL!	1.45	0.63	1.28	1.36	74.71	5.26	5.2	0.37	7.05	1.23	17.42
652	1	0	0	0	0	1	0	1	71	1	0	150	70	74	3	#NULL!	26	321	2.11	104	#NULL!	6	400	8.3	15.7	40	#NULL!	5	#NULL!	125.031	126.661	142.691	81.5932	77	837	69.8	188	#NULL!	#NULL!	0.66	1.07	1.13	77.21	5.61	6.5	0.47	7.27	1.15	15.82
1433	2	0	1	0	1	1	0	1	85	1	0	140	90	98	7	29200	21	336	1.94	60	#NULL!	19.1	552	1.2	16.6	29	#NULL!	5.9	795	148.992	130.204	141.918	75.0193	244	1082	5.7	225	#NULL!	18.6	0.66	1.07	1.16	89.5	11.77	4.8	0.62	13.15	0.75	5.7
2140	2	0	0	0	0	1	0	1	56	1	1	108	67	73	8	#NULL!	15	255	1.94	18	#NULL!	4.7	381	0.36	6	38.2	1.75	1.5	#NULL!	86.4768	96.5456	132.251	75.0193	73	88	14.3	127	#NULL!	10.1	0.62	0.71	0.86	63.8	3.54	6.7	0.37	5.54	1.42	25.7
2358	2	0	1	0	0	1	0	1	81	0	0	140	90	64	4	#NULL!	64	360	1.45	51	#NULL!	7.8	506	8.51	14.6	35	#NULL!	4.6	#NULL!	94.584	96.5456	102.862	56.0712	90	154	#NULL!	174	#NULL!	#NULL!	0.52	0.77	0.86	74.1	4.21	9.8	0.56	5.69	0.77	13.5
3242	1	0	0	0	0	0	0	2	95	0	0	134	80	77	14	#NULL!	10	235	2.45	19	#NULL!	3.3	473	#NULL!	17.8	29	#NULL!	6.6	#NULL!	78.3696	112.489	142.305	94.7409	88	71	#NULL!	340	#NULL!	39.1	0.74	0.86	1	72.4	5.79	7.5	0.59	7.99	1.46	18.3
3035	2	0	1	0	0	2	0	1	65	0	1	130	80	78	6	#NULL!	47	252	2.11	33	#NULL!	4.8	237	0.37	13.8	38.2	1.64	3.1	#NULL!	96.0253	148.804	167.053	81.5932	67	50	20.8	683	792	#NULL!	0.66	1.31	1.32	70.5	3.68	3.3	0.17	5.21	1.29	24.8
4360	1	0	1	0	0	1	0	1	64	0	0	110	60	64	3	#NULL!	13	156	1.77	14	#NULL!	5.7	347	0.01	12.1	37.4	1.4	3.9	#NULL!	85.3958	127.547	127.224	68.4455	112	43	#NULL!	329	#NULL!	5.84	0.59	1.07	1.13	70.1	4.41	4.8	0.3	6.28	1.45	23.1
4336	2	0	1	0	0	1	0	1	63	1	1	134	80	82	11	#NULL!	92	1214	1.4	695	#NULL!	5	186	#NULL!	8.1	42	#NULL!	0	#NULL!	131.697	118.689	109.822	54.1377	72	1978	#NULL!	496	#NULL!	12.2	0.43	0.86	1.05	93.9	18.59	1.7	0.34	19.81	0.85	4.3
4126	1	0	0	0	1	1	0	1	75	0	0	120	80	75	30	441	16	385	3.66	41	#NULL!	4.7	395	0.78	21.9	42.8	2.2	6.1	584	93.3229	139.061	212.684	141.531	113	328	11	191	102	3.57	1.08	1.05	1.23	63.9	3.25	8.8	0.45	5.09	1.3	25.5
3676	2	0	1	0	0	1	0	1	59	1	0	156	92	100	10	#NULL!	29	600	2.7	89	#NULL!	3.1	258	34.1	8.1	35	#NULL!	2.8	#NULL!	103.412	106.289	177.108	104.408	62	683	#NULL!	88	#NULL!	#NULL!	0.79	0.78	0.94	73.41	6.77	6.5	0.6	9.23	1.82	19.72
2676	2	0	1	0	0	4	0	1	77	1	0	98	60	82	18	3780	41	555	2.58	43	#NULL!	5.6	109	1.6	25.3	26.2	0.9	0	108	172.773	126.661	117.943	99.768	72	174	6.9	154	#NULL!	32.8	0.81	1.04	1.12	77.8	7.42	5.4	0.52	9.55	1.48	15.5
291	1	0	1	0	1	3	0	1	90	1	0	112	58	80	59	#NULL!	33	261	0.99	62	#NULL!	18.2	512	#NULL!	22.8	33	#NULL!	10.8	#NULL!	180.52	81.488	71.1524	38.2831	232	277	#NULL!	212	#NULL!	#NULL!	0.27	0.68	0.72	88	5.62	4.4	0.28	6.38	0.47	7.5
3251	2	0	1	0	0	1	0	1	66	0	0	137	88	70	4	#NULL!	#NULL!	#NULL!	2.48	#NULL!	#NULL!	6	440	#NULL!	#NULL!	#NULL!	#NULL!	#NULL!	210	76.7482	93.0027	145.012	95.901	90	#NULL!	382	212	209	#NULL!	0.73	0.75	0.82	78.51	8.63	6	0.66	10.99	1.67	15.22
3661	2	0	0	0	0	1	0	1	56	1	1	116	70	68	7	#NULL!	38	512	3.6	54	#NULL!	3.7	217	#NULL!	18.6	36	#NULL!	3.8	#NULL!	99.9888	148.804	231.632	139.211	52	472	#NULL!	221	#NULL!	#NULL!	1	1.22	1.31	67.3	5.58	8.4	0.69	8.27	1.9	23
2609	2	0	1	0	0	1	0	2	73	0	0	170	90	70	7	#NULL!	40	403	2.68	187	#NULL!	3.1	248	#NULL!	16.6	36	#NULL!	4.6	#NULL!	114.402	120.461	163.186	103.635	50	2147	#NULL!	178	#NULL!	#NULL!	0.79	0.92	1.06	65.94	3.74	7.04	0.4	5.68	1.38	24.34
3262	1	0	1	0	0	1	0	1	72	0	0	142	80	70	8	#NULL!	13	185	2.72	14	#NULL!	6.8	387	#NULL!	10.3	41	1.7	2.7	#NULL!	127.193	84.1453	141.531	105.182	71	73	#NULL!	250	#NULL!	1.02	0.8	0.74	0.74	78.8	5.8	4.6	0.34	7.35	0.82	11.2
2954	1	0	1	0	0	1	0	1	71	0	0	130	59	60	13	#NULL!	33	290	2.97	28	#NULL!	8	258	0.57	6.8	27.7	0.83	2.6	#NULL!	77.4688	92.1169	155.452	114.849	73	#NULL!	#NULL!	274	70.7	104	0.95	0.76	0.81	78.41	8.96	7.3	0.83	11.42	1.54	13.52
2177	2	0	0	0	0	1	0	1	56	1	0	146	94	80	5	#NULL!	39	940	3.51	127	#NULL!	5.8	197	3.7	9.2	41.6	2.3	2.1	741	156.739	143.49	217.711	135.731	66	1265	74.3	777	21.5	#NULL!	0.98	1.05	1.26	87.9	10.14	2.9	0.33	11.54	1.03	8.9
1531	1	0	0	0	0	0	0	2	80	0	0	132	77	167	8	#NULL!	17	174	3.14	29	#NULL!	6.9	285	0.35	14.5	36.4	1.49	3.6	68	101.971	139.061	181.361	121.423	55	120	9.6	273	74.1	#NULL!	0.73	1.6	1.22	51.2	4.82	6.6	0.62	9.42	3.74	39.7
346	1	0	1	0	0	0	0	2	72	0	0	135	98	62	8	#NULL!	15	282	3.62	40	#NULL!	5.2	265	7.54	8.7	44	1.9	2.1	#NULL!	99.088	115.146	198.763	139.985	71	229	#NULL!	314	#NULL!	#NULL!	1	0.97	1.01	76.51	4.9	3.9	0.25	6.4	1.2	18.82
3189	1	0	1	0	0	2	0	1	78	0	0	148	80	64	7	#NULL!	23	203	2.18	28	#NULL!	7.1	348	1.13	25.7	36	#NULL!	10.3	#NULL!	129.355	99.2028	138.051	84.3001	102	21	#NULL!	156	#NULL!	#NULL!	0.68	0.84	0.87	77.71	5.43	3	0.21	6.99	1.21	17.32
758	1	0	0	0	0	1	0	2	72	0	0	146	90	60	9	#NULL!	28	358	4.14	164	#NULL!	6.2	223	0.34	8	35.1	1.1	1	486	120.707	126.661	222.738	160.093	56	1457	38	307	#NULL!	#NULL!	1.29	1.03	1.11	45.6	1.78	4.4	0.17	3.9	1.73	44.4
2438	1	0	0	0	0	1	0	1	77	1	0	108	70	84	7	#NULL!	14	138	2.32	27	#NULL!	6.7	361	1.8	16.7	31	#NULL!	4.7	#NULL!	87.7379	106.289	145.012	89.7138	104	119	#NULL!	144	#NULL!	#NULL!	0.76	0.92	0.93	77	5.32	7	0.48	6.91	1.05	15.2
2822	2	0	0	0	0	1	0	1	53	1	0	157	87	77	4	#NULL!	28	197	3.31	25	#NULL!	4.7	387	0.03	8	42	#NULL!	2.1	#NULL!	163.225	70.8592	155.452	127.997	91	190	73.2	309	#NULL!	#NULL!	0.94	0.63	0.62	59.5	6.1	5.9	0.6	10.24	3.44	33.6
2236	1	0	1	0	0	1	0	1	68	1	1	98	62	70	7	#NULL!	13	159	1.71	16	#NULL!	4	363	0.05	12.5	43	#NULL!	3.7	#NULL!	134.94	125.775	120.263	66.1253	55	66	#NULL!	190	#NULL!	#NULL!	0.52	1.03	1.1	67.7	4.7	4.2	0.29	6.94	1.72	24.8
406	1	0	1	0	0	1	0	1	65	0	0	130	70	62	4	#NULL!	13	150	1.6	16	#NULL!	6.8	234	1.01	8.3	32	#NULL!	2.4	#NULL!	117.104	116.918	127.997	61.8716	70	95	#NULL!	106	#NULL!	#NULL!	0.55	1	1.02	53.3	3.26	4.6	0.28	6.11	2.1	34.4
10	1	1	1	0	0	0	0	1	86	0	0	128	60	60	10	#NULL!	11	146	2.16	17	#NULL!	9	357	#NULL!	8.7	31	#NULL!	3.1	#NULL!	89.1792	89.4597	133.797	83.5267	157	35	#NULL!	591	#NULL!	#NULL!	0.67	0.63	0.78	76.21	6.12	6.3	0.51	8.04	1.23	15.32
1407	1	1	1	0	0	0	0	2	85	0	0	86	50	146	2	32000	29	2056	0.96	71	#NULL!	5.9	437	2.1	85.9	31.1	1.5	0	625	129.535	89.4597	64.1918	37.123	82	363	52	46	#NULL!	1.1	0.35	0.66	0.78	85.94	8.85	4.24	0.43	10.3	1	9.74
2231	2	0	1	0	0	1	0	1	78	0	0	180	90	76	10	#NULL!	33	614	3.69	116	#NULL!	9.3	321	#NULL!	17.1	34.6	1.5	4	#NULL!	113.14	124.004	194.896	142.691	127	#NULL!	#NULL!	405	1790	#NULL!	1.02	1	1.08	82.6	11.02	6.5	0.86	13.32	1.39	10.5
1088	2	0	0	0	0	3	0	1	54	1	0	124	87	88	7	#NULL!	32	829	3.75	68	#NULL!	5.6	286	3.6	18.4	38.4	1.91	9.5	69	104.853	96.5456	197.602	145.012	75	416	32	491	146	178	0.84	0.73	0.84	75.8	9.4	10.6	1.31	12.38	1.58	12.8
2476	2	0	1	0	0	1	0	1	45	1	1	130	80	70	4	#NULL!	121	445	2.24	60	#NULL!	4.2	310	#NULL!	11.3	40	#NULL!	5.6	#NULL!	98.3674	88.574	128.77	86.6203	54	141	#NULL!	151	#NULL!	#NULL!	0.74	0.72	0.77	74.4	5.72	4.8	0.38	7.68	1.53	20
2295	2	1	0	0	1	0	0	1	89	1	0	113	74	90	2	364	22	370	1.65	53	#NULL!	32.9	570	0.09	14.2	31.1	1.1	4.9	#NULL!	141.966	92.1169	107.889	63.8051	236	1347	#NULL!	215	#NULL!	144	0.52	0.68	0.8	83.21	11.46	6.3	0.87	13.77	1.42	10.32
2580	1	0	1	0	0	1	0	2	73	0	0	147	75	74	6	#NULL!	47	282	2.84	40	#NULL!	3.5	260	0.45	8.4	37.4	1.63	1.6	#NULL!	130.796	138.175	186.388	109.822	53	137	13.1	149	#NULL!	0.75	0.88	1.31	1.2	63.6	3.22	5	0.26	5.08	1.5	29.5
3669	1	0	0	0	0	1	0	1	67	1	1	100	70	80	10	#NULL!	41	303	2.86	118	#NULL!	4.6	337	10.71	16.7	26	#NULL!	0	#NULL!	145.029	130.204	186.388	110.596	71	1434	54.2	194	#NULL!	89.4	0.83	1.06	1.13	71.1	8.28	8.5	0.99	11.64	2.28	19.6
1756	2	0	0	0	0	1	0	1	64	1	0	135	90	112	5	#NULL!	40	805	2.75	73	#NULL!	6.5	393	3.4	40.2	44.7	2.4	9.6	68	111.519	122.232	158.159	106.342	56	210	8.9	434	283	1.89	0.85	1.04	1.06	84.7	7.87	5.7	0.53	9.29	0.84	9.1
2694	2	0	0	0	0	1	0	1	50	0	0	87	38	94	6	#NULL!	95	948	4.74	318	#NULL!	2.3	267	#NULL!	13.9	35	#NULL!	3.7	#NULL!	129.355	99.2028	293.503	183.295	86	2897	#NULL!	495	#NULL!	#NULL!	1.27	0.85	0.86	84.71	7.25	4.1	0.35	8.56	0.9	10.52
659	2	0	0	0	0	1	0	1	81	1	0	90	60	49	29	11000	44	682	2.85	153	#NULL!	6.7	283	31.94	20.6	35	#NULL!	7.2	225	116.203	137.29	182.521	110.209	85	1090	95	469	#NULL!	173	0.83	1.05	1.19	87.4	9.31	5.9	0.64	10.66	0.71	6.7
3693	2	0	1	0	0	1	0	2	63	0	0	160	71	75	10	#NULL!	21	304	4.62	87	#NULL!	4.8	264	#NULL!	23	39	#NULL!	5.2	#NULL!	134.76	177.148	302.011	178.654	48	875	#NULL!	205	#NULL!	#NULL!	1.16	1.23	1.53	90.7	10.52	2.1	0.25	11.6	0.79	6.8
1097	2	0	1	0	0	1	0	2	85	0	0	143	73	59	4	#NULL!	23	403	3.07	120	#NULL!	8.8	311	3.46	8.5	34.9	1.8	1.7	#NULL!	117.104	120.461	178.268	118.716	94	1357	29.6	234	52.5	#NULL!	0.89	0.97	1.04	81.1	4.68	3.2	0.18	5.76	0.85	14.8
4291	1	0	1	0	0	1	0	1	64	1	0	124	66	72	13	#NULL!	14	171	3.36	18	#NULL!	7.9	387	0.1	9.7	37.7	1.88	2.2	#NULL!	80.3514	110.717	188.708	129.93	86	93	8	508	#NULL!	#NULL!	0.94	0.81	0.95	73.01	5.69	4.5	0.35	7.79	1.43	18.42
3708	2	0	1	0	0	0	0	2	73	1	0	100	70	72	3	#NULL!	31	392	1.31	58	#NULL!	11.9	348	0.45	9.6	29	1.3	3.8	#NULL!	94.2237	136.404	122.196	50.6574	149	372	22.5	141	#NULL!	232	0.45	1.11	1.17	93.2	22.21	3.2	0.77	23.85	0.84	3.5
3771	2	0	0	0	0	1	0	1	58	1	0	129	91	69	6	#NULL!	58	902	2.25	191	#NULL!	4.5	287	#NULL!	18.4	41	#NULL!	4	#NULL!	125.391	150.576	154.679	87.007	94	1518	#NULL!	108	#NULL!	7.39	0.69	1.11	1.29	77.64	10.84	6.74	0.93	13.96	2.17	15.54
4278	1	0	0	0	1	1	0	1	97	0	0	130	80	53	7	#NULL!	14	241	3	42	#NULL!	9.1	486	8.55	10.7	35.1	1.4	3.2	#NULL!	138.543	109.832	168.213	116.009	158	443	54.1	437	#NULL!	#NULL!	0.86	0.79	0.94	60.04	4.41	15.44	1.13	7.35	1.68	22.94
3197	1	0	1	0	0	1	0	2	71	0	0	184	102	78	5	#NULL!	25	223	3.24	26	#NULL!	5	305	0.41	10.5	45.3	1.7	2.2	#NULL!	93.3229	142.604	187.162	125.29	81	75	8.9	186	#NULL!	#NULL!	0.91	1.15	1.22	59.5	3.85	6.3	0.41	6.47	2.12	32.8
2020	1	0	1	0	0	1	0	1	99	1	0	136	64	87	29	#NULL!	11	197	2.71	31	#NULL!	3.7	243	2.62	8.8	27	#NULL!	3.6	#NULL!	134.039	131.089	177.108	104.795	59	75	#NULL!	493	#NULL!	71	0.72	1.05	1.12	88.1	9.93	7.4	0.83	11.28	0.48	4.1
3357	1	1	1	0	1	2	0	2	83	0	0	145	90	74	4	#NULL!	10	176	1.84	15	#NULL!	8	477	#NULL!	6.7	23	#NULL!	2.8	#NULL!	94.7642	101.86	124.13	71.1524	191	32	#NULL!	1010	#NULL!	#NULL!	0.61	0.8	0.87	62.5	5.09	7.1	0.58	8.14	2.3	28.3
1365	2	0	0	0	0	2	0	1	57	1	0	123	75	69	7	#NULL!	139	396	4.19	74	#NULL!	3	387	6.63	7.9	35.4	1.32	3.2	108	134.219	125.775	226.605	162.026	83	172	3.5	767	560	22.3	1.02	1.04	1.07	48.3	3.42	8.2	0.58	7.08	2.81	39.7
2114	1	0	0	0	0	1	0	1	79	1	0	101	60	84	6	#NULL!	17	223	2.42	37	#NULL!	4.8	368	0.26	8.2	35.5	1.6	2.7	580	93.3229	93.0027	140.371	93.5808	91	133	24	277	370	#NULL!	0.71	0.55	0.79	87.7	7.94	3.3	0.3	9.05	0.65	7.2
101	1	0	0	0	0	0	0	1	65	1	0	140	80	80	4	#NULL!	10	152	3.94	13	#NULL!	4.7	336	0.022	9	35.6	1.7	1.7	46	101.43	135.518	229.312	152.359	76	67	#NULL!	939	#NULL!	#NULL!	1.12	1.06	1.15	65.3	4.13	4.8	0.3	6.31	1.76	27.9
3163	1	0	1	0	1	0	1	1	73	0	0	170	80	88	28	#NULL!	915	6024	2.46	1213	#NULL!	24.2	436	1.88	13.7	30	#NULL!	7.9	#NULL!	337.44	135.518	140.758	95.1276	785	365	198.3	410	#NULL!	183	0.78	1.07	1.15	89.5	8.29	4	0.38	9.27	0.52	5.6
3442	1	0	1	0	0	1	0	2	61	0	0	136	79	83	9	#NULL!	42	318	2.76	42	#NULL!	5	365	2.21	7.9	43.7	1.7	2	#NULL!	115.843	142.604	179.814	106.729	69	73	26.8	92	#NULL!	#NULL!	0.66	1.13	1.21	70.1	5.66	4.5	0.36	8.08	1.99	24.6
1555	2	0	1	0	0	3	0	1	84	1	0	183	83	102	6	#NULL!	12	375	4.09	48	#NULL!	10.8	520	#NULL!	19.9	36.6	1.2	4	#NULL!	194.032	153.233	229.312	158.159	163	302	#NULL!	428	#NULL!	8.84	1.09	1.06	1.3	76.11	7.23	3.7	0.35	9.5	1.89	19.92
4181	2	0	0	0	0	1	0	1	59	1	1	130	80	80	8	#NULL!	49	605	4.36	279	#NULL!	4.7	265	#NULL!	11.8	36	#NULL!	3.7	#NULL!	98.1872	178.034	283.836	168.6	57	3036	#NULL!	309	#NULL!	#NULL!	1.16	1.32	1.51	71.1	5.68	7.3	0.58	7.98	1.71	21.4
304	1	0	1	0	0	1	0	2	79	0	0	160	80	80	2	#NULL!	23	310	5.92	79	#NULL!	6.1	163	7.52	6.7	43.4	1.3	1.4	118.5	148.992	202.834	302.398	228.925	84	671	#NULL!	149	#NULL!	#NULL!	1.71	2.05	1.72	89.6	8.4	1.7	0.16	9.38	0.8	8.7
1126	2	0	1	0	1	1	0	2	56	0	0	#NULL!	#NULL!	#NULL!	20	#NULL!	13	245	3.31	13	#NULL!	7.7	358	#NULL!	4	25	#NULL!	2.2	#NULL!	69.3616	206.377	225.831	127.997	113	25	#NULL!	495	#NULL!	#NULL!	0.93	1.45	1.75	79.74	14.37	3.14	0.55	18.02	3.05	16.94
3782	1	1	1	0	0	0	1	1	83	0	0	130	80	80	15	#NULL!	21	140	2.05	19	#NULL!	7.5	153	0.74	9.2	23	#NULL!	3.7	#NULL!	93.503	70.8592	131.477	79.273	105	54	#NULL!	259	#NULL!	205	0.71	0.58	0.6	78.51	1.68	0.5	0.01	2.14	0.45	21
2680	1	0	1	0	0	0	0	1	76	0	0	146	96	80	12	765	21	242	1.71	24	#NULL!	7	405	0.22	13.2	41.9	1.5	0	31	134.219	77.9451	157.386	66.1253	75	113	8.2	208	1960	2.07	0.56	0.35	0.66	81.6	4.49	4.3	0.24	5.51	0.73	13.2
2539	2	0	1	0	0	1	0	2	58	0	0	115	72	73	9	#NULL!	44	973	2.72	111	#NULL!	4.4	235	#NULL!	10.9	38.5	1.4	1.7	#NULL!	148.992	155.89	178.654	105.182	57	552	#NULL!	198	#NULL!	11.6	0.79	1.25	1.32	91.7	13.71	2.9	0.43	14.94	0.77	5.2
3029	1	0	1	0	1	1	0	1	84	1	0	128	77	102	7	#NULL!	15	255	2.97	30	#NULL!	7.4	447	0.49	19.8	37	1.03	6.8	127	106.114	116.032	176.334	114.849	114	#NULL!	11	340	532	#NULL!	0.87	1.14	0.98	65.1	5.06	6.7	0.52	7.76	2.04	26.3
2658	2	0	0	0	0	0	0	2	79	0	0	142	78	102	2	9120	30	269	0.9	51	#NULL!	5.4	240	3.4	10.3	41.9	1.5	0	404	190.97	112.489	194.122	34.8028	47	99	106	42	#NULL!	19.8	0.23	0.91	0.95	86.3	22.8	4.7	1.25	26.42	2.29	8.7
144	2	0	1	0	0	4	0	1	82	1	0	93	50	47	10	#NULL!	38	846	2.51	201	#NULL!	15.1	492	#NULL!	6.8	39	1.6	2.1	#NULL!	142.867	94.7741	135.731	97.0611	180	2162	#NULL!	369	#NULL!	75.2	0.78	0.65	0.8	89.5	14.39	6.2	0.99	16.07	0.67	4.2
2523	2	0	1	0	0	1	0	1	81	1	1	134	74	67	11	#NULL!	28	407	2.21	86	#NULL!	4.69	329	11.47	19.9	42.4	1.5	4.7	57.6	109.177	139.947	143.852	85.4602	110	341	42	291	1600	#NULL!	0.65	1.05	1.18	69.3	4.06	8	0.47	5.86	1.25	21.3
988	1	0	0	0	0	1	0	1	52	1	1	115	80	57	4	#NULL!	8	68	1.98	9	#NULL!	7.3	301	#NULL!	7.6	35	#NULL!	2.6	#NULL!	74.7664	136.404	137.278	76.5661	75	54	#NULL!	324	#NULL!	#NULL!	0.68	1.06	1.15	81.5	7.6	3.9	0.36	9.32	1.32	14.2
1736	2	0	1	0	0	1	0	1	64	1	1	105	69	78	11	#NULL!	48	415	2.93	64	#NULL!	4.2	381	2.4	7.6	39.1	1.9	2.3	122	95.1245	90.3454	166.28	113.302	104	577	57	534	#NULL!	#NULL!	0.84	0.59	0.76	71.44	5.45	8.54	0.65	7.63	1.15	15.14
2600	2	0	1	0	0	1	0	1	49	1	1	138	89	98	4	#NULL!	102	1258	3.53	372	#NULL!	5.1	473	12	22.4	42.9	2.1	5.6	335	125.572	114.26	189.869	136.504	93	4318	593.7	368	103	#NULL!	0.95	0.81	0.96	90.4	13.8	5	0.76	15.26	0.66	4.3
3373	1	0	1	0	0	1	0	1	72	0	0	90	60	59	7	#NULL!	9	137	1.52	14	#NULL!	5	165	0.7	5.5	31	#NULL!	2.8	#NULL!	139.264	114.26	105.182	58.778	64	29	#NULL!	90	#NULL!	#NULL!	0.53	0.96	0.96	42.7	1.94	11	0.5	4.55	1.93	42.4
1606	1	0	0	0	0	0	0	1	88	1	1	140	70	67	5	#NULL!	14	110	1.36	18	#NULL!	8.3	305	0.11	7.5	30	#NULL!	2.8	#NULL!	135.66	107.174	97.4478	52.5909	153	83	#NULL!	191	#NULL!	#NULL!	0.5	0.9	0.9	70.6	4.54	7.7	0.5	6.43	0.95	14.8
2336	2	0	1	0	1	1	0	2	65	0	0	96	58	86	14	#NULL!	6	300	2.63	10	#NULL!	22.5	446	0.04	2.8	33.6	1.6	0.7	322	117.284	103.632	154.679	101.701	936	65	2.5	346	648	#NULL!	0.8	0.58	0.87	82.1	5.81	8.8	0.62	7.08	0.6	8.5
869	1	0	1	0	0	1	0	1	61	0	0	122	61	48	8	#NULL!	31	369	1.73	23	#NULL!	13.8	546	1.99	23.3	39	1.6	9	352	116.744	100.089	108.662	66.8987	130	540	5.2	523	1460	#NULL!	0.58	0.48	0.84	77	6.97	5.6	0.5	9.06	1.48	16.3
2235	1	1	1	0	0	4	0	2	81	0	0	104	82	93	1	#NULL!	239	2320	3.81	1190	#NULL!	13.8	573	#NULL!	5.3	32.4	1.6	2.5	#NULL!	100.169	155.004	240.139	147.332	311	12485	#NULL!	624	#NULL!	#NULL!	1.01	1.06	1.3	74	8.52	2.4	0.27	11.51	2.66	23.1
2783	1	0	1	0	0	0	0	1	78	0	0	137	76	57	5	#NULL!	43	171	2.05	32	#NULL!	4.9	299	0.058	14.8	36.2	1.48	5.8	66	131.877	124.004	139.598	79.273	69	#NULL!	4.7	329	#NULL!	1.6	0.65	0.81	1.04	67.2	3.15	6	0.28	4.68	1.2	25.7
3235	1	0	0	0	0	1	0	1	44	0	0	108	72	76	5	#NULL!	39	201	2.48	26	#NULL!	6.5	646	0.23	22.5	31	#NULL!	8.9	#NULL!	110.979	82.3738	153.519	95.901	111	54	#NULL!	233	#NULL!	#NULL!	0.79	0.66	0.69	62.8	3.87	6.7	0.41	6.15	1.77	28.8
3177	2	0	0	0	0	1	0	1	73	1	0	115	69	81	8	#NULL!	47	567	3.04	191	#NULL!	4.5	261	1.4	34	41.3	1.8	7.5	160	112.42	130.204	176.334	117.556	98	2413	45	120	396	#NULL!	0.87	0.96	1.09	82.21	13.03	5.6	0.88	15.85	1.94	12.22
816	1	0	1	0	0	4	0	1	87	0	0	136	84	88	9	#NULL!	176	1568	2.87	128	16.5	16.17	469	21.35	23.5	32.1	1.3	10	255.3	131.517	99.2028	167.827	110.982	154	470	#NULL!	290	1661	#NULL!	0.94	0.74	0.83	83.4	5.95	5.5	0.39	7.13	0.63	8.8
3758	1	0	0	0	0	1	0	2	75	0	0	140	73	94	14	#NULL!	16	201	3.27	26	#NULL!	4.1	231	0.006	16.1	40	1.63	3.7	78	90.2602	119.575	190.255	126.45	67	106	11.8	292	665	#NULL!	0.92	1.09	1	64.9	3.71	5.8	0.33	5.71	1.62	28.4
2034	2	0	1	0	0	1	0	2	77	1	0	130	80	80	7	#NULL!	80	902	3.19	273	#NULL!	3.2	285	#NULL!	21.6	43	#NULL!	4.9	#NULL!	141.245	112.489	186.388	123.357	71	1735	#NULL!	379	#NULL!	#NULL!	0.9	0.82	0.94	60.3	6.18	9.7	0.99	10.24	3.02	29.5
4253	2	0	0	0	0	1	0	2	51	0	0	85	60	95	11	#NULL!	87	1490	2.4	560	#NULL!	4.5	387	19.6	11.2	39.8	1.33	2.5	80.6	59.8131	122.232	164.346	92.8074	65	3522	16.7	467	556	#NULL!	0.72	0.94	1.02	93.44	46.88	4.24	2.12	50.23	1.17	2.34
2538	1	1	1	0	0	0	1	1	87	0	0	122	87	86	18	#NULL!	17	163	1.95	22	7.7	15.5	239	15.2	5.7	29.5	1.1	1.7	320	108.096	81.488	114.076	75.406	106	181	#NULL!	612	#NULL!	#NULL!	0.86	0.76	0.68	78	5.02	8.1	0.52	6.43	0.74	11.5
3625	2	0	0	0	0	2	0	1	79	0	0	100	61	94	11	#NULL!	53	700	1.55	99	#NULL!	10.2	308	#NULL!	10.8	27.4	1	4.6	#NULL!	176.737	77.9451	96.2877	59.9381	98	334	#NULL!	362	#NULL!	#NULL!	0.48	0.43	0.65	61.2	2.97	25.41	1.23	4.85	0.65	13.42
2131	2	0	1	0	0	1	0	1	56	1	1	105	70	79	7	#NULL!	56	595	3.73	218	#NULL!	6.4	262	2.2	8.5	39.2	2.2	1.9	64	117.464	108.06	200.309	144.238	79	3447	122	32	#NULL!	#NULL!	1.05	0.73	0.9	88.3	8.31	2.3	0.22	9.4	0.82	8.8
2178	2	0	1	0	0	1	0	1	56	0	0	125	83	47	4	#NULL!	47	700	2.94	215	#NULL!	4.5	332	#NULL!	13.2	43	#NULL!	3.1	#NULL!	107.916	103.632	158.546	113.689	109	1818	#NULL!	228	#NULL!	#NULL!	0.68	0.76	0.86	#NULL!	#NULL!	#NULL!	#NULL!	#NULL!	#NULL!	#NULL!
2212	2	0	1	0	0	1	0	1	52	1	1	120	70	70	9	#NULL!	34	421	2.62	147	#NULL!	3.3	276	#NULL!	9.9	35	#NULL!	3.1	#NULL!	105.033	136.404	173.241	101.315	64	2319	#NULL!	197	#NULL!	#NULL!	0.82	1.05	1.13	70	8.04	3.9	0.45	11.49	2.97	25.8
4188	1	0	1	0	0	2	0	1	62	1	0	132	98	100	7	#NULL!	24	170	3.52	20	#NULL!	5.5	577	0.097	35.3	39	1.52	9.4	66	91.5213	128.432	187.935	136.118	95	62	3.1	517	983	#NULL!	0.78	1.01	1.06	67.8	4.91	8.3	0.6	7.24	1.65	22.8
3849	2	0	1	0	0	2	0	1	55	0	0	169	104	59	7	#NULL!	37	254	3.79	50	#NULL!	4.6	365	2.17	28	36.7	1.29	4.8	127	96.9261	151.461	223.898	146.558	85	316	23.7	250	98.9	#NULL!	1.11	1.11	1.25	69.2	6.38	6.1	0.56	9.2	2.16	23.5
3626	2	0	1	0	0	1	0	1	80	1	1	138	80	75	8	#NULL!	31	307	3.2	28	#NULL!	4.2	311	0.017	17.6	37.2	1.89	4.9	52	103.592	131.089	189.869	123.743	75	#NULL!	2	369	297	#NULL!	0.85	1.17	1.08	71.6	3.9	8.1	0.44	5.45	1.03	18.9
1967	2	0	0	0	0	1	0	1	78	1	1	166	90	80	6	#NULL!	31	330	2.1	103	#NULL!	4	273	15.16	22.4	38.2	1.84	5.3	371	123.41	126.661	151.199	81.2065	79	706	92	142	430	8.98	0.68	0.88	1.04	76.94	5.12	5.74	0.38	6.66	1.14	17.14
296	1	0	1	0	0	1	0	1	69	1	1	115	72	68	6	#NULL!	21	375	1.87	68	#NULL!	5.1	210	13.5	19.6	39.4	2.2	5.9	110	99.8086	113.375	125.677	72.3125	59	527	24.7	98	60.1	#NULL!	0.61	0.81	0.93	76.8	4.8	8.5	0.53	6.25	0.82	13.1
4255	1	0	0	0	0	1	0	1	51	1	1	120	80	75	6	#NULL!	174	568	3.53	181	#NULL!	3.4	377	32.57	18.9	44	#NULL!	4.8	#NULL!	90.6205	122.232	248.26	136.504	87	1103	62.2	155	#NULL!	14.9	0.97	0.96	1	57.1	4.37	7.8	0.6	7.66	2.55	33.3
328	2	0	1	0	0	1	0	1	73	1	0	183	83	80	9	#NULL!	13	260	3.64	46	#NULL!	6.7	403	3.85	9.1	36.3	1.4	2.9	#NULL!	107.015	122.232	198.376	140.758	154	399	48.1	563	897	#NULL!	1.03	0.79	1	80.71	8.57	5.1	0.54	10.62	1.38	13.02
4146	2	0	0	0	0	4	0	1	73	1	0	94	74	56	7	#NULL!	41	524	2.79	166	#NULL!	2.4	184	#NULL!	13.2	36	#NULL!	3.4	#NULL!	82.153	138.175	168.987	107.889	54	1288	#NULL!	538	#NULL!	#NULL!	0.85	1.05	1.13	94.2	16.57	2.6	0.45	17.59	0.51	2.9
3060	2	0	1	0	0	1	0	1	66	1	0	114	72	70	4	#NULL!	99	282	2.51	83	#NULL!	3.4	353	0.53	6.8	43.9	1.74	2.5	51.2	113.321	138.175	165.893	97.0611	70	64	#NULL!	316	69.3	#NULL!	0.81	1.16	1.13	81.61	6.08	3.1	0.23	7.45	1.1	14.82
3277	2	0	1	0	0	1	0	2	68	0	0	150	90	70	6	#NULL!	62	838	3.67	180	#NULL!	3.6	293	19	21	40.5	1.76	4.4	522	109.898	128.432	204.95	141.918	46	1052	87	459	113	#NULL!	1.12	1.17	1.05	85.6	12.54	2.2	0.32	14.65	1.76	12
3272	2	0	1	0	0	0	0	1	73	0	0	134	80	68	22	#NULL!	55	162	2.61	38	#NULL!	4	314	#NULL!	12.8	38	#NULL!	5.4	#NULL!	187.366	134.632	196.056	100.928	73	102	#NULL!	321	#NULL!	#NULL!	0.82	1.03	1.1	65.9	4.05	8.3	0.51	6.15	1.37	22.2
2280	1	0	0	0	0	0	0	1	79	0	0	120	70	57	15	#NULL!	37	296	3.07	17	#NULL!	3.5	227	1.59	0	30.6	1.41	2.8	#NULL!	106.655	124.889	187.935	118.716	98	58	4.1	509	#NULL!	150	0.62	0.58	1.02	88.3	6.27	3.8	0.27	7.11	0.49	6.8
288	2	0	0	0	0	0	0	1	71	1	1	140	96	86	9	#NULL!	8	164	3.89	14	#NULL!	4.6	315	0.02	12.2	43	#NULL!	4.1	#NULL!	120.527	220.549	262.181	150.425	90	127	24.2	1063	#NULL!	#NULL!	1.06	1.25	1.8	67.7	4.33	8.5	0.54	6.39	1.19	18.62
1436	1	0	1	0	0	1	0	2	85	1	0	190	100	71	9	#NULL!	9	125	2.88	19	#NULL!	9.7	527	0.46	4.9	34	#NULL!	1.7	#NULL!	217.273	137.29	183.295	111.369	180	136	#NULL!	191	#NULL!	#NULL!	0.83	1.08	1.12	80.5	7.33	4.7	0.43	9.11	1.27	14
775	1	0	1	0	1	2	0	1	85	0	0	130	80	88	17	#NULL!	31	202	1.31	50	#NULL!	6.9	184	8.07	12.9	36	#NULL!	0	#NULL!	143.768	63.7733	158.933	50.6574	107	576	12.4	268	#NULL!	#NULL!	0.43	0.5	0.52	94.9	6	2.9	0.18	6.32	0.14	2.2
1932	1	0	1	0	0	0	0	1	56	0	0	129	80	86	3	617	33	209	3.43	20	6.5	3.7	336	1.67	5.1	36.5	1.6	1.6	#NULL!	120.707	114.26	180.588	132.637	96	125	#NULL!	84	#NULL!	#NULL!	1.03	1.01	0.93	71.2	6.4	4.9	0.44	8.92	2.1	23.1
4092	2	0	0	0	0	1	0	1	76	1	1	130	74	63	7	#NULL!	14	297	2.53	17	#NULL!	6.6	382	0.21	6.9	38	1.64	2.1	73	94.2237	100.974	136.891	97.8345	91	53	#NULL!	415	#NULL!	#NULL!	0.81	0.37	0.82	68.3	5.26	7.5	0.58	7.71	1.79	23.2
2557	1	0	1	0	0	2	0	1	87	1	0	120	80	75	21	#NULL!	29	322	2.28	81	#NULL!	6	502	#NULL!	8.4	29	#NULL!	3.9	#NULL!	192.591	138.175	147.718	88.1671	93	434	#NULL!	810	#NULL!	#NULL!	0.7	1.18	1.12	67.3	3.97	9.3	0.55	5.9	1.16	19.72
4034	2	0	0	0	0	1	0	1	30	1	0	122	66	90	6	#NULL!	47	242	2.61	37	#NULL!	3.2	287	1.3	15.8	38.7	1.45	6.7	#NULL!	106.475	106.289	155.452	100.928	66	203	#NULL!	456	18.5	#NULL!	0.7	0.69	0.86	81.01	9.78	6.6	0.8	12.08	1.41	11.72
2410	1	0	1	0	0	1	0	1	63	1	0	132	75	60	24	#NULL!	14	127	1.97	14	#NULL!	4.8	352	0.04	12.2	34.8	1.46	3.8	#NULL!	58.1917	131.089	138.438	76.1794	78	41	12.6	572	181	#NULL!	0.58	0.98	1.06	56	3.24	9.3	0.54	5.78	1.9	32.9
4018	2	0	1	0	0	2	0	1	88	0	0	160	110	108	6	#NULL!	40	671	3.15	161	#NULL!	7.1	432	15.5	19.3	41.5	2.33	5.4	201	93.3229	121.346	179.428	121.81	98	934	16.3	268	913	#NULL!	0.89	1	0.98	75.71	3.77	7.6	0.38	4.98	0.79	15.92
1287	1	0	0	0	0	0	0	1	70	1	0	101	70	82	13	#NULL!	41	598	2.32	49	#NULL!	4.6	302	9.07	20.2	33	#NULL!	8.1	#NULL!	108.636	114.26	138.824	89.7138	72	278	43.7	249	#NULL!	#NULL!	0.71	0.85	0.92	82.31	9.49	5.4	0.62	11.53	1.37	11.92
1482	2	0	1	0	1	1	0	1	66	0	0	126	80	72	7	#NULL!	70	330	2.04	88	#NULL!	12.8	442	4.77	3.5	35.1	1.7	1.3	#NULL!	202.5	101.86	119.876	78.8863	440	138	7.7	567	#NULL!	#NULL!	0.7	0.54	0.82	78.4	3.32	6.2	0.26	4.24	0.57	13.4
1856	1	0	1	0	0	2	0	1	70	1	0	124	66	84	9	#NULL!	22	253	2.49	50	#NULL!	6.6	311	0.66	0	33	1.1	3.1	297	115.302	83.2595	143.078	96.2877	77	342	62.2	226	170	12.5	0.74	0.52	0.67	77.71	5.01	3.7	0.24	6.45	1.15	17.82
1330	2	0	1	0	0	4	0	1	70	1	0	130	70	49	7	#NULL!	73	1532	2.9	432	#NULL!	7.1	426	21.8	14.3	38.7	1.7	3.9	152	123.049	110.717	161.64	112.142	130	#NULL!	3.5	304	138	#NULL!	0.84	0.69	0.89	87.4	10.43	5.8	0.69	11.94	0.8	6.7
4348	2	0	0	0	0	2	0	1	65	0	0	157	120	100	8	#NULL!	17	374	2.37	16	#NULL!	5.4	313	0.75	5	37.9	1.7	1.7	117	203.941	113.375	143.078	91.6473	82	278	1.2	540	721	#NULL!	0.78	0.9	0.91	71.8	6.22	5.5	0.48	8.67	1.66	19.12
1507	1	0	0	0	0	1	0	1	80	0	0	138	80	80	5	#NULL!	24	314	2.97	65	#NULL!	3.4	382	#NULL!	12.4	31	#NULL!	3.6	#NULL!	191.51	140.833	189.482	114.849	72	394	#NULL!	90	#NULL!	#NULL!	0.85	1.1	1.13	78.3	8.45	3.8	0.41	10.79	1.69	15.7
2130	1	0	0	0	0	1	0	1	64	0	0	140	80	70	6	#NULL!	13	168	2.53	16	#NULL!	5.2	382	#NULL!	10.9	40.5	1.6	2.8	#NULL!	131.156	122.232	148.105	97.8345	73	73	#NULL!	31	#NULL!	#NULL!	0.76	0.76	0.98	63.6	3.79	7.1	0.43	5.96	1.58	26.6
2766	1	0	1	0	0	0	0	2	90	0	0	132	70	50	7	#NULL!	13	223	1.16	20	#NULL!	4.7	253	#NULL!	29.6	40	#NULL!	12.2	#NULL!	97.1062	109.832	112.529	44.8569	110	126	#NULL!	62	#NULL!	1.45	0.42	0.82	0.88	55.5	3.29	6.1	0.36	5.92	2.1	35.5
173	2	0	0	0	0	1	0	1	61	1	0	123	58	90	4	#NULL!	35	276	2.16	33	#NULL!	7.7	186	2.56	7	44.1	1.9	2.6	#NULL!	99.8086	112.489	131.864	83.5267	121	84	#NULL!	321	#NULL!	#NULL!	0.71	0.77	0.9	74.31	5.37	8.4	0.61	7.24	1.16	16.02
2654	2	0	1	0	0	1	0	1	80	1	1	130	110	66	6	#NULL!	34	549	3	115	#NULL!	6.3	207	17	19.7	39.1	1.6	4.2	196	123.229	169.176	196.442	116.009	75	#NULL!	130	306	328	#NULL!	0.94	1.33	1.35	73.5	8.02	6.4	0.7	10.92	2.17	19.9
1385	2	0	1	0	0	1	0	2	84	0	0	160	103	91	6	#NULL!	12	203	2.86	36	#NULL!	6.5	381	2.17	12.7	38.5	1.77	2.8	327	90.9808	141.718	185.228	110.596	62	159	23.5	240	299	#NULL!	0.81	1.07	1.13	80.81	6.45	4	0.32	7.98	1.15	14.42
1693	1	0	1	0	0	1	0	2	54	0	0	148	90	90	12	#NULL!	33	212	4.25	19	#NULL!	8.5	236	0.4	10.8	30	#NULL!	1.2	#NULL!	121.248	225.864	281.129	164.346	76	33	#NULL!	145	#NULL!	4.62	1.13	1.54	1.8	91.01	7.05	2.2	0.17	7.75	0.53	6.82
3279	1	0	1	0	0	3	0	2	84	0	0	96	66	90	2	#NULL!	31	1084	3.4	123	#NULL!	4.2	206	8.7	19	36	#NULL!	6.7	701	131.517	189.548	222.351	131.477	110	791	31	245	#NULL!	108	0.95	1.37	1.51	67.4	7.01	7.1	0.74	10.4	2.6	25.1
4216	1	0	1	0	0	1	0	1	78	1	1	108	59	72	7	#NULL!	39	202	2.4	30	#NULL!	5.2	251	0.35	15.8	32.5	1.16	5.5	99	125.752	99.2028	153.906	92.8074	72	145	26	304	307	91.2	0.78	0.84	0.79	72.31	9.43	5.3	0.69	13.04	2.78	21.3
714	1	0	1	0	0	1	0	2	74	0	0	130	80	70	8	#NULL!	14	169	3.34	18	#NULL!	6.7	209	0.65	15.9	42	#NULL!	2.5	#NULL!	106.475	143.49	211.91	129.157	48	85	#NULL!	100	#NULL!	#NULL!	0.9	0.91	1.14	66.9	3.65	6.1	0.33	5.45	1.41	25.9
2964	2	0	0	0	0	2	0	1	56	1	1	110	75	72	8	#NULL!	62	515	2.39	278	#NULL!	3.7	281	#NULL!	11.1	37	#NULL!	3.8	#NULL!	145.569	146.147	154.679	92.4207	78	3082	#NULL!	206	#NULL!	#NULL!	0.77	1.03	1.16	86.4	8.88	2.1	0.21	10.27	1.17	11.4
1746	1	0	0	0	0	1	0	1	46	1	0	128	80	86	7	#NULL!	56	197	1.97	27	#NULL!	2.5	382	0.1	0	45.2	1.99	3.5	63.6	85.9363	107.174	119.49	76.1794	71	97	6.6	281	192	#NULL!	0.61	0.83	0.85	44.3	3.52	6.9	0.55	7.97	3.56	44.6
3788	2	0	0	0	0	1	0	2	75	0	0	97	3	99	11	#NULL!	40	560	3.5	245	#NULL!	3.1	203	4.71	15.2	29	#NULL!	5	#NULL!	140.164	142.604	226.991	135.344	23	3455	#NULL!	589	#NULL!	#NULL!	0.9	1.02	1.13	86.51	11.59	3	0.4	13.39	1.4	10.52
1658	1	0	1	0	0	3	0	1	86	0	0	113	71	80	5	#NULL!	19	399	2.53	44	#NULL!	6.2	133	5.9	14.2	36.7	1.41	5.3	239	153.496	100.974	147.332	97.8345	65	235	25.6	202	398	#NULL!	0.76	0.62	0.8	93.01	10.99	2.2	0.26	11.82	0.57	4.82
3381	2	0	1	0	0	2	0	1	69	1	0	140	90	88	10	#NULL!	19	261	3.43	33	#NULL!	4.8	383	11.07	9.1	31.5	1.4	2.2	#NULL!	103.232	156.776	209.977	132.637	81	254	26.1	948	#NULL!	19	0.98	0.94	1.24	63.4	3.24	13.9	0.71	5.11	1.12	22
2342	1	0	0	0	0	1	0	2	77	0	0	105	60	86	9	#NULL!	25	121	3	22	#NULL!	2.6	236	0.53	7.9	34	#NULL!	2.6	#NULL!	110.438	192.205	202.243	116.009	49	72	7.3	507	#NULL!	#NULL!	0.75	1.49	1.52	70.6	5.62	5.2	0.41	7.96	1.91	23.9
3198	1	0	1	0	1	3	0	2	79	0	0	120	88	97	9	#NULL!	35	385	3.48	86	#NULL!	14.1	484	3.2	4.9	40.6	1.3	0	871	101.25	159.433	229.698	134.571	188	584	153	635	#NULL!	#NULL!	0.77	1.21	1.26	85.51	7.07	4	0.33	8.27	0.86	10.42
3155	1	0	1	0	0	2	0	1	74	1	1	160	60	50	11	#NULL!	32	268	3.2	43	#NULL!	8.5	401	0.72	11.6	36.5	1.2	3.5	#NULL!	124.31	144.376	184.068	123.743	128	195	17	349	2080	8.97	0.91	1.05	1.14	82	4.56	2.2	0.12	5.56	0.87	15.7
2481	1	0	1	0	0	1	0	2	68	0	0	140	84	66	8	#NULL!	25	288	2.35	74	#NULL!	5.2	264	1.18	14.4	42	#NULL!	2.3	#NULL!	109.537	182.462	201.469	90.8739	52	572	#NULL!	80	#NULL!	1.7	0.63	1.12	1.44	67.3	5.32	4	0.32	7.9	2.23	28.2
828	2	0	1	0	0	1	0	2	78	0	0	132	64	86	5	#NULL!	68	1394	4.62	319	#NULL!	4.3	323	26.7	22.7	39.4	1.5	3.4	132	119.266	167.405	266.821	178.654	59	3350	3.4	785	584	#NULL!	1.22	1.12	1.32	86.21	10.3	3.8	0.46	11.96	1.2	10.02
2396	1	0	0	0	0	1	0	1	64	1	0	130	75	78	8	#NULL!	26	290	2.86	74	#NULL!	4.2	262	4.36	14.7	38	#NULL!	2.6	#NULL!	102.151	102.746	153.519	110.596	66	551	#NULL!	138	#NULL!	14.8	0.74	0.75	0.81	73.9	5.75	6.1	0.47	7.77	1.44	18.5
2628	2	0	0	0	0	1	0	1	77	1	1	120	80	73	13	#NULL!	22	307	2.52	67	#NULL!	8.6	286	#NULL!	23.3	33	#NULL!	5.6	#NULL!	117.825	113.375	158.933	97.4478	81	555	#NULL!	176	#NULL!	#NULL!	0.76	0.89	0.89	83.8	7.07	4.7	0.39	8.44	0.8	9.5
3247	1	0	1	0	0	1	0	1	49	1	0	160	80	68	7	#NULL!	42	190	2.82	29	#NULL!	3.9	302	0.05	15.8	35	#NULL!	4	#NULL!	127.914	113.375	172.467	109.049	73	235	#NULL!	203	#NULL!	0.666	0.82	0.86	0.89	74.7	5.34	4.4	0.32	7.15	1.45	20.3
1124	2	0	0	0	0	2	0	1	50	1	0	115	68	88	4	#NULL!	38	567	2.44	100	#NULL!	4.9	306	4.7	13	36.8	2.04	3.4	319	100.709	116.032	152.359	94.3542	61	1099	426	238	21.7	7.47	0.73	0.81	0.91	82.51	12.42	5.2	0.79	15.06	1.79	11.92
1163	2	0	1	0	0	1	0	1	45	0	0	108	60	22	4	#NULL!	312	185	2.87	99	#NULL!	7.9	262	#NULL!	10.3	40.8	1.57	3.7	30	107.195	147.919	171.307	110.982	49	103	#NULL!	625	#NULL!	#NULL!	0.78	1.42	1.16	47.4	2.32	11.2	0.55	4.89	1.59	32.8
314	1	0	1	0	0	0	0	1	72	0	0	122	64	60	6	333	31	289	1.57	34	4.4	3.89	291	1.21	6	39.6	1.5	2.1	47.2	115.302	118.689	106.342	60.7115	74	136	#NULL!	113	#NULL!	#NULL!	0.5	0.75	0.93	41.1	0.88	14	0.3	2.14	0.93	43.5
277	2	0	1	0	0	0	0	1	90	0	0	170	80	68	7	#NULL!	18	243	2.38	18	#NULL!	12.6	432	7.77	8.3	39	#NULL!	2.5	#NULL!	147.371	100.974	131.477	92.034	225	118	#NULL!	458	#NULL!	#NULL!	0.72	0.75	0.79	67.24	5.32	5.64	0.44	7.91	1.73	21.94
2322	2	0	1	0	0	0	0	1	64	1	1	135	88	62	20	986	38	454	1.68	224	#NULL!	5.5	301	17.809	16.7	39.1	1.69	6.3	588	144.488	103.632	110.209	64.9652	87	2031	50	199	178	0.75	0.42	0.77	0.81	78.64	9.69	9.64	1.18	12.31	1.41	11.54
3067	2	0	1	0	1	2	0	2	81	0	0	122	86	137	2	#NULL!	61	2837	3.41	704	#NULL!	4.4	154	1.6	12	35.5	0.92	3.5	780	85.9363	175.376	227.378	131.864	220	3288	69	399	#NULL!	25.7	0.97	1.4	1.37	78.61	6.87	5.7	0.5	8.75	1.35	15.42
4049	2	0	0	0	0	2	0	1	52	0	0	90	60	62	4	#NULL!	55	760	3	210	#NULL!	6.1	327	#NULL!	11.3	40	1.4	2.7	#NULL!	105.213	129.318	168.987	116.009	26	1852	#NULL!	548	#NULL!	#NULL!	0.62	1.01	1.01	88.1	10.6	3.1	0.38	12.05	1.05	8.7
3738	2	0	0	0	0	1	0	1	64	1	0	117	60	64	5	#NULL!	51	774	2.52	128	#NULL!	6.2	309	0.32	6.7	35.8	1.8	2	84.9	168.089	129.318	154.679	97.4478	79	206	17.1	589	19.7	#NULL!	0.82	0.85	1.01	89.5	13.2	2.2	0.32	14.76	1.17	7.9
2263	1	0	0	0	0	2	0	1	64	0	0	124	77	87	20	3280	29	252	2.31	27	#NULL!	6.7	291	0.384	11.1	31.6	1.31	4.8	684	88.2784	83.2595	123.357	89.3271	77	99	102	130	1759	6.22	0.65	0.85	0.65	80.41	5.74	7	0.5	7.15	0.74	10.32
121	2	0	0	0	0	0	0	2	76	0	0	108	84	108	11	5130	39	559	0.9	71	#NULL!	3.9	312	27.22	19.9	27	#NULL!	0	225	160.342	83.2595	122.196	34.8028	69	217	42	97	#NULL!	275	0.28	0.61	0.65	89.8	15.03	4.8	0.81	16.74	0.88	5.3
1236	1	0	1	0	0	2	0	2	85	0	0	150	75	78	6	#NULL!	11	264	2.62	24	#NULL!	6.5	359	6.07	15	38	2	3.8	142	107.736	137.29	172.467	101.315	92	139	36	72	315	10.8	0.64	1	1.07	80.5	7.81	5.6	0.54	9.7	1.28	13.2
3719	1	0	1	0	0	0	0	1	83	0	0	164	80	52	10	651	31	536	2.94	154	5.9	6.8	382	12.74	14	37.1	1.4	3	616	104.493	119.575	163.186	113.689	77	1063	#NULL!	64	#NULL!	#NULL!	0.79	1.01	0.93	69.8	5.6	6	0.48	8.06	1.9	23.4
1876	2	0	1	0	0	1	0	1	63	1	0	138	99	88	5	#NULL!	24	283	3.89	46	#NULL!	5.8	360	1.6	10.7	38.5	1.92	2.9	59	92.0618	133.747	208.43	150.425	85	323	23	481	#NULL!	#NULL!	1.1	1.06	1.04	52.5	4.19	7.6	0.61	7.98	2.87	36
3544	1	0	1	0	0	2	0	1	95	0	0	130	80	62	13	#NULL!	33	191	2.76	28	#NULL!	10.3	369	#NULL!	8.6	31	#NULL!	3.5	#NULL!	95.665	122.232	191.802	106.729	127	107	#NULL!	222	#NULL!	#NULL!	0.81	0.89	0.95	68.7	4.47	7.2	0.48	6.51	1.39	21.4
1154	1	0	0	0	0	1	0	2	67	0	0	124	74	62	11	#NULL!	#NULL!	#NULL!	2.07	#NULL!	#NULL!	5.2	143	1.07	#NULL!	#NULL!	#NULL!	#NULL!	#NULL!	128.995	136.404	141.531	80.0464	57	229	46.7	59	#NULL!	#NULL!	0.62	1.01	1.06	77.7	5.94	5.4	0.41	7.63	1.22	16
1016	2	0	1	0	0	4	0	1	76	1	1	122	64	59	8	#NULL!	35	739	4.03	231	#NULL!	7.7	410	4	11.9	36.9	1.7	2.6	61	132.237	150.576	223.511	155.839	84	2084	386	394	31.5	9.61	1.16	1.09	1.17	89.2	9.97	2.4	0.27	11.19	0.92	8.2
2022	1	0	0	0	0	1	0	1	65	1	0	94	65	84	8	#NULL!	20	440	2.78	81	#NULL!	6	532	13.1	4.6	40.3	2	1.4	#NULL!	92.4221	116.032	156.999	107.502	133	717	63.8	172	22.5	#NULL!	0.81	0.8	0.9	49.04	2.85	9.64	0.56	5.83	2.27	38.94
2744	2	0	1	0	0	1	0	2	85	0	0	134	73	60	9	#NULL!	44	587	1.63	215	#NULL!	9.3	326	27.4	10.6	30.6	2.01	2.6	475	166.648	116.032	117.943	63.0317	83	1805	397	133	481	6.13	0.5	0.72	0.9	86.4	10	4.5	0.52	11.59	1.06	9.1
1923	1	0	0	0	0	1	0	2	56	0	0	132	74	70	8	#NULL!	14	163	3.53	13	#NULL!	4.2	217	0.92	11.6	38.8	1.86	1.7	76	189.708	163.862	223.898	136.504	42	#NULL!	5.1	444	#NULL!	#NULL!	0.96	1.11	1.27	57.4	3.82	4	0.26	6.65	2.41	36.3
3508	2	0	0	0	0	2	0	1	56	1	0	130	90	96	14	#NULL!	49	1098	2.23	95	#NULL!	3.7	180	22	12.9	42	2.1	3.8	166	248.981	163.862	153.132	86.2336	49	919	83	207	15	158	0.82	1.08	1.27	87.71	9.72	0.1	0.01	11.08	1.34	12.12
2683	2	0	1	0	0	1	0	1	46	1	1	160	106	80	9	#NULL!	81	661	3.57	314	#NULL!	3.7	245	#NULL!	9.8	48	#NULL!	2.6	#NULL!	122.148	199.291	215.777	138.051	94	3080	19.1	238	#NULL!	1.7	0.88	1.23	1.54	77.61	13.72	7.2	1.27	17.68	2.64	14.92
2373	2	0	0	0	0	1	0	1	61	1	0	147	92	85	6	#NULL!	98	1082	3.42	268	#NULL!	5.5	398	1.9	20	38.3	1.7	4.2	#NULL!	97.6467	145.261	197.602	132.251	86	2179	#NULL!	407	64.1	#NULL!	0.96	0.99	1.12	92.4	13.65	3.5	0.52	14.79	0.57	3.8
3392	2	0	1	0	0	1	0	1	63	1	0	126	80	68	6	#NULL!	54	888	2.65	232	#NULL!	4.2	372	#NULL!	13.3	37.3	1.8	3.3	236	113.501	131.089	157.386	102.475	63	3105	337	109	#NULL!	#NULL!	0.81	0.96	1.01	79.4	6.74	4.1	0.35	8.48	1.28	15.1
1548	1	0	0	0	0	0	0	1	62	0	0	128	80	72	7	#NULL!	15	260	1.61	41	#NULL!	4.6	362	0.08	7.1	42.5	1.84	2.3	51	206.463	136.404	119.49	62.2583	79	286	3	133	94	#NULL!	0.55	0.89	1.05	61.4	3.15	3.3	0.17	5.13	1.64	32
1644	1	0	1	0	0	1	0	1	48	0	0	130	80	72	7	#NULL!	25	170	1.96	42	#NULL!	4.2	436	2.17	16.4	38	#NULL!	4.6	#NULL!	120.347	155.89	130.704	75.7927	50	278	16.7	81	#NULL!	#NULL!	0.63	1.05	1.2	65.8	4.53	4.6	0.33	6.89	1.93	28
493	2	1	0	0	0	4	0	1	36	1	0	76	49	170	5	2710	1773	7815	1.45	2222	#NULL!	5.7	547	#NULL!	19	15.6	1	0	#NULL!	137.462	124.889	112.529	56.0712	242	5817	620	132	#NULL!	17.9	0.47	0.72	0.96	81.1	17.24	3.5	0.73	21.24	3.23	15.2
1616	2	0	0	0	0	1	0	1	78	0	0	119	52	87	2	#NULL!	48	837	1.95	235	#NULL!	4.4	319	29.9	27.8	37.3	1.6	8.7	#NULL!	148.272	110.717	124.903	75.406	112	2454	#NULL!	180	43.8	#NULL!	0.66	0.63	0.85	90.8	16.2	4.1	0.72	17.85	0.88	4.9
600	2	0	1	0	0	1	0	1	61	1	0	120	64	80	7	#NULL!	32	305	3.31	110	7.4	5.65	369	10.14	7.2	39.3	2	0.9	561	100.89	135.518	205.336	127.997	80	832	#NULL!	323	127	#NULL!	1.06	1.03	1.04	88.5	11.46	2.7	0.35	12.95	1.02	7.9
3221	2	0	1	0	0	1	0	1	48	1	1	150	82	72	10	#NULL!	75	1116	2.66	432	#NULL!	3.8	253	#NULL!	16.7	44	2.4	3.9	#NULL!	106.114	182.462	182.521	102.862	72	4292	529.1	67	#NULL!	#NULL!	0.8	1.28	1.4	76.34	10.74	5.64	0.79	14.07	2.47	17.64
3398	1	0	1	0	1	1	0	1	64	1	1	151	73	98	10	#NULL!	13	282	2.93	42	#NULL!	9.7	486	6	8.5	39.4	1.2	2.3	115	72.7846	138.175	174.014	113.302	166	286	21	501	52.6	25.1	1.31	1.25	1.06	61.9	4.7	7.6	0.58	7.61	2.21	29
3096	2	1	1	0	0	1	1	2	83	0	0	109	76	90	1	#NULL!	60	651	1.84	306	#NULL!	6	428	#NULL!	18	37.7	1.42	6.1	228	258.169	140.833	136.504	71.1524	84	2265	1.3	351	333	0.75	0.62	1.27	1.08	89.2	17.49	2.3	0.45	19.58	1.6	8.2
829	2	0	1	0	0	1	0	1	78	1	1	136	88	78	6	#NULL!	31	667	1.93	158	#NULL!	7.4	246	#NULL!	13.3	40	1.8	3.7	#NULL!	130.436	121.346	126.45	74.6326	58	1607	#NULL!	1053	#NULL!	#NULL!	0.66	0.97	0.93	#NULL!	#NULL!	#NULL!	#NULL!	#NULL!	#NULL!	#NULL!
4222	1	0	1	0	0	1	0	1	65	0	0	136	80	74	6	#NULL!	10	165	2.62	17	#NULL!	4.8	252	0.35	26	42	#NULL!	6.1	#NULL!	129.175	146.147	170.147	101.315	76	146	#NULL!	267	#NULL!	#NULL!	0.78	1.07	1.12	68.8	4.22	6.4	0.39	6.13	1.36	22.2
884	2	0	0	0	0	1	0	2	40	0	0	101	64	90	7	#NULL!	36	711	3.01	182	#NULL!	2.3	264	7.7	12.8	37.3	1.53	3.6	75	97.1062	131.975	170.534	116.396	43	1711	217	35	59.9	#NULL!	0.7	1.23	1.01	#NULL!	#NULL!	#NULL!	#NULL!	#NULL!	#NULL!	#NULL!
3571	2	0	0	0	0	2	0	1	52	1	1	108	82	100	5	#NULL!	79	478	2.92	140	#NULL!	4	297	2.4	8.5	38.7	1.8	2.5	98	112.78	159.433	180.974	112.916	86	407	51	92	242	#NULL!	0.78	1.04	1.22	52.5	2.91	12.2	0.68	5.56	1.75	31.4
2388	2	0	1	0	0	1	0	2	78	1	0	140	70	60	3	#NULL!	16	201	1.17	18	#NULL!	3.2	313	#NULL!	9.7	33	#NULL!	3.2	#NULL!	90.4403	107.174	80.8198	45.2436	56	62	#NULL!	185	#NULL!	#NULL!	0.39	0.87	0.82	67.6	3.66	9.2	0.5	5.42	1.08	19.92
1362	1	0	1	0	1	2	0	2	76	0	0	#NULL!	#NULL!	#NULL!	50	#NULL!	12	280	4.72	30	#NULL!	23.5	660	1.24	7.1	35	#NULL!	1.4	#NULL!	123.59	162.09	278.809	182.521	442	40	10.4	511	#NULL!	4.04	1.24	1.03	1.24	68.4	5.35	4.7	0.36	7.81	1.97	25.3
526	2	0	0	0	0	0	0	2	77	0	0	126	72	72	3	#NULL!	12	205	2.94	18	#NULL!	2.1	216	0.03	8.2	33	#NULL!	3.1	#NULL!	170.612	137.29	186.002	113.689	51	43	#NULL!	557	#NULL!	#NULL!	0.88	0.97	1.05	61.6	2.14	6.6	0.23	3.47	0.97	28
4248	1	0	1	0	1	2	0	1	85	0	0	112	70	92	21	#NULL!	17	294	1.95	49	#NULL!	9.2	307	0.28	4.5	27.3	1	2.3	#NULL!	107.195	117.803	131.09	75.406	178	537	4.8	397	#NULL!	#NULL!	0.71	0.52	0.9	74.51	7.28	5.6	0.55	9.78	1.8	18.42
2194	2	0	1	0	0	1	0	1	54	1	0	140	98	58	10	#NULL!	34	286	1.89	29	#NULL!	5	385	6	14.1	38.1	1.9	4.5	122	93.3229	120.461	122.97	73.0858	96	136	87	153	#NULL!	#NULL!	0.62	0.78	0.92	66.8	5.26	5.4	0.42	7.85	2.01	25.7
2463	1	1	1	0	0	0	0	2	89	0	0	120	64	68	11	#NULL!	13	201	2.32	17	#NULL!	13.4	381	0.41	4.9	30	#NULL!	1.5	#NULL!	128.274	153.233	146.172	89.7138	229	93	#NULL!	847	#NULL!	#NULL!	0.71	0.86	1.17	60.04	4.58	4.14	0.31	7.63	2.55	33.44
2534	2	0	0	0	0	1	0	1	79	1	0	102	66	62	3	#NULL!	28	333	2.73	33	#NULL!	7.2	266	0.21	9.8	32.9	1.29	3.6	95	90.8006	103.632	161.64	105.568	80	314	7.3	251	1670	#NULL!	0.79	0.89	0.79	73.41	4.44	5.1	0.31	6.05	1.14	18.82
2541	1	0	1	0	0	0	0	1	81	0	0	113	63	69	10	#NULL!	18	235	2.01	25	#NULL!	8.8	358	0.51	6.9	33.3	1.4	0	123	134.76	114.26	132.637	77.7262	132	106	13.8	336	#NULL!	#NULL!	0.63	0.63	0.87	72.6	3.73	6.6	0.34	5.14	0.93	18.2
835	2	0	1	0	0	0	0	1	65	0	0	95	54	81	27	#NULL!	13	195	4.24	21	#NULL!	8.1	422	0.01	4.8	35.9	1.05	1.6	#NULL!	107.916	116.918	221.964	163.96	66	48	7.6	2200	#NULL!	#NULL!	1.14	0.53	0.89	77.2	4.68	5.2	0.32	6.07	0.96	15.7
3358	2	0	0	0	0	1	0	1	67	1	0	132	78	90	10	#NULL!	49	564	3.21	252	#NULL!	3.47	394	#NULL!	18.2	39.6	1.3	1.7	#NULL!	113.501	154.119	195.669	124.13	90	1293	#NULL!	18	#NULL!	#NULL!	1.04	1.04	1.17	81.4	10.8	3.6	0.48	13.26	1.96	14.8
2843	2	0	0	0	0	1	0	1	45	1	1	170	110	73	7	#NULL!	66	586	3.41	237	#NULL!	6.7	317	4.9	19.1	45.9	1.97	4.6	892	114.402	172.719	190.642	131.864	68	2958	206	406	#NULL!	#NULL!	1.05	1.2	1.31	74.01	4.45	7.8	0.47	6.01	1.08	18.02
11	2	0	0	0	0	1	0	1	68	1	0	95	58	76	25	#NULL!	87	1433	2.71	398	#NULL!	4.9	315	3.2	13.6	39.2	1.83	3.7	59	101.61	131.975	167.053	104.795	57	2935	413	237	70.5	#NULL!	0.79	0.97	1	86.9	9.34	2.1	0.22	10.74	1.04	9.7
4339	1	0	0	0	0	1	0	1	79	0	0	110	98	78	6	#NULL!	28	280	2.94	33	#NULL!	4.5	435	#NULL!	17.2	38	#NULL!	5.1	#NULL!	116.383	131.975	175.174	113.689	67	77	#NULL!	388	#NULL!	#NULL!	0.85	0.96	1	74	3.44	5.9	0.27	4.64	0.82	17.5
776	2	0	1	0	0	2	0	2	85	0	0	#NULL!	#NULL!	#NULL!	26	1740	30	182	1.3	37	#NULL!	7.9	294	0.63	8.8	35	#NULL!	0	62	152.776	77.9451	86.2336	50.2707	56	159	10	98	#NULL!	58.7	0.34	0.56	0.59	81.84	12.2	6.04	0.89	14.91	1.71	11.54
696	1	0	0	0	0	1	0	1	69	0	0	150	90	62	6	#NULL!	26	319	2.3	27	#NULL!	4.2	355	3.46	14.4	34.5	1.17	5.8	#NULL!	98.007	104.517	136.504	88.9404	101	102	14	566	#NULL!	#NULL!	0.69	0.78	0.79	66.3	5.07	5.6	0.43	7.65	1.89	24.7
4263	1	0	0	0	0	3	0	1	81	0	1	92	78	75	6	#NULL!	29	305	2.92	85	#NULL!	5.8	367	#NULL!	9.6	32.4	1.1	0	#NULL!	174.035	104.517	158.159	112.916	99	173	#NULL!	179	#NULL!	#NULL!	0.84	0.44	0.79	87.01	6.2	4.5	0.32	7.13	0.6	8.42
3209	1	0	1	0	0	1	0	1	59	1	0	145	95	77	6	170	32	269	3.32	92	4.7	3.6	254	25.07	10.9	41.8	1.9	1.7	301.8	91.7014	107.174	172.08	128.384	84	1319	#NULL!	200	#NULL!	#NULL!	1.11	0.99	0.81	52.4	4.04	6.1	0.47	7.7	2.97	38.6
3816	2	0	1	0	0	1	0	1	42	1	0	144	94	91	7	#NULL!	31	259	3.44	50	#NULL!	3.7	232	#NULL!	5	43	#NULL!	1.3	#NULL!	123.95	131.089	186.002	133.024	64	446	#NULL!	485	#NULL!	21.1	0.85	0.88	0.99	86	11.65	3.2	0.43	13.54	1.29	9.6
1148	1	0	1	0	0	1	0	1	52	1	0	150	100	90	7	#NULL!	46	213	4.22	36	#NULL!	3.5	379	0.67	14.7	44.5	2.3	3.4	#NULL!	117.284	157.662	226.991	163.186	84	217	#NULL!	998	#NULL!	#NULL!	1.11	1.04	1.19	58.1	5.49	7	0.66	9.45	3.02	32
3111	1	0	1	0	0	1	0	1	81	0	0	114	61	79	8	#NULL!	33	283	1.02	110	#NULL!	13.6	495	4.98	35.8	30	#NULL!	21.2	#NULL!	78.3696	69.0877	67.6721	39.4432	145	1547	#NULL!	59	#NULL!	#NULL!	0.32	0.5	0.52	58.3	1.94	14.41	0.48	3.33	0.72	21.6
2663	1	0	1	0	0	0	0	2	76	0	0	120	70	70	17	#NULL!	21	193	1.63	24	#NULL!	10	363	0.024	9.2	34.1	2.56	5	44	90.4403	90.3454	99.3813	63.0317	112	12	#NULL!	629	#NULL!	45.5	0.75	0.67	0.68	86.9	10.01	3.9	0.45	11.51	0.84	7.3
1064	2	0	0	0	0	1	0	1	44	1	0	92	59	74	4	#NULL!	39	424	3.24	146	#NULL!	5.4	346	3.8	7.1	40.8	2.4	2.1	79	113.321	127.547	182.521	125.29	74	1822	46.3	70	84.3	#NULL!	0.85	0.93	0.96	85.8	9.93	3.2	0.38	11.58	1.26	10.9
3218	2	0	1	0	0	1	0	1	48	1	1	150	103	100	7	#NULL!	25	262	3.2	44	#NULL!	8.1	331	#NULL!	8.9	43.6	2.1	1.8	#NULL!	148.992	148.804	191.415	123.743	59	371	#NULL!	321	#NULL!	#NULL!	0.9	1.02	1.12	71.8	6.48	7.3	0.66	9.02	1.76	19.6
784	1	0	1	0	0	1	0	1	68	1	0	138	82	68	10	#NULL!	21	290	2.4	94	#NULL!	4.6	276	#NULL!	5.8	40	#NULL!	1.3	#NULL!	183.043	127.547	151.199	92.8074	93	1183	#NULL!	68	#NULL!	1.9	0.73	0.81	0.96	83.4	9.06	3.3	0.35	10.86	1.38	12.7
2829	2	0	1	0	0	1	0	1	60	1	0	127	81	81	6	#NULL!	28	662	1.94	47	#NULL!	4	404	12	7.9	39.9	1.6	2.3	89	82.8736	124.889	122.97	75.0193	82	461	101	87	#NULL!	#NULL!	0.67	0.89	0.94	#NULL!	#NULL!	#NULL!	#NULL!	#NULL!	#NULL!	#NULL!
2704	1	0	1	0	0	2	0	1	73	0	0	134	62	66	8	#NULL!	52	286	1.44	35	#NULL!	8	345	0.27	8.4	39.3	1.77	3	83	88.6387	124.889	105.182	55.6845	126	83	8.3	272	491	#NULL!	0.41	0.89	0.94	65.6	5.44	10.8	0.89	8.28	1.72	20.8
2076	1	0	1	0	0	1	0	1	72	0	0	180	100	70	6	#NULL!	30	224	3.09	27	#NULL!	4.2	381	0.45	#NULL!	44.6	1.6	0	#NULL!	101.43	151.461	175.947	119.49	78	77	13.9	408	#NULL!	#NULL!	0.93	1.02	1.14	62.8	3.86	6	0.37	6.15	1.76	28.6
1907	2	0	1	0	0	1	0	1	81	0	0	110	70	70	13	#NULL!	46	553	3.54	272	#NULL!	3.8	349	#NULL!	6.4	34	#NULL!	2.7	#NULL!	125.391	163.862	221.191	136.891	86	3091	#NULL!	581	#NULL!	#NULL!	0.96	1.14	1.23	87.31	10.95	4.4	0.55	12.54	1.02	8.12
2139	1	0	1	0	0	1	0	1	55	1	0	155	104	86	3	#NULL!	30	447	3.23	127	#NULL!	5.2	265	1.9	12.2	37.3	1.35	3.2	57	217.093	163.862	191.029	124.903	85	#NULL!	42	77	#NULL!	#NULL!	0.89	1.32	1.23	66.1	7.7	7.9	0.92	11.64	2.92	25.1
1185	1	0	1	0	0	1	0	1	65	0	0	140	90	72	5	#NULL!	16	149	3.19	19	#NULL!	6	317	0.59	13.1	38.5	2.14	3.1	#NULL!	95.1245	118.689	186.002	123.357	114	94	#NULL!	785	41.1	0.8	0.96	0.71	0.89	56.1	3.38	6	0.36	6.02	2.15	35.7
3256	2	0	1	0	0	1	0	1	69	1	0	124	73	118	5	#NULL!	21	402	2.44	98	#NULL!	5.9	196	24.8	8.6	37.9	1.75	2.2	384	207.724	110.717	143.852	94.3542	57	928	69.2	329	52.9	0.8	0.71	0.67	0.83	92.6	15.19	2.5	0.4	16.38	0.78	4.8
303	2	0	0	0	0	1	0	1	62	1	0	110	70	70	9	1264	47	444	2.66	32	6.4	5.2	178	13.22	22.2	36.7	1.29	8.5	#NULL!	72.064	94.7741	138.824	102.862	101	108	#NULL!	267	#NULL!	#NULL!	0.93	0.6	0.71	80.4	8.7	9.4	1.02	10.82	1	9.2
818	2	0	0	0	0	4	1	1	73	1	0	150	120	120	6	2590	124	1505	0.4	539	#NULL!	17.2	477	7.9	20.2	25.7	1.2	2.2	869	205.022	92.1169	78.4996	15.4679	266	692	268	88	#NULL!	131	0.15	0.4	0.69	86.2	12.89	4.1	0.61	14.94	1.41	9.4
327	2	0	1	0	0	1	0	2	86	0	0	156	84	68	12	3310	29	328	1.58	35	#NULL!	3.6	287	0.29	16.2	38.7	1.56	6	#NULL!	107.556	149.69	122.196	61.0982	63	197	#NULL!	354	#NULL!	#NULL!	0.55	1.06	1.12	69.6	4.41	6.8	0.43	6.34	1.35	21.3
1638	2	0	0	0	0	2	0	1	53	1	0	94	68	68	2	#NULL!	134	2010	3.02	592	#NULL!	3.3	355	#NULL!	15.2	44.6	2.3	4.7	#NULL!	103.952	139.061	167.053	116.783	73	7448	529.2	188	#NULL!	#NULL!	0.88	0.94	1.04	60.7	5.51	6.3	0.57	9.08	2.98	32.8
3349	2	0	1	0	0	1	0	1	58	0	0	132	95	70	7	#NULL!	43	697	2.63	176	#NULL!	3.2	447	#NULL!	16.4	37	1.5	4.1	#NULL!	98.3674	131.089	160.866	101.701	86	1565	#NULL!	842	#NULL!	#NULL!	0.65	0.99	0.98	79.61	9.13	7.5	0.86	11.47	1.46	12.72
1269	2	0	1	0	0	1	0	2	78	0	0	130	70	74	5	#NULL!	34	217	2.52	24	#NULL!	3.6	359	0.05	7.3	38	#NULL!	2.1	#NULL!	140.525	117.803	146.945	97.4478	77	60	#NULL!	268	#NULL!	#NULL!	0.74	0.87	0.88	60.4	3.76	7.9	0.5	6.23	1.85	29.7
1077	2	0	0	0	0	1	0	1	44	1	1	161	72	95	7	#NULL!	91	987	4.1	464	#NULL!	3.7	475	#NULL!	8.6	37	#NULL!	3.7	#NULL!	100.89	170.062	224.671	158.546	104	4379	#NULL!	309	#NULL!	#NULL!	1.11	1.17	1.27	#NULL!	#NULL!	#NULL!	#NULL!	#NULL!	#NULL!	#NULL!
2771	2	0	1	0	0	1	0	1	51	1	0	133	85	75	7	#NULL!	66	902	3.53	336	#NULL!	4	228	#NULL!	12.8	44	2.3	3.1	#NULL!	118.906	156.776	197.216	136.504	103	3188	#NULL!	180	#NULL!	#NULL!	0.92	1.04	1.17	85.8	13.27	4	0.63	15.49	1.51	9.7
2026	2	0	1	0	0	1	0	2	80	0	0	143	55	64	8	#NULL!	23	378	2.19	85	#NULL!	6.6	338	19.6	13.6	31	1.97	3.5	381	158.361	127.547	139.598	84.6868	92	#NULL!	39	319	329	#NULL!	0.64	0.54	0.95	88.61	7.19	4.7	0.38	8.12	0.53	6.52
3232	1	0	1	0	0	2	0	2	96	0	0	140	66	73	8	#NULL!	17	220	2.99	29	#NULL!	4.3	451	#NULL!	6.7	34	#NULL!	3.3	#NULL!	156.919	124.889	172.467	115.623	70	80	#NULL!	347	#NULL!	#NULL!	0.89	0.92	0.93	68.1	4.4	8.8	0.57	6.46	1.42	21.9
1928	1	0	0	0	0	1	0	1	62	1	1	116	74	68	7	#NULL!	30	347	2.6	93	#NULL!	4.2	413	2.87	29.1	44	#NULL!	13.2	#NULL!	94.4038	119.575	174.014	100.541	87	672	#NULL!	135	#NULL!	#NULL!	0.77	0.8	0.89	#NULL!	#NULL!	#NULL!	#NULL!	#NULL!	#NULL!	#NULL!
1304	2	0	0	0	0	1	0	1	48	1	0	136	78	68	7	#NULL!	20	216	3.1	50	#NULL!	5.5	358	0.86	9.4	40.4	1.7	2.9	222	146.47	145.261	176.334	119.876	58	462	37	446	19	#NULL!	0.95	1.03	1.08	#NULL!	#NULL!	#NULL!	#NULL!	#NULL!	#NULL!	#NULL!
3458	1	0	0	0	0	1	0	2	88	0	0	133	73	65	13	#NULL!	25	1020	2.78	158	#NULL!	6.8	466	0.26	30.1	33.8	1.49	5.5	#NULL!	91.3411	110.717	164.346	107.502	73	650	40.9	341	726	#NULL!	0.84	0.63	0.82	74	6.17	5.1	0.42	8.33	1.69	20.2
958	1	0	1	0	0	0	0	2	70	0	0	120	80	80	7	#NULL!	35	363	3.6	92	#NULL!	5.3	365	5.7	11.4	36.7	1.09	3.7	#NULL!	86.2966	131.089	190.255	139.211	88	576	#NULL!	409	528	22.1	0.94	1	0.97	#NULL!	#NULL!	#NULL!	#NULL!	#NULL!	#NULL!	#NULL!
2591	2	0	0	0	0	1	0	1	52	0	0	132	78	72	6	571	44	832	3.49	191	#NULL!	5.3	347	16	7.9	39.1	1.95	2.4	25	110.798	148.804	199.923	134.957	50	1583	266	242	21.3	#NULL!	0.92	0.99	1.1	91.41	13.03	1.8	0.26	14.25	0.94	6.62
2972	1	0	1	0	0	1	0	1	56	0	1	138	90	78	4	#NULL!	72	237	3.53	51	#NULL!	7.3	380	0.16	23.4	39.8	1.54	6	#NULL!	119.266	143.49	186.775	136.504	72	118	#NULL!	345	#NULL!	#NULL!	1.03	1.1	1.06	52.5	2.39	7.5	0.34	4.55	1.72	37.7
3790	2	0	1	0	0	1	0	1	65	1	0	135	78	73	10	#NULL!	54	975	3.36	174	#NULL!	5.4	305	26.4	13.1	36.9	1.14	3.2	182	141.426	112.489	182.908	129.93	77	1604	56.9	344	105	#NULL!	0.98	0.74	0.83	60.54	5.69	8.24	0.77	9.41	2.67	28.44
402	1	0	0	0	0	1	0	1	68	1	0	104	62	60	3	#NULL!	20	182	3.4	12	#NULL!	4.5	345	0.05	12.2	38	#NULL!	2.7	#NULL!	93.8634	147.033	201.083	131.477	79	104	#NULL!	83	#NULL!	#NULL!	0.93	1	1.08	#NULL!	#NULL!	#NULL!	#NULL!	#NULL!	#NULL!	#NULL!
1285	1	0	1	0	0	2	0	1	82	0	0	148	85	84	10	#NULL!	18	248	2.95	17	#NULL!	5.3	319	0.049	20.4	36.3	1.46	8.1	55	102.331	141.718	191.029	114.076	105	#NULL!	4.7	223	641	#NULL!	1.08	1.13	1.04	67.7	4.78	6.3	0.44	7.05	1.72	24.4
157	2	0	1	0	1	0	0	1	70	0	0	140	80	76	12	#NULL!	6	259	2.52	9	#NULL!	20.2	351	0.29	9.7	37.4	1.4	2.6	323	79.4506	159.433	162.026	97.4478	931	36	8.7	414	#NULL!	97.2	0.89	1.07	1.17	76.91	4.26	7.8	0.43	5.54	0.75	13.52
3087	2	0	1	0	0	1	0	2	82	0	0	90	76	89	12	#NULL!	82	1883	3.52	696	#NULL!	7.6	588	14.9	14.3	43	#NULL!	6.4	#NULL!	200.518	194.863	217.711	136.118	128	4727	#NULL!	226	#NULL!	#NULL!	0.96	1.14	1.43	87.5	13.31	3.9	0.58	15.21	1.29	8.5
1691	2	1	0	0	0	0	1	2	57	0	0	91	54	111	10	511	279	1802	0.5	620	#NULL!	5.4	410	13	10	34.6	1.2	0	606	164.306	50.4872	135.731	19.3349	97	4411	266	30	#NULL!	1.3	0.14	0.38	0.37	90.91	24.61	1.7	0.45	27.07	1.95	7.22
2849	2	0	1	0	0	1	0	1	67	0	0	140	90	80	9	#NULL!	79	705	2.44	63	#NULL!	7.7	231	26.59	23.9	32	#NULL!	7.3	#NULL!	140.164	128.432	163.573	94.3542	76	347	#NULL!	98	#NULL!	#NULL!	0.71	0.89	0.94	77.34	8.85	8.64	0.98	11.43	1.54	13.54
1475	2	0	1	0	0	1	0	1	79	1	1	157	93	80	7	#NULL!	28	218	2.67	64	#NULL!	6.1	310	#NULL!	13.4	38	#NULL!	3.1	#NULL!	100.529	140.833	159.319	103.248	75	#NULL!	#NULL!	111	#NULL!	#NULL!	0.79	0.8	1.03	67.8	4.2	5.8	0.35	6.17	1.52	24.7
3403	1	0	1	0	0	1	0	2	81	0	0	160	80	74	4	#NULL!	17	193	3.13	18	#NULL!	4.1	299	0.097	12.4	37.1	1.46	5.1	89	122.689	138.175	189.482	121.036	59	#NULL!	15	337	#NULL!	8.06	0.88	0.89	1.01	62.5	4.77	7.9	0.6	7.62	1.97	25.9
1419	1	0	1	0	0	1	0	1	68	0	0	125	81	76	6	#NULL!	60	322	3.06	92	#NULL!	6.3	472	7.81	7.3	42.4	1.7	1.7	122	111.339	153.233	186.388	118.329	116	699	47	151	210	5.01	0.98	1.03	1.12	63.64	7.49	5.94	0.69	11.77	3.36	28.54
3660	2	0	0	0	0	0	0	1	79	1	1	110	60	81	18	1760	125	375	2.71	117	#NULL!	9.8	533	0.33	8	41	#NULL!	2.2	490	89.3594	139.947	155.066	104.795	126	42	3.6	301	#NULL!	12.4	0.66	1.02	1.02	61.1	3.17	6.4	0.33	5.18	1.47	28.4
4244	1	0	1	0	0	1	0	1	65	1	0	149	86	55	5	#NULL!	25	187	3.24	38	#NULL!	4.1	324	2	6.5	39.5	2.2	1.4	78	83.7744	122.232	179.041	125.29	85	316	40	172	#NULL!	#NULL!	0.99	0.73	0.89	#NULL!	#NULL!	#NULL!	#NULL!	#NULL!	#NULL!	#NULL!
4241	1	0	1	0	1	3	0	2	77	0	0	190	120	70	9	#NULL!	35	432	3.53	32	#NULL!	4.7	508	0.1	10.4	43	#NULL!	2.4	#NULL!	99.088	148.804	196.442	136.504	73	162	#NULL!	245	#NULL!	6.28	0.96	1.02	1.08	71.4	4.95	7.9	0.55	6.94	1.36	19.62
120	2	0	0	0	0	3	0	1	79	0	0	132	74	115	11	#NULL!	48	910	2.45	175	#NULL!	3.4	373	#NULL!	16.8	36	#NULL!	5.9	#NULL!	101.25	148.804	156.999	94.7409	87	1167	#NULL!	391	#NULL!	#NULL!	0.78	1.02	1.08	81.11	5.5	5.2	0.35	6.78	0.79	11.72
3586	1	0	1	0	0	1	0	2	67	0	0	110	76	72	6	#NULL!	11	229	2.34	20	#NULL!	4.2	200	0.033	13.4	44.4	1.73	3.3	76	134.94	148.804	154.679	90.4872	61	#NULL!	6.2	487	#NULL!	#NULL!	0.73	1.09	1.08	63.9	4.53	5.1	0.36	7.09	2.1	29.6
936	2	0	1	0	0	1	0	1	77	1	1	136	83	86	21	1330	20	471	3.66	62	#NULL!	3.9	538	15.72	14.4	40	1.6	3.5	652	98.7277	198.406	203.016	141.531	64	275	13	1055	#NULL!	13.8	1.01	1.25	1.44	85.7	9.3	4.7	0.51	10.85	1	9.2
1931	1	0	1	0	0	1	0	2	87	0	0	130	80	74	14	19900	49	482	3.62	106	#NULL!	10.9	322	0.44	23.8	41.9	1.7	6.6	177	127.914	165.633	213.457	139.985	98	3964	51.5	130	#NULL!	2.4	1	1.21	1.2	83.41	8.95	7.5	0.8	10.72	0.95	8.92
1048	2	1	0	0	0	2	0	1	85	0	0	94	46	99	2	#NULL!	147	2326	2.08	605	#NULL!	7.4	378	#NULL!	12.4	40.6	1.57	4.5	#NULL!	106.114	153.233	145.012	80.4331	113	5146	#NULL!	890	844	#NULL!	0.67	1.08	1.11	91.11	19.26	3.5	0.73	21.13	1.14	5.42
1785	1	0	1	0	0	1	0	2	76	0	0	168	94	78	8	#NULL!	12	249	2.78	55	#NULL!	4.9	304	0.36	18.2	38.2	1.65	5	217	100.349	128.432	165.507	107.502	59	430	14	113	#NULL!	#NULL!	0.86	1.21	0.93	75.21	6.36	4.8	0.41	8.47	1.63	19.22
1232	2	0	0	0	0	1	0	1	60	1	1	113	77	80	9	#NULL!	39	892	3.29	257	#NULL!	4.5	398	#NULL!	25.4	45.3	1.65	7.6	#NULL!	85.3958	132.861	182.135	127.224	55	1842	327	167	#NULL!	14.2	1.01	1.18	0.96	85.6	10.64	4.2	0.53	12.43	1.1	8.9
1760	2	0	1	0	0	1	0	1	79	0	0	130	70	62	14	#NULL!	19	494	3.7	159	#NULL!	7.5	364	#NULL!	7.4	35	#NULL!	4.1	#NULL!	140.345	142.604	200.309	143.078	102	2158	#NULL!	54	#NULL!	#NULL!	1.04	0.98	1.03	88.3	5.65	2.9	0.18	6.4	0.55	8.5
3236	2	0	0	0	0	2	0	1	45	0	0	130	78	70	3	#NULL!	26	171	1.82	15	#NULL!	4.2	379	0.02	10.5	41	#NULL!	2.8	#NULL!	124.851	130.204	117.169	70.379	80	104	#NULL!	534	#NULL!	#NULL!	0.6	0.78	0.94	71.6	6.45	7.1	0.64	9.02	1.62	18
2847	1	0	0	0	0	1	0	2	83	0	0	144	67	60	5	#NULL!	18	329	2.39	100	#NULL!	4.2	460	0.41	9.1	38	1.2	2.3	#NULL!	203.22	213.463	166.667	92.4207	66	804	#NULL!	86	#NULL!	#NULL!	0.62	1.36	1.54	#NULL!	#NULL!	#NULL!	#NULL!	#NULL!	#NULL!	#NULL!
4065	2	0	0	0	0	0	0	1	45	1	0	125	89	70	8	#NULL!	22	157	3.2	13	#NULL!	3.5	297	#NULL!	7.3	41.5	2.3	2.1	#NULL!	115.483	127.547	184.455	123.743	86	56	#NULL!	406	#NULL!	#NULL!	0.63	0.77	0.92	#NULL!	#NULL!	#NULL!	#NULL!	#NULL!	#NULL!	#NULL!
769	1	0	0	0	0	1	0	1	61	0	0	110	70	70	17	195	44	216	2.34	19	#NULL!	7.4	310	0.01	15.7	39	1.8	4.2	155	166.828	144.376	145.398	90.4872	58	51	2	455	#NULL!	3.66	0.72	1.01	1.04	81.84	5.58	4.04	0.27	6.82	0.78	11.44
1275	2	0	0	0	0	1	0	1	56	1	0	73	53	100	5	#NULL!	110	1740	1.97	432	#NULL!	9.5	338	#NULL!	10.5	42	#NULL!	3.2	#NULL!	114.221	112.489	124.13	76.1794	106	8055	808	56	#NULL!	#NULL!	0.63	0.74	0.81	90.2	21.71	3	0.73	24.1	1.5	6.2
1431	2	0	1	0	0	1	0	1	57	0	0	108	70	90	4	#NULL!	39	271	2.54	89	#NULL!	5	322	#NULL!	4.9	40.4	1.9	1.7	#NULL!	101.43	119.575	147.332	98.2212	77	1045	#NULL!	1265	#NULL!	#NULL!	0.76	0.71	0.86	80.31	8.9	3.2	0.35	11.07	1.78	16.12
2084	1	0	1	0	0	1	1	1	68	0	0	120	70	75	4	#NULL!	47	210	2.63	42	#NULL!	9	459	#NULL!	8.7	39	#NULL!	4	#NULL!	118.005	119.575	177.494	101.701	86	133	#NULL!	332	#NULL!	#NULL!	0.74	0.83	0.86	92.8	10.37	3.5	0.39	11.17	0.4	3.6
820	1	0	1	0	0	4	0	1	65	1	0	145	104	124	13	27100	21	632	1.95	195	#NULL!	9.9	534	3.4	6.3	35.7	1.4	0	739	159.442	158.547	211.524	75.406	169	1563	479	119	#NULL!	5.28	0.58	0.62	1.14	93.41	22.78	3.9	0.96	24.41	0.64	2.62
2345	1	0	1	0	0	1	0	1	61	1	0	120	70	53	6	#NULL!	24	165	2.57	16	#NULL!	5.6	319	#NULL!	10.2	40	#NULL!	3.9	#NULL!	139.444	136.404	161.64	99.3813	64	35	#NULL!	269	#NULL!	#NULL!	0.76	0.85	0.98	66.9	6.26	4.9	0.46	9.37	2.08	22.2
447	2	0	0	0	0	2	0	2	69	0	0	137	82	64	6	#NULL!	35	940	3.26	35	#NULL!	5	378	16.9	10.4	33.9	1.44	3.1	102	106.835	94.7741	165.893	126.063	67	277	3.7	1516	1350	#NULL!	0.85	0.69	0.68	61.8	4.49	6.3	0.46	7.26	2.26	31.1
1342	2	0	0	0	0	1	0	1	53	0	0	97	73	84	6	#NULL!	78	1934	3.7	549	#NULL!	10.1	595	9.68	17	37.1	1.6	4.4	437	134.76	170.062	202.63	143.078	90	3098	444	393	648	#NULL!	1.11	1.08	1.22	#NULL!	#NULL!	#NULL!	#NULL!	#NULL!	#NULL!	#NULL!
2835	2	0	0	0	0	2	0	1	67	0	0	108	82	74	12	1670	38	628	3.1	83	#NULL!	7.2	550	1.9	17.1	33.7	1.2	0	88	102.511	121.346	170.92	119.876	104	158	21	424	#NULL!	#NULL!	0.9	0.62	0.87	68.7	3.39	9.6	0.47	4.94	1.01	20.3
2759	2	0	0	0	0	0	0	1	65	1	1	136	86	110	13	#NULL!	6	224	1.97	16	#NULL!	3.1	235	0.039	14.4	38.7	1.9	3.9	161	104.673	138.175	129.93	76.1794	85	25	176	452	#NULL!	#NULL!	0.63	0.76	0.99	87.41	4.81	3.3	0.18	5.5	0.42	7.62
2562	2	0	1	0	0	0	0	2	99	0	0	160	80	88	26	#NULL!	17	303	4.35	23	#NULL!	8.6	428	4.38	7.4	34	#NULL!	1.5	#NULL!	96.9261	159.433	237.432	168.213	117	37	29.3	850	#NULL!	#NULL!	1.08	1.07	1.14	67.9	6.55	8	0.77	9.65	2.05	21.2
3138	1	0	1	0	0	1	0	2	62	0	0	130	80	90	8	#NULL!	12	175	2.07	33	#NULL!	3.3	304	0.05	14.3	42.2	1.41	3	#NULL!	188.087	166.519	147.718	80.0464	49	264	27.1	1357	#NULL!	#NULL!	0.65	1.21	1.19	77.1	5.83	3.5	0.26	7.56	1.4	18.5
2617	2	0	1	0	0	4	0	1	85	1	1	120	85	50	8	#NULL!	25	529	2.81	129	#NULL!	5.7	402	23.3	9.4	38.2	1.8	2.2	407	107.916	130.204	167.44	108.662	115	1289	47	321	330	6.5	0.87	0.78	0.93	82.41	7.69	4.8	0.45	9.33	0.91	9.82
1264	1	0	0	0	0	1	0	1	66	1	0	107	65	54	7	#NULL!	33	209	2.23	27	#NULL!	4.3	454	0.708	16.2	47.5	2.25	5.9	#NULL!	87.7379	137.29	133.797	86.2336	81	143	15.1	227	#NULL!	0.75	0.8	1.14	0.98	70.2	6.42	5.4	0.49	9.14	2.12	23.2
3675	2	0	1	0	0	1	0	1	53	0	0	140	80	85	5	#NULL!	22	336	3.11	29	#NULL!	4.9	369	0.65	10.5	44.6	1.81	3.1	494	89.1792	117.803	158.546	120.263	87	330	8.8	281	12.9	1.69	1.1	1.09	0.84	86.81	10.55	3	0.36	12.14	1.16	9.62
4227	1	0	1	0	0	1	0	1	64	1	1	156	82	70	7	#NULL!	101	338	3.06	57	#NULL!	4.7	373	0.032	12.6	40.2	1.58	3.6	#NULL!	122.689	124.889	171.307	118.329	71	#NULL!	#NULL!	1204	#NULL!	#NULL!	0.86	1.06	0.89	69.5	2.67	5.2	0.2	3.84	0.77	20.1
3097	2	0	1	0	0	2	0	2	84	0	0	111	51	73	7	#NULL!	17	380	3.98	37	#NULL!	4.5	350	#NULL!	13.7	39	1.5	2.9	#NULL!	146.83	162.976	212.684	153.906	57	210	#NULL!	723	#NULL!	27.6	1.08	1.1	1.16	87.1	7.49	3.7	0.32	8.6	0.78	9.1
1068	1	0	1	0	0	1	0	1	82	1	1	134	65	75	9	#NULL!	12	215	3.13	21	#NULL!	6	384	0.32	11.4	42.9	1.7	3.1	#NULL!	110.438	146.147	180.201	121.036	96	207	19	536	#NULL!	#NULL!	0.89	0.81	1.04	65.2	3.87	4.6	0.27	5.93	1.7	28.7
450	2	0	1	0	0	1	0	1	51	1	0	130	70	90	4	#NULL!	72	497	3.98	157	#NULL!	4.9	372	3.67	6.9	42	2.03	1.8	#NULL!	140.705	150.576	209.203	153.906	63	1763	17	309	17.6	#NULL!	1.14	1.01	1.07	84.8	10.3	2	0.24	12.14	1.46	12
3760	2	0	0	0	1	1	0	1	61	0	0	120	70	88	8	#NULL!	44	983	4.69	326	#NULL!	4.3	221	#NULL!	29.7	20	#NULL!	6.4	#NULL!	115.663	180.691	278.422	181.361	48	2700	#NULL!	714	#NULL!	15.9	1.16	1.2	1.28	79.71	6.36	8.3	0.66	7.97	0.93	11.72
4028	1	0	1	0	0	2	0	1	82	1	0	118	77	84	13	#NULL!	11	225	3.54	18	#NULL!	7.5	394	0.85	13.7	36	#NULL!	3.7	#NULL!	89.3594	156.776	196.829	136.891	120	57	8.2	42	#NULL!	8.67	0.98	0.87	1.11	66.2	3.51	6.4	0.34	5.29	1.38	26.1
3318	2	0	1	0	0	4	0	1	70	1	0	130	80	90	5	#NULL!	28	113	1.86	30	#NULL!	3.4	441	#NULL!	18	32	#NULL!	5.7	#NULL!	95.665	127.547	124.903	71.9258	70	117	#NULL!	291	#NULL!	#NULL!	0.63	0.87	0.9	63.3	4.72	6.3	0.47	7.45	2.19	29.4
1000	1	0	1	0	0	0	0	1	75	1	0	91	67	74	11	14700	51	528	0.71	253	#NULL!	6.9	487	2	28.8	38.4	1.2	0	202	120.887	106.289	151.585	27.4555	110	851	166	61	#NULL!	20.5	0.3	0.67	0.75	85.24	13.33	5.54	0.86	15.65	1.46	9.34
1970	1	0	0	0	0	1	0	1	56	1	0	140	90	80	6	#NULL!	36	247	2.67	53	#NULL!	4.5	441	6.64	12.6	37	#NULL!	5.3	#NULL!	138.003	155.89	167.44	103.248	68	583	59.4	269	#NULL!	#NULL!	0.83	1.02	1.1	71.2	5.92	6.5	0.55	8.31	1.66	20
1075	1	0	0	0	0	2	0	1	78	0	0	119	74	86	13	#NULL!	24	261	3.57	29	#NULL!	6.8	389	0.47	13.2	41.1	1.8	3	#NULL!	96.9261	146.147	197.602	138.051	58	85	16	643	269	#NULL!	0.97	0.95	1.03	58.8	3.51	11.1	0.66	5.96	1.55	26
163	2	0	1	0	0	1	0	1	88	0	0	110	76	95	6	#NULL!	28	451	3.2	142	#NULL!	7.2	401	#NULL!	12.9	39	#NULL!	2.9	#NULL!	127.193	131.975	180.588	123.743	130	1224	#NULL!	155	#NULL!	1.6	0.9	0.79	0.93	87.41	9.04	1.6	0.17	10.35	1.08	10.42
620	2	1	0	0	0	1	0	2	94	0	0	137	66	64	25	#NULL!	16	1238	2.6	110	#NULL!	12.7	456	0.22	16.3	34.1	1.6	6.1	272	87.9181	116.918	146.172	100.541	104	360	7.3	155	#NULL!	24.5	0.77	0.48	0.82	74.74	5.33	4.64	0.33	7.14	1.38	19.34
972	2	0	1	0	0	1	0	1	77	0	0	130	83	70	5	#NULL!	50	1045	2.57	189	#NULL!	7.9	566	10	18.1	35.9	1.69	5	110	99.6285	168.291	159.706	99.3813	97	1442	57	992	198	#NULL!	0.64	1.24	1.18	77.91	6.53	6.8	0.57	8.38	1.23	14.72
1220	1	0	1	0	0	1	0	2	74	0	0	144	79	101	18	#NULL!	29	338	2.57	19	#NULL!	11.2	615	0.014	8.5	26.8	1.57	2.7	116	194.573	128.432	154.292	99.3813	92	32	#NULL!	448	118	#NULL!	0.89	0.68	0.9	59.9	5.52	6.4	0.59	9.21	3.02	32.8
1591	1	1	1	0	0	4	0	1	81	0	0	137	87	130	2	#NULL!	28	388	2.86	83	#NULL!	9	360	#NULL!	8.9	36	#NULL!	3.7	#NULL!	476.163	139.947	164.733	110.596	195	742	#NULL!	229	#NULL!	27.9	0.83	0.82	0.98	95.01	10.5	0.7	0.08	11.06	0.48	4.32
295	2	0	0	0	0	1	0	1	57	1	0	118	82	72	7	#NULL!	108	735	4.61	227	#NULL!	4.8	346	12	14.1	38.4	2.11	2.9	139	95.8451	144.376	223.511	178.268	88	1900	211	368	107	#NULL!	1.35	0.96	1.01	#NULL!	#NULL!	#NULL!	#NULL!	#NULL!	#NULL!	#NULL!
902	1	1	0	0	0	1	0	1	83	1	0	106	60	69	15	193	52	192	4.34	55	#NULL!	10.8	634	17	9.9	42.7	1.6	2.1	#NULL!	150.253	134.632	217.324	167.827	123	97	308	216	113	1.64	1.15	0.86	0.94	66	4.14	5.6	0.35	6.27	1.56	24.9
3821	2	0	1	0	0	2	0	1	49	0	0	140	93	84	10	#NULL!	127	1368	4.22	516	#NULL!	5.4	463	4.5	12.4	41.8	1.81	3	46	162.504	169.176	236.659	163.186	53	3340	2.9	462	42.8	#NULL!	1.15	1.23	1.18	71.3	5.65	6.8	0.54	7.92	1.63	20.6
2069	1	0	1	0	0	1	0	1	71	0	0	122	61	63	6	#NULL!	40	410	1.83	102	#NULL!	4.5	428	5.7	12.6	42.3	1.51	5.1	74	80.8918	124.889	121.81	70.7657	77	613	67	180	#NULL!	#NULL!	0.63	1.16	0.87	#NULL!	#NULL!	#NULL!	#NULL!	#NULL!	#NULL!	#NULL!
4007	1	0	0	0	0	1	0	1	62	1	1	120	80	100	39	#NULL!	119	741	2.64	248	#NULL!	7.1	235	0.11	7.9	27	#NULL!	2.3	#NULL!	124.13	115.146	145.785	102.088	97	5425	303.8	404	#NULL!	44.2	0.8	0.71	0.8	72.3	4.59	8.5	0.54	6.33	1.12	17.8
1504	2	0	1	0	0	2	0	2	83	0	0	119	50	73	7	#NULL!	22	276	4	35	#NULL!	5.5	226	5.1	6.9	41.7	1.5	1.5	752	117.644	177.148	228.152	154.679	75	192	165	929	148	16.3	1.18	1.04	1.23	85.61	6.84	2	0.16	7.99	0.98	12.32
3065	1	0	1	0	0	1	0	1	65	1	0	111	60	58	8	#NULL!	18	258	2.94	47	#NULL!	6.5	441	0.04	19.4	39.7	1.7	4.1	263	139.444	164.748	179.814	113.689	135	502	7.9	193	#NULL!	#NULL!	0.89	1.06	1.14	85.91	8.31	3.4	0.33	9.68	1.03	10.62
3637	1	0	1	0	1	3	0	1	95	0	0	140	60	58	15	34000	12	211	2.52	25	#NULL!	9.7	564	2.3	14.6	32.9	1.08	4.4	391	141.606	125.775	162.026	97.4478	167	55	64	373	#NULL!	15.2	0.8	0.76	0.87	56.9	4.01	5.8	0.41	7.05	2.08	29.4
3387	1	0	1	0	1	2	0	1	72	1	0	146	78	76	11	#NULL!	19	431	3.18	51	#NULL!	6.6	524	#NULL!	18.5	41.4	1.4	4.5	#NULL!	117.644	141.718	181.361	122.97	107	316	#NULL!	1270	213	#NULL!	0.9	1	0.98	72.94	5.08	8.64	0.6	6.97	1.21	17.44
763	2	0	1	0	0	1	0	2	78	0	0	136	80	118	7	#NULL!	20	386	3.9	79	#NULL!	5.1	246	3.84	18	38.7	1.4	3.2	416	94.9443	189.548	239.366	150.812	75	655	29.6	356	221	#NULL!	1.08	1.26	1.31	60.14	5.69	5.44	0.51	9.47	3.23	34.14
381	2	0	1	0	0	1	0	1	72	1	0	170	85	70	6	#NULL!	13	197	2.27	63	#NULL!	3	461	#NULL!	15.5	33	#NULL!	4	#NULL!	88.0982	162.09	147.718	87.7804	77	666	#NULL!	171	#NULL!	#NULL!	0.75	1.03	1.12	74.11	9.03	5.3	0.64	12.19	2.31	18.92
2811	1	0	1	0	0	1	0	1	75	1	0	120	60	68	4	#NULL!	28	289	3	56	#NULL!	25.5	428	11.67	9	29	1.6	1.9	#NULL!	78.9101	150.576	161.64	116.009	128	174	#NULL!	965	#NULL!	#NULL!	0.74	0.79	1.04	90.11	11.5	2.9	0.37	12.76	0.89	7.02
3230	2	0	1	0	0	2	0	1	54	0	0	130	80	85	9	#NULL!	43	227	3.84	74	#NULL!	5.2	290	3.27	11.4	39	#NULL!	3.5	#NULL!	147.731	179.805	237.432	148.492	71	783	62.4	122	#NULL!	#NULL!	1.06	1.15	1.24	91.6	12.8	2.2	0.31	13.97	0.85	6.1
9	2	0	0	0	0	1	0	1	50	1	0	103	70	70	22	#NULL!	47	881	2.6	168	#NULL!	4.6	472	0.39	16.3	33.2	1.36	3.8	135	98.1872	124.889	155.839	100.541	94	1571	56	341	622	96.4	0.77	0.59	0.86	78.91	12.68	8.6	1.38	16.06	1.98	12.32
993	2	0	1	0	0	1	0	1	55	0	0	115	87	84	9	#NULL!	150	1855	2.54	915	#NULL!	4.1	308	25	11.9	40.4	1.6	3.3	348	113.14	124.889	150.425	98.2212	58	11730	#NULL!	87	11.5	#NULL!	0.76	0.81	0.86	87.3	9.08	2.6	0.27	10.4	0.99	9.5
268	1	0	1	0	1	2	0	1	88	1	0	170	88	88	13	#NULL!	71	183	1.87	62	#NULL!	18	653	1.2	27.5	30.6	1.3	11.2	645	108.096	93.0027	109.822	72.3125	208	155	11	129	#NULL!	#NULL!	0.61	0.35	0.64	74.01	5.95	6	0.48	8.05	1.58	19.62
1512	2	0	1	0	0	1	0	1	70	0	0	88	51	74	4	#NULL!	88	801	3.1	200	#NULL!	6.8	203	14	16.9	38.7	2.25	3.8	232	384.461	170.062	189.482	119.876	92	#NULL!	277	144	23.7	#NULL!	0.87	0.95	1.17	87	8.82	4.9	0.49	10.13	0.76	7.5
557	2	0	0	0	0	1	0	1	65	1	1	100	80	80	9	#NULL!	61	851	3.25	242	#NULL!	4.2	298	4.3	10.3	42.1	2	2.8	376	103.952	133.747	183.681	125.677	86	3367	398	152	21.4	#NULL!	0.99	0.81	0.92	70.4	4.57	5.6	0.36	6.48	1.49	23
1346	1	0	1	0	0	1	0	2	60	0	0	158	110	74	6	#NULL!	16	211	3.03	21	#NULL!	4.1	293	0.27	5.9	36.3	1.3	1.4	#NULL!	116.744	162.976	184.841	117.169	68	112	#NULL!	1338	#NULL!	#NULL!	0.84	0.97	1.12	55.8	3.08	5.4	0.3	5.52	1.76	31.9
1108	1	0	1	0	0	0	0	1	69	1	0	183	88	68	20	#NULL!	16	333	2.71	46	#NULL!	7.6	437	2.4	22.1	36.4	1.43	7.6	#NULL!	141.786	126.661	151.972	104.795	104	251	#NULL!	235	50.4	14.4	0.79	0.84	0.87	81.11	9.7	7.2	0.86	11.96	1.33	11.12
2444	2	0	1	0	0	0	0	1	48	1	1	140	90	72	4	#NULL!	24	144	2.07	20	#NULL!	4.9	489	0	9.1	48	#NULL!	2.9	#NULL!	94.2237	110.717	122.97	80.0464	110	62	#NULL!	66	#NULL!	0.719	0.71	0.81	0.76	63.6	3.07	2.3	0.11	4.82	1.41	29.3
4229	1	0	1	0	0	1	0	2	85	0	0	160	60	80	4	#NULL!	9	165	3.05	19	#NULL!	5.1	174	0.06	6.2	34	#NULL!	2.5	#NULL!	114.582	189.548	204.176	117.943	75	140	#NULL!	1350	#NULL!	#NULL!	0.9	1.02	1.3	68.7	5.04	5.3	0.39	7.33	1.79	24.4
2884	1	0	1	0	0	1	0	1	62	0	0	167	111	85	5	#NULL!	11	192	4.14	21	#NULL!	5.8	401	#NULL!	8.1	39	#NULL!	1.2	#NULL!	106.655	148.804	235.499	160.093	101	258	19.1	229	#NULL!	#NULL!	1.12	0.79	1.02	60.6	4.64	5.1	0.39	7.66	2.34	30.5
3296	1	0	1	0	0	0	0	2	71	0	0	159	90	87	9	#NULL!	33	267	3.59	37	#NULL!	4.8	343	0.18	15.9	44.6	1.8	4.1	89	186.646	162.09	198.376	138.824	62	111	11	130	52.4	#NULL!	0.99	1.08	1.11	64.8	4.12	4.1	0.26	6.35	1.84	29
565	1	0	1	0	0	1	0	1	85	0	0	130	75	55	7	#NULL!	18	387	2.18	117	#NULL!	7.9	457	#NULL!	22.6	31	#NULL!	12	#NULL!	86.8371	108.06	145.398	84.3001	112	891	#NULL!	400	#NULL!	#NULL!	0.73	0.72	0.74	69.7	4.8	7.7	0.53	6.89	1.43	20.8
1533	2	0	1	0	0	1	0	1	52	1	0	160	115	80	6	#NULL!	71	293	4.89	70	#NULL!	5.4	357	#NULL!	25.1	42	#NULL!	8.2	#NULL!	166.288	292.294	278.809	189.095	96	396	#NULL!	75	#NULL!	#NULL!	1.24	1.69	2	78.8	6.71	6.6	0.56	8.51	1.15	13.5
3924	1	0	1	0	0	2	0	1	76	1	0	120	70	72	14	#NULL!	28	140	1.86	13	#NULL!	7.3	372	0.76	7.1	38.5	1.68	2	#NULL!	105.394	150.576	129.544	71.9258	66	41	4.8	768	329	6.86	0.61	0.96	1.03	81.41	8.26	4.1	0.42	10.15	1.4	13.82
1830	1	0	1	0	0	1	0	1	84	1	0	140	80	55	9	#NULL!	19	185	2.83	20	#NULL!	4.5	298	0.39	8.8	42	1.6	2.4	#NULL!	139.444	130.204	156.613	109.435	48	141	#NULL!	181	#NULL!	#NULL!	0.7	0.99	0.89	66.2	4.64	5.4	0.38	7	1.82	26
3302	1	0	1	0	0	0	0	1	86	0	0	170	90	78	4	#NULL!	7	136	2.88	17	#NULL!	11.1	370	0.05	6.2	44	#NULL!	1.2	#NULL!	91.5213	139.061	162.026	111.369	127	54	14.5	495	#NULL!	#NULL!	0.84	0.89	0.95	76.5	5.3	6.3	0.43	6.92	0.82	11.9
1492	2	0	1	0	0	1	0	1	60	1	0	120	80	70	4	#NULL!	73	1073	2.61	218	#NULL!	5.1	405	4.1	18.1	39.3	2.7	4.8	359	119.806	139.061	151.199	100.928	79	#NULL!	#NULL!	838	318	#NULL!	0.75	0.74	0.95	84.34	10.58	2.34	0.29	12.55	1.66	13.24
3289	2	0	0	0	0	1	0	1	72	0	0	168	107	81	16	#NULL!	36	277	2.62	20	#NULL!	4.3	299	0.88	10.4	35.7	1.16	4	66	113.14	105.403	147.718	101.315	89	119	3	589	352	#NULL!	0.87	0.73	0.72	76.31	7.83	4.9	0.5	10.25	1.81	17.72
2281	2	0	1	0	0	1	0	1	79	0	0	126	80	80	11	#NULL!	8	155	2.6	15	#NULL!	4.5	314	0.13	10.6	44.6	1.66	4.1	111	117.464	114.26	147.332	100.541	61	39	2.2	142	192	#NULL!	0.78	0.65	0.78	75.2	5.32	5.5	0.39	7.07	1.32	18.7
457	2	0	0	0	0	1	0	1	48	0	0	150	80	76	3	#NULL!	73	869	3.1	297	#NULL!	3.3	395	#NULL!	9.4	44.5	2.5	2.8	#NULL!	113.14	156.776	175.561	119.876	74	4009	#NULL!	409	#NULL!	#NULL!	0.81	1	1.07	83.01	9.64	4.2	0.49	11.61	1.46	12.62
3428	2	0	0	0	0	1	0	1	75	1	0	131	69	94	9	#NULL!	17	365	3.92	74	#NULL!	5.7	377	#NULL!	15.6	40	#NULL!	2.8	#NULL!	105.574	165.633	219.644	151.585	111	770	#NULL!	332	#NULL!	9.33	1.06	1.01	1.13	78.24	6.94	8.24	0.73	8.88	1.17	13.24
1155	1	0	1	0	0	1	0	1	56	1	0	130	88	72	3	#NULL!	19	146	2.23	15	#NULL!	3.7	232	0.13	6.8	42	#NULL!	1.4	#NULL!	90.08	187.777	156.999	86.2336	73	83	#NULL!	38	#NULL!	#NULL!	0.69	1.08	1.28	55.34	3.59	7.24	0.47	6.49	2.26	34.84
677	2	0	0	0	0	1	0	1	56	1	0	170	100	88	12	#NULL!	63	1139	3.3	144	#NULL!	3.4	254	10	26.7	35	1.25	5.9	52	99.2682	187.777	194.896	127.61	82	#NULL!	2.3	514	644	#NULL!	1.16	1.12	1.28	81.71	15.79	7.4	1.42	19.3	2.04	10.62
2469	1	0	1	0	0	1	0	1	59	1	1	130	70	85	3	#NULL!	25	152	2.31	22	#NULL!	5.9	398	#NULL!	11.9	40	#NULL!	4.4	#NULL!	98.1872	158.547	151.585	89.3271	105	122	#NULL!	411	#NULL!	#NULL!	0.76	1.01	1.08	66.6	5.25	5.3	0.42	7.88	2.04	26
1851	1	0	1	0	0	1	0	2	52	0	0	170	110	70	5	#NULL!	32	163	3.41	23	#NULL!	4.9	333	0.19	13.5	43.8	1.7	2.7	#NULL!	126.652	232.064	219.644	131.864	47	68	#NULL!	585	#NULL!	8.45	0.96	1.44	1.58	72.6	6.26	3.4	0.29	8.61	1.95	22.7
2763	2	0	0	0	0	1	0	1	47	1	1	120	71	82	7	#NULL!	49	404	5.21	163	#NULL!	5	480	11	20	42.1	2.17	4.2	61.9	109.717	142.604	244.393	201.469	60	1402	35.8	85	48.2	#NULL!	1.37	0.93	0.97	85.4	10.52	3.5	0.43	12.3	1.29	10.5
1481	1	0	1	0	0	1	0	1	50	1	1	126	86	63	4	#NULL!	24	272	4.14	72	#NULL!	3.1	326	5.59	10.3	41.3	1.67	1.6	66.6	92.2419	147.033	229.698	160.093	71	771	33.8	277	116	#NULL!	1.12	0.97	1	72.81	6.72	6.7	0.62	9.24	1.73	18.72
2641	1	0	1	0	0	1	0	1	58	0	0	139	82	80	9	#NULL!	52	213	2.49	46	#NULL!	5.8	335	0.024	13.4	44	1.91	5.3	#NULL!	98.7277	151.461	153.132	96.2877	124	52	21.6	293	189	3.27	0.76	1.23	1.03	73.41	5.33	7.2	0.52	7.26	1.31	18.02
2768	2	0	1	0	0	1	0	1	69	1	0	124	70	92	8	#NULL!	54	816	3.33	199	#NULL!	4.4	401	18.3	11.2	41	1.8	2.9	99.1	97.6467	139.947	182.908	128.77	110	2588	21.2	146	181	#NULL!	0.94	0.84	0.95	67.7	7.24	9.2	0.98	10.7	2.4	22.4
2866	1	0	1	0	0	1	0	1	74	1	0	134	69	63	8	#NULL!	10	172	1.96	15	#NULL!	5.9	430	0.046	15.4	37.1	1.97	5.8	84	159.081	161.205	141.145	75.7927	95	60	2.6	141	122	#NULL!	0.58	0.94	1.09	72.81	4.61	5.2	0.33	6.33	1.17	18.52
1683	2	0	0	0	0	1	0	2	70	0	0	151	93	78	4	#NULL!	44	1035	3.58	243	#NULL!	3.2	179	17	19.7	40.1	1.82	4.1	#NULL!	97.2864	178.034	219.258	138.438	43	2676	455	593	208	#NULL!	0.95	1.04	1.2	85.1	9.51	3.2	0.35	11.16	1.23	11.1
1643	1	0	0	0	0	0	0	1	68	0	0	110	70	60	14	#NULL!	31	203	3.37	38	#NULL!	8.9	390	11.25	13.3	38	#NULL!	2.8	#NULL!	133.318	114.26	168.987	130.317	121	80	18.7	134	#NULL!	6.12	0.94	0.74	0.77	78.21	8.95	4	0.46	11.45	1.97	17.22
3379	2	0	1	0	0	1	0	1	55	0	0	138	78	68	4	#NULL!	53	690	2.84	151	#NULL!	3.6	289	#NULL!	11.2	36.9	1.33	3.7	#NULL!	286.274	164.748	173.627	109.822	64	1317	496	494	#NULL!	#NULL!	0.96	1.44	1.11	85.71	7.28	3.5	0.3	8.5	0.89	10.52
3193	2	0	0	0	0	1	0	1	60	1	0	100	60	68	9	#NULL!	45	154	2.13	23	#NULL!	3.1	323	0.03	10.4	33	#NULL!	3.4	#NULL!	130.436	151.461	145.398	82.3666	58	93	#NULL!	150	#NULL!	#NULL!	0.71	0.95	1.02	58.64	2.7	4.14	0.19	4.61	1.59	34.54
2697	2	0	0	0	0	2	0	1	64	0	0	133	70	60	1	#NULL!	454	268	2.49	470	#NULL!	3.1	223	#NULL!	65.1	35	#NULL!	46.6	#NULL!	237.811	168.291	165.12	96.2877	112	53	#NULL!	255	#NULL!	#NULL!	0.75	1.07	1.13	67.8	4.46	5.9	0.39	6.57	1.6	24.4
2974	2	0	1	0	0	2	0	1	80	0	0	151	89	65	5	#NULL!	7	148	1.57	12	#NULL!	3.9	279	#NULL!	14.5	36.8	1.61	4.5	61.8	119.987	117.803	108.275	60.7115	75	29	#NULL!	187	108	#NULL!	0.5	0.74	0.79	68.6	3.89	7.7	0.43	5.67	1.2	21.1
4261	2	0	0	0	0	4	0	2	82	0	0	88	54	86	26	15400	33	335	2.37	71	#NULL!	7.7	379	1.8	10.2	35.7	1.1	0	483	157.28	113.375	186.388	91.6473	93	279	19	108	#NULL!	48	0.81	0.84	0.76	94.6	10.5	2.3	0.26	11.1	0.33	3
2962	1	0	0	0	0	1	0	1	70	1	1	150	100	90	10	#NULL!	19	269	2.64	26	#NULL!	4.2	366	3.14	15.9	37	#NULL!	4.5	#NULL!	159.802	128.432	156.226	102.088	91	155	#NULL!	101	#NULL!	#NULL!	0.82	0.83	0.86	63.54	4.89	5.54	0.42	7.7	2.32	30.14
106	1	0	1	0	0	1	0	1	54	1	1	150	98	76	6	#NULL!	34	159	3.35	30	#NULL!	7.5	300	3.02	10.4	45	#NULL!	3.8	#NULL!	82.5133	143.49	196.829	129.544	85	318	27.3	159	#NULL!	#NULL!	0.94	0.83	0.96	55.84	2.88	7.64	0.39	5.16	1.74	33.74
549	2	0	0	0	0	1	0	2	55	0	0	132	55	95	4	#NULL!	59	805	3.73	227	#NULL!	4.2	384	#NULL!	24.8	48	2.1	4.9	#NULL!	94.7642	175.376	206.883	144.238	71	1639	#NULL!	131	#NULL!	#NULL!	1.03	1.28	1.17	74.41	8.57	7.3	0.84	11.51	1.98	17.22
1534	2	0	1	0	0	2	0	1	69	1	0	155	88	90	10	#NULL!	39	158	1.37	21	#NULL!	9.4	438	0.016	15.8	36.2	1.2	6	233	105.033	112.489	93.5808	52.9776	74	134	3.9	260	130	#NULL!	0.32	0.69	0.75	81.61	6.13	7.4	0.56	7.52	0.82	10.92
909	2	0	1	0	1	1	0	1	64	1	1	150	100	80	7	#NULL!	31	174	3.07	25	#NULL!	7.4	547	0.26	16.1	41	#NULL!	4.2	#NULL!	87.9181	205.492	205.336	118.716	141	120	#NULL!	243	#NULL!	#NULL!	0.91	1.23	1.37	66	6.12	8.1	0.75	9.28	1.98	21.3
4010	1	0	0	0	0	1	0	1	61	0	1	167	94	101	8	#NULL!	16	150	3.1	10	#NULL!	1.9	282	#NULL!	11.1	40	#NULL!	2.2	#NULL!	151.515	166.519	189.095	119.876	64	50	#NULL!	79	#NULL!	2.3	0.79	1.02	1.11	61.4	2.53	8	0.33	4.12	1.2	29.1
280	1	0	1	0	0	1	0	1	85	1	0	130	70	75	7	#NULL!	15	159	1.73	17	#NULL!	8.7	330	#NULL!	14.4	37	#NULL!	4.7	#NULL!	95.4848	138.175	116.396	66.8987	117	97	#NULL!	121	#NULL!	#NULL!	0.54	0.8	0.92	76.51	5.7	5.6	0.42	7.45	1.1	14.82
7	1	0	1	0	1	0	0	1	74	0	0	200	100	90	6	#NULL!	6	214	3	19	#NULL!	24.3	514	2.08	9.7	29	#NULL!	4.7	373	97.4666	138.175	163.96	116.009	475	170	22	620	#NULL!	#NULL!	0.86	0.77	0.92	70.14	5.86	4.24	0.35	8.35	1.61	19.34
3716	2	0	1	0	0	1	0	2	67	0	0	140	95	62	11	#NULL!	98	1031	2.68	275	#NULL!	4.6	306	19	23.6	34.8	1.46	6.5	159	116.023	150.576	158.159	103.635	65	2233	203	283	202	#NULL!	0.73	1.08	1	80.81	8.81	4.1	0.45	10.9	1.6	14.72
3306	1	0	1	0	0	0	0	1	56	1	1	140	57	68	3	#NULL!	25	167	5.57	25	7.7	8.4	351	1.16	15.8	44.5	1.6	3.5	#NULL!	126.112	165.633	250.967	215.391	79	84	#NULL!	534	#NULL!	#NULL!	1.5	1.32	1.1	64.2	4.58	5	0.36	7.14	2.13	29.8
1811	1	0	1	0	0	1	0	1	55	1	0	137	82	55	7	#NULL!	61	640	3.16	132	#NULL!	4.6	350	5.8	15.6	41.5	2.31	4.5	617	106.835	154.119	176.334	122.196	61	905	212	224	#NULL!	9.98	0.97	1.23	1.02	92.2	10.08	2.2	0.24	10.93	0.6	5.5
2277	2	0	1	0	0	1	0	1	51	1	1	146	94	80	12	#NULL!	57	290	3.23	95	#NULL!	6.6	264	4.08	6.3	45.6	1.7	0	58.7	142.326	128.432	216.551	124.903	56	801	106.3	393	154	36	0.91	0.59	0.85	82.34	9.72	4.64	0.54	11.81	1.54	13.04
830	2	0	1	0	0	1	0	1	51	1	0	182	107	99	6	#NULL!	40	630	2.59	66	#NULL!	4.5	393	#NULL!	14.1	39	#NULL!	5	#NULL!	102.871	192.205	167.827	100.155	79	#NULL!	#NULL!	120	#NULL!	#NULL!	0.81	1.18	1.27	75.1	11.2	6.5	0.98	14.92	2.73	18.3
1001	1	0	1	0	0	1	0	1	45	1	1	176	99	18	11	#NULL!	110	1294	7.32	359	5.9	4.99	445	0.69	7.2	43.6	1.6	1.4	205.2	111.699	172.719	341.841	283.063	65	10000	#NULL!	674	#NULL!	#NULL!	1.87	0.95	1.14	79.6	7.22	5	0.45	9.07	1.29	14.2
3080	1	0	1	0	0	0	0	1	72	1	1	140	80	66	3	#NULL!	30	202	1.73	25	#NULL!	6	416	0.05	6.7	39	#NULL!	2.2	#NULL!	119.987	142.604	116.783	66.8987	103	102	#NULL!	580	#NULL!	#NULL!	0.43	0.87	0.94	58.64	2.13	7.44	0.27	3.63	1.12	30.94
2036	2	0	0	0	0	1	0	1	54	1	0	118	78	80	8	#NULL!	26	353	2.75	44	#NULL!	4.6	441	3.69	13.8	36.3	1.47	3	68.1	93.503	138.175	171.307	106.342	89	305	2.5	354	32.1	#NULL!	0.84	0.92	0.91	#NULL!	#NULL!	#NULL!	#NULL!	#NULL!	#NULL!	#NULL!
3333	2	0	0	0	0	1	0	1	41	1	1	128	88	85	7	#NULL!	70	360	3.01	98	#NULL!	2.6	314	#NULL!	15.9	39	#NULL!	5	#NULL!	107.015	186.891	185.228	116.396	68	1293	#NULL!	100	#NULL!	#NULL!	0.86	1	1.23	82.4	9.3	2	0.23	11.29	1.72	15.2
4213	1	0	0	0	0	1	0	2	82	0	0	155	92	82	6	#NULL!	55	252	2.65	56	#NULL!	5.8	333	#NULL!	8	39	#NULL!	0	#NULL!	91.5213	169.176	167.827	102.475	97	1265	#NULL!	157	#NULL!	3.54	0.78	0.97	1.11	49.7	2.12	6.3	0.27	4.27	1.71	40
1110	2	0	0	0	0	1	0	1	55	1	0	114	78	96	5	#NULL!	41	419	3.52	135	#NULL!	4	259	7.9	9.6	36.5	1.4	4.7	#NULL!	111.879	126.661	189.095	136.118	64	1877	320	314	#NULL!	#NULL!	0.99	0.92	0.83	80.51	14.55	4.6	0.83	18.08	2.5	13.82
1725	1	0	1	0	0	1	0	1	63	1	0	113	70	62	8	#NULL!	19	279	2.6	29	#NULL!	4.76	320	#NULL!	14.1	44.2	1.9	3.2	#NULL!	96.2054	143.49	148.492	100.541	84	175	#NULL!	226	#NULL!	#NULL!	0.88	0.88	0.94	61.5	3.46	7.3	0.41	5.63	1.47	26.1
456	1	0	1	0	0	1	0	1	77	1	0	148	80	63	8	#NULL!	31	296	1.65	41	#NULL!	6.9	343	4.496	8.1	36.7	1.4	2.9	#NULL!	115.843	143.49	117.943	63.8051	89	451	#NULL!	94	#NULL!	#NULL!	0.56	1.09	0.94	64.5	5.47	5.5	0.47	8.48	2.36	27.8
858	1	0	1	0	0	1	0	1	51	1	0	132	56	102	4	#NULL!	28	326	3.67	36	#NULL!	5.8	537	2.2	16	42.3	1.56	3	86	101.79	139.061	202.63	141.918	82	316	54	452	42.8	10	1.13	0.73	0.91	38.24	1.5	26.34	1.03	3.92	1.38	35.24
3420	1	0	1	0	0	0	0	1	80	0	0	136	85	150	63	#NULL!	151	765	1.05	105	22.9	21.1	314	0.72	5.8	33	1	1	32.6	223.398	84.1453	92.8074	40.6032	122	1088	24.4	39	421	#NULL!	0.44	0.53	0.55	94.1	12.82	2.7	0.37	13.63	0.44	3.2
3444	2	0	1	0	0	2	0	1	80	1	1	136	75	91	5	#NULL!	73	1469	3.29	272	#NULL!	4.7	326	#NULL!	15.5	40.9	1.44	4.1	#NULL!	129.535	157.662	178.268	127.224	92	1923	#NULL!	226	182	13.3	0.93	0.97	1.03	89.41	7.79	2	0.17	8.71	0.74	8.52
4190	1	0	1	0	0	1	0	1	78	0	0	138	78	75	6	#NULL!	13	171	2.9	20	#NULL!	3	384	0.096	21.9	37.5	1.9	4.7	61	102.511	163.862	184.455	112.142	87	73	2.9	358	#NULL!	#NULL!	0.84	1.03	1.07	#NULL!	#NULL!	#NULL!	#NULL!	#NULL!	#NULL!	#NULL!
3147	1	1	0	0	0	1	0	1	62	1	1	120	82	60	18	2190	39	346	3.54	40	#NULL!	4	258	7.1	13.4	38.4	1.35	3.7	418	114.221	147.033	203.79	136.891	83	139	183	210	476	3.89	1	1.05	0.96	61.8	3.82	7.8	0.48	6.18	1.84	29.8
1570	2	0	1	0	0	3	0	1	87	1	0	110	68	80	6	#NULL!	44	1476	3.47	456	#NULL!	8	444	8.9	4.5	34	1	0	#NULL!	148.452	136.404	189.482	134.184	105	4151	#NULL!	825	794	#NULL!	1.04	0.78	0.89	91.1	11.73	3.7	0.48	12.9	0.65	5
937	1	0	0	0	0	2	0	1	92	1	0	108	80	85	10	7777	15	248	3.86	32	9.4	9.4	378	15.84	20.2	35.6	1.7	6.2	169	109.898	142.604	197.989	149.265	116	161	#NULL!	249	#NULL!	#NULL!	1.19	0.99	0.93	86.2	5.84	5.1	0.35	6.77	0.54	8
1228	2	0	1	0	0	1	0	1	51	1	0	130	80	75	7	#NULL!	64	734	2.48	227	#NULL!	3.2	405	#NULL!	22.7	36	#NULL!	5.7	#NULL!	101.25	171.833	157.386	95.901	87	2267	#NULL!	163	#NULL!	#NULL!	0.78	1.05	1.12	83.01	9.26	3.4	0.38	11.16	1.42	12.72
1460	2	0	0	0	0	2	0	1	73	1	0	150	90	80	27	741	32	363	3.29	36	#NULL!	15.2	350	2	8.8	32.3	1.23	2.8	64	154.757	178.034	186.775	127.224	91	85	4.2	1380	569	0.82	0.75	1.11	1.16	69	5.71	9.3	0.77	8.27	1.65	20
1172	1	0	0	0	0	1	0	1	69	1	0	130	80	70	5	#NULL!	74	258	2.33	29	#NULL!	5.1	279	0.015	6.1	44.1	1.83	1.8	71	98.1872	161.205	143.465	90.1005	78	84	2.9	1593	10.4	#NULL!	0.91	0.99	1.05	71.7	3.56	4	0.2	4.97	1.07	21.5
2851	1	0	1	0	0	0	0	1	74	1	0	161	88	66	5	#NULL!	23	290	2.19	76	#NULL!	5.3	296	0.38	12.1	41.9	2.2	3.5	437	128.094	138.175	130.704	84.6868	70	907	45	627	#NULL!	#NULL!	0.67	0.9	0.9	86.1	6.98	5.7	0.46	8.11	0.61	7.6
3409	1	0	1	0	0	3	0	1	56	0	0	160	76	120	12	#NULL!	511	506	1.34	938	#NULL!	12.8	607	#NULL!	20.5	33	#NULL!	2.2	#NULL!	128.454	89.4597	73.8592	51.8175	109	23	#NULL!	68	#NULL!	#NULL!	0.35	0.47	0.58	73.8	8.23	9.8	1.09	11.15	1.78	16
4020	1	0	1	0	1	2	0	1	81	0	0	131	67	66	4	#NULL!	34	349	2.24	50	#NULL!	23.8	1040	2.93	8.5	45	2.1	3.4	#NULL!	133.679	101.86	113.302	86.6203	226	304	55.2	309	#NULL!	2	0.72	0.8	0.66	85.4	8.32	2.9	0.29	9.75	1.09	11.2
2124	2	0	0	0	0	1	0	1	68	0	0	115	71	132	6	#NULL!	61	717	3.69	78	#NULL!	11.3	772	3.8	9.7	35.2	1	3.2	165	159.622	176.262	213.457	142.691	132	153	34	543	2330	#NULL!	1.03	1.06	1.14	81.5	11.48	9.2	1.29	14.07	1.25	8.9
3226	2	0	1	0	0	2	0	1	56	0	0	133	76	68	6	#NULL!	29	337	3.8	80	#NULL!	2.9	395	13.3	11.9	45.5	2.22	2.1	77.8	131.877	178.034	222.351	146.945	90	593	23.1	387	165	#NULL!	1.04	0.97	1.15	63.7	5.71	7.1	0.64	8.97	2.51	28
3503	1	0	1	0	0	2	0	1	75	1	0	130	70	74	12	#NULL!	52	418	2.08	47	#NULL!	5.3	244	#NULL!	5.2	36.4	1.2	2	#NULL!	126.652	105.403	120.65	80.4331	67	115	#NULL!	278	#NULL!	#NULL!	0.7	0.62	0.68	64.6	4.7	7.1	0.51	7.27	1.88	25.8
3701	2	0	1	0	0	0	0	1	94	0	0	150	80	85	33	#NULL!	19	158	1.87	32	#NULL!	6.5	238	#NULL!	35	26	#NULL!	20.2	#NULL!	103.592	111.603	126.837	72.3125	66	46	#NULL!	293	#NULL!	236	0.66	0.69	0.72	73.7	4.72	7.6	0.49	6.41	1.12	17.5
34	1	0	0	0	0	1	0	2	83	0	0	146	80	68	4	#NULL!	23	212	3.8	34	#NULL!	5.2	186	2.32	4.5	39.1	1.8	1.5	#NULL!	88.0982	173.605	212.297	146.945	74	42	#NULL!	718	#NULL!	#NULL!	0.99	0.83	1.12	57.2	2.59	8.2	0.37	4.53	1.49	32.9
1247	1	0	0	0	0	1	0	2	62	0	0	138	80	99	6	#NULL!	17	125	3.66	15	#NULL!	5.3	406	#NULL!	9.8	36	#NULL!	3.4	#NULL!	129.175	223.206	244.78	141.531	67	59	#NULL!	228	#NULL!	#NULL!	1.02	1.13	1.44	65.9	5.34	8.8	0.71	8.1	1.95	24.1
2162	1	0	1	0	0	1	0	2	73	0	0	130	70	72	7	#NULL!	17	216	3.31	28	#NULL!	5.2	283	0.8	7.4	44	#NULL!	1.7	#NULL!	175.116	162.976	191.802	127.997	53	252	8.5	303	#NULL!	1.5	0.84	1.01	1.05	83.04	5.79	2.34	0.16	6.98	1.02	14.64
2582	2	0	1	0	1	2	0	1	98	0	1	106	70	55	55	#NULL!	39	654	4.1	156	#NULL!	6.7	381	#NULL!	10.7	41	#NULL!	2.5	#NULL!	256.368	156.776	213.844	158.546	153	1384	#NULL!	202	#NULL!	4.7	1.11	0.81	1.01	82.8	6.34	5.1	0.39	7.66	0.79	10.3
1648	1	0	1	0	0	1	0	1	49	1	1	158	84	81	11	#NULL!	49	677	2.79	116	3.7	3.6	387	14.68	13	49	2	4	663.6	102.691	131.975	141.531	107.889	68	1234	#NULL!	163	#NULL!	#NULL!	0.86	0.94	0.85	75	8.23	5.3	0.58	10.97	2.06	18.8
2032	1	0	0	0	0	1	0	1	70	1	0	130	76	85	7	#NULL!	101	421	2.99	77	#NULL!	8	386	4.6	20.8	33	#NULL!	5	#NULL!	93.8634	119.575	152.746	115.623	80	78	27.7	151	#NULL!	#NULL!	0.68	0.66	0.77	69.3	5.1	8.3	0.61	7.37	1.55	21
1550	1	0	1	0	0	2	0	2	91	0	0	154	70	72	9	#NULL!	11	161	2.37	19	#NULL!	6.3	438	0.046	8.8	32.9	1.26	2.3	104	103.772	133.747	144.625	91.6473	93	69	6.1	421	581	#NULL!	0.65	0.97	0.86	67.3	7.09	5	0.53	10.55	2.4	22.7
998	2	0	0	0	0	4	1	1	62	1	0	112	77	86	27	84	65	552	2.42	347	#NULL!	4.2	210	21	6.1	40.4	1.7	0	535	189.168	133.747	134.571	93.5808	72	3363	286	450	#NULL!	31.2	0.74	0.88	0.86	87.3	12.27	5.3	0.75	14.05	1.01	7.2
2244	2	1	0	0	1	0	0	2	89	0	0	146	80	78	24	#NULL!	12	140	3.55	13	#NULL!	24.8	460	3.09	8.7	32	#NULL!	3.3	#NULL!	90.9808	213.463	211.524	137.278	841	45	12.5	392	#NULL!	55	0.96	1.08	1.37	67.24	3.17	8.14	0.38	4.71	1.1	23.44
90	1	0	1	0	0	1	0	1	79	0	1	125	65	70	13	#NULL!	22	188	2.93	27	#NULL!	6.1	421	0.11	25	40.9	1.7	8.3	77	118.005	137.29	163.186	113.302	88	56	6.4	57	75.1	#NULL!	0.84	0.84	0.88	66.6	3.93	9	0.53	5.91	1.33	22.5
4135	2	0	1	0	0	1	0	2	74	0	0	175	89	70	8	#NULL!	16	323	2.77	34	#NULL!	2.7	258	4.9	8.9	37.9	2.01	1.9	103	112.96	163.862	176.721	107.115	56	#NULL!	121	836	284	#NULL!	0.87	1.02	1.05	78.61	7.94	5.1	0.52	10.11	1.51	14.92
2607	2	0	1	0	0	1	0	2	58	0	0	118	72	68	5	#NULL!	52	181	2.97	36	#NULL!	2.6	268	2.87	6.2	36	#NULL!	2.8	#NULL!	116.744	199.291	182.135	114.849	60	137	#NULL!	259	#NULL!	#NULL!	0.88	1.01	1.27	55.4	2.96	7.9	0.42	5.34	1.62	30.3
1706	1	0	1	0	0	1	0	2	59	0	0	130	70	88	8	#NULL!	13	144	2.72	13	#NULL!	5.5	259	0.44	6	31	#NULL!	1.3	#NULL!	103.052	158.547	179.041	105.182	56	65	19.4	128	#NULL!	#NULL!	0.75	0.99	1.01	67.6	5.2	6.2	0.48	7.69	1.85	24.1
39	2	0	1	0	0	1	0	1	68	1	1	95	60	51	6	#NULL!	85	1068	2.23	411	#NULL!	4.8	219	#NULL!	10.3	43	#NULL!	2.6	#NULL!	134.58	150.576	134.957	86.2336	70	4202	#NULL!	409	#NULL!	#NULL!	0.69	0.9	0.95	78.61	8.37	5.5	0.59	10.65	1.64	15.42
27	1	0	0	0	0	1	0	2	56	0	0	131	95	77	8	#NULL!	34	225	2.74	27	#NULL!	4	279	0.53	12.8	43.7	1.81	3.9	42	112.06	136.404	163.186	105.955	46	124	15	619	225	#NULL!	0.83	1.07	0.86	57.2	4.81	5.6	0.47	8.41	3	35.7
4345	1	0	1	0	0	0	0	1	76	1	0	148	80	78	7	#NULL!	29	153	2.39	28	#NULL!	4.2	399	2.38	10.6	37	#NULL!	3.7	#NULL!	136.201	186.005	162.026	92.4207	91	194	#NULL!	189	#NULL!	#NULL!	0.73	1.08	1.17	78.6	4.79	5.2	0.31	6.09	0.82	13.4
2453	2	0	0	0	0	1	0	1	68	1	0	135	86	95	6	#NULL!	18	182	2.36	64	#NULL!	2.8	267	7.08	10.8	33	#NULL!	3.2	#NULL!	118.906	135.518	150.812	91.2606	75	628	57.5	311	#NULL!	#NULL!	0.77	0.81	0.85	69.5	7.18	10.1	1.04	10.32	2.01	19.52
2932	1	0	1	0	0	1	0	1	86	0	0	130	80	68	11	#NULL!	20	232	2.18	17	#NULL!	6.6	597	#NULL!	19.5	38	#NULL!	4.8	#NULL!	96.2054	183.348	151.199	84.3001	127	103	#NULL!	196	#NULL!	#NULL!	0.68	1.02	1.15	#NULL!	#NULL!	#NULL!	#NULL!	#NULL!	#NULL!	#NULL!
3605	1	0	0	0	0	1	0	1	65	1	0	134	78	78	11	#NULL!	36	676	3.56	65	3.6	8.1	326	12.64	16	45	1.5	2	#NULL!	167.549	135.518	176.721	137.664	77	211	#NULL!	201	#NULL!	#NULL!	1.18	1.01	0.85	64.9	6.45	6.6	0.66	9.95	2.72	27.3
3652	2	0	1	0	0	1	0	2	80	1	0	145	80	85	8	#NULL!	28	486	3.8	97	#NULL!	4.6	338	1.1	11.3	42.1	1.6	2.7	435	111.699	193.091	230.085	146.945	59	#NULL!	53	481	#NULL!	#NULL!	1.05	1.22	1.21	81.1	6.28	5.5	0.42	7.73	0.92	11.9
176	2	0	0	0	0	1	0	1	68	0	0	150	100	84	4	#NULL!	41	190	2.48	22	#NULL!	2.3	222	0.04	32.4	44	#NULL!	9.1	#NULL!	151.515	139.061	137.664	95.901	66	47	#NULL!	808	#NULL!	2.2	0.62	0.88	0.87	76.8	6.45	3.7	0.31	8.42	1.52	18
2037	2	0	1	0	0	1	0	1	71	0	0	120	76	65	3	#NULL!	30	326	3.01	46	#NULL!	4.8	278	#NULL!	8	28	#NULL!	1.5	#NULL!	118.545	150.576	186.002	116.396	88	157	#NULL!	348	#NULL!	2.3	0.86	0.88	0.94	84.1	7.98	2.8	0.26	9.49	1.17	12.3
464	2	0	0	0	0	2	0	1	49	0	0	104	66	80	3	#NULL!	36	540	2.11	84	#NULL!	4.3	264	2.7	10.2	35.7	1.68	3.4	#NULL!	103.952	142.604	136.504	81.5932	58	606	122	495	34.3	#NULL!	0.69	1.09	0.89	91.91	12.21	2	0.26	13.28	0.79	5.92
4328	2	0	0	0	0	1	0	1	34	1	0	114	60	95	8	#NULL!	66	851	3.96	163	#NULL!	3.6	418	3.1	14.3	47.5	2.64	3.7	304	101.43	187.777	206.497	153.132	69	2047	140	1176	156	4.27	1.19	1.08	1.17	81.3	11.67	2.2	0.31	14.36	2.3	16
2233	1	0	1	0	0	1	0	1	64	1	0	135	70	76	4	#NULL!	17	121	2.23	17	#NULL!	6.5	343	0.022	11.2	35.6	1.29	4.1	96	102.151	102.746	127.61	86.2336	95	40	#NULL!	389	#NULL!	#NULL!	0.64	0.7	0.64	52.5	3.26	11.8	0.73	6.21	2.12	34.1
3629	1	0	1	0	0	1	0	1	87	0	0	132	66	72	4	#NULL!	43	481	3.22	153	#NULL!	8	369	#NULL!	9.9	36	#NULL!	2.5	#NULL!	186.826	149.69	177.108	124.517	61	1015	#NULL!	225	#NULL!	16.5	0.91	0.9	0.93	#NULL!	#NULL!	#NULL!	#NULL!	#NULL!	#NULL!	#NULL!
194	1	0	1	0	0	0	0	1	56	0	0	140	86	58	7	#NULL!	39	229	1.95	42	#NULL!	5.9	338	#NULL!	7.9	36	#NULL!	3	#NULL!	200.698	202.834	129.544	75.406	101	280	#NULL!	135	#NULL!	#NULL!	0.63	1.13	1.26	74.2	7.35	4.6	0.46	9.91	1.93	19.5
879	2	0	1	0	0	1	0	1	65	1	0	141	84	82	4	#NULL!	461	1436	2.79	476	#NULL!	3.2	320	9.3	15.8	39.5	2.3	5.6	#NULL!	130.256	141.718	151.199	107.889	74	3181	#NULL!	199	128	#NULL!	0.87	0.86	0.88	87.1	7.64	4.2	0.37	8.78	0.74	8.4
119	1	0	0	0	0	1	0	2	50	0	0	117	75	90	4	#NULL!	17	260	2.65	39	#NULL!	3.7	168	2.8	8.1	43.1	1.8	1.5	66	101.25	170.948	173.627	102.475	56	100	13	423	#NULL!	36.5	0.78	0.92	1.06	82.81	8.88	6.5	0.7	10.73	1.15	10.72
323	1	0	0	0	0	1	0	1	86	0	0	116	72	60	16	#NULL!	13	269	3.2	23	#NULL!	8.2	446	6.48	9.9	37.9	1.7	2.4	#NULL!	97.1062	155.004	172.08	123.743	127	252	18.3	212	#NULL!	96.3	0.94	0.89	0.96	75.6	5.64	8.7	0.65	7.47	1.03	13.7
1588	2	0	1	0	0	1	0	1	77	1	1	130	98	72	6	#NULL!	14	165	1.97	39	#NULL!	10.8	585	0.89	11.1	29	1.23	4.5	279	149.713	137.29	117.556	76.1794	121	141	24	283	20	0.86	0.49	0.96	0.85	83.4	4.79	3.3	0.19	5.75	0.74	12.8
1850	1	0	1	0	0	1	0	1	72	1	0	150	83	70	6	#NULL!	27	167	4.33	19	#NULL!	7.1	477	0.031	5.3	38	1.26	1.6	118	105.754	147.033	205.336	167.44	91	136	4	232	96.3	#NULL!	1.05	1.08	0.91	83.91	8.36	2.9	0.29	9.96	1.25	12.62
3917	2	0	0	0	0	1	0	1	54	0	0	120	70	72	3	#NULL!	34	229	2.95	24	#NULL!	3.8	358	0.03	17.6	43	#NULL!	3.3	#NULL!	91.3411	197.52	200.696	114.076	86	76	#NULL!	579	#NULL!	#NULL!	0.88	1.14	1.22	78.61	6.28	5.5	0.44	7.99	1.16	14.52
3426	1	0	1	0	0	1	0	1	56	0	0	136	95	66	7	#NULL!	24	186	2.26	23	#NULL!	6.9	373	1.16	26.2	35.9	1.3	6.6	105	88.999	142.604	135.344	87.3937	80	164	3.8	337	30.6	1.3	0.74	0.79	0.88	57.5	5.04	5.3	0.47	8.78	2.99	34.1
4001	2	0	1	0	0	1	0	1	71	1	0	152	70	#NULL!	6	#NULL!	31	247	2.78	87	#NULL!	4.1	331	#NULL!	13.6	38	#NULL!	4.4	#NULL!	97.2864	124.889	167.053	107.502	74	956	#NULL!	246	#NULL!	13.4	0.85	0.75	0.77	71.1	6.26	12.5	1.1	8.81	1.41	16.02
3451	2	0	0	0	0	1	0	1	60	1	0	132	70	78	8	#NULL!	73	891	2.95	254	#NULL!	6.3	372	6.9	11.3	40	2.13	3.5	108	179.98	161.205	173.241	114.076	94	2734	75.9	58	13.4	#NULL!	0.86	1.32	0.99	91.1	9.16	2	0.2	10.05	0.64	6.4
1780	2	0	1	0	0	1	0	1	82	0	0	135	80	45	8	875	22	419	3.07	142	6.2	6.1	304	0.88	9.2	34.7	1.3	3.9	208.7	126.112	122.232	153.519	118.716	87	1206	#NULL!	178	#NULL!	#NULL!	0.89	0.84	0.75	90.1	10.58	3	0.35	11.74	0.78	6.6
1248	1	0	1	0	0	1	0	1	50	1	1	160	100	64	4	#NULL!	112	185	2.19	58	#NULL!	4.9	409	0.021	8.6	42.1	2.1	2.3	#NULL!	103.952	140.833	133.024	84.6868	79	65	#NULL!	919	#NULL!	#NULL!	0.71	0.75	0.86	67.9	3.93	7.4	0.43	5.79	1.16	20
1214	1	0	1	0	0	1	0	1	77	1	0	101	53	68	8	#NULL!	17	454	2.08	69	#NULL!	6.1	421	#NULL!	11.1	34	#NULL!	3	#NULL!	140.885	119.575	127.224	80.4331	98	310	#NULL!	100	#NULL!	0.999	0.7	0.7	0.73	87	8.08	3	0.28	9.28	0.9	9.7
2482	2	0	0	0	0	1	0	1	78	0	0	120	80	66	9	#NULL!	25	393	3.22	56	#NULL!	7.4	397	9.29	28.3	34.7	1	7.6	364	169.35	142.604	170.92	124.517	126	#NULL!	32.9	201	436	#NULL!	0.91	0.79	0.87	62.94	5.81	8.34	0.77	9.24	2.5	27.14
2072	2	0	0	0	0	1	0	2	67	0	0	131	82	81	7	#NULL!	37	399	3.44	53	#NULL!	4.8	435	9.26	19.4	43.5	1.43	3.3	120	124.13	232.95	221.191	133.024	82	139	7.2	187	172	#NULL!	0.96	1.46	1.42	66.5	4.73	5.6	0.4	7.12	1.89	26.5
2315	2	0	0	0	0	1	0	1	77	1	0	128	76	66	5	#NULL!	26	394	3.17	55	#NULL!	7	340	9.5	8.5	34.6	1.57	2.2	411	110.798	144.376	180.588	122.583	84	243	281	339	238	#NULL!	0.97	0.85	0.88	84.2	6.85	2.5	0.21	8.15	1.01	12.4
2025	2	0	0	0	0	0	0	1	75	1	0	95	70	66	8	#NULL!	96	229	3.01	34	#NULL!	5.3	326	0.33	8.8	40	#NULL!	2.4	#NULL!	134.58	167.405	185.615	116.396	91	165	#NULL!	237	#NULL!	#NULL!	0.85	0.83	1.02	66.8	5.12	7.1	0.54	7.65	1.88	24.6
2433	1	0	1	0	0	1	0	1	73	0	0	130	80	72	5	#NULL!	41	197	2.29	29	#NULL!	5.8	370	0.07	18.4	38	#NULL!	7.5	#NULL!	98.9078	189.548	151.199	88.5538	96	61	26.3	122	#NULL!	1.1	0.71	1.08	1.15	45.7	1.9	10.9	0.45	4.14	1.6	38.9
3674	1	0	0	0	0	1	0	1	74	0	1	122	68	70	8	#NULL!	20	139	3.1	16	#NULL!	5.3	458	0.14	8.4	40	#NULL!	3.3	#NULL!	117.464	244.464	193.735	119.876	78	86	#NULL!	126	#NULL!	#NULL!	0.88	1.35	1.48	76.7	5.59	5.6	0.41	7.29	1.14	15.6
4088	2	0	1	0	0	1	0	1	46	1	0	145	100	85	5	#NULL!	40	543	3.07	211	#NULL!	3.7	378	6.1	16.1	41.6	1.95	4.2	#NULL!	135.66	208.149	186.388	118.716	63	1969	205	165	47.2	#NULL!	0.97	1.37	1.26	79.3	6.47	2.7	0.22	8.17	1.46	17.8
1567	2	0	1	0	0	1	0	1	49	1	0	120	90	76	8	#NULL!	201	195	2.37	98	#NULL!	4.6	351	0.31	7.1	39	#NULL!	2.3	#NULL!	101.61	148.804	147.718	91.6473	92	95	#NULL!	295	#NULL!	#NULL!	0.77	0.89	0.9	61.8	3.28	7.7	0.41	5.31	1.52	28.6
1804	2	0	0	0	0	1	0	1	48	1	0	105	68	98	13	#NULL!	50	671	2	266	#NULL!	6.2	288	22	11.5	38.4	2.25	4.1	489	95.665	162.09	134.184	77.3395	81	3085	4.8	86	69.1	#NULL!	0.49	1.24	0.98	82.91	7.46	5.9	0.53	9	0.99	11.02
44	2	0	1	0	0	1	0	1	73	0	0	119	79	60	7	#NULL!	13	277	2.37	21	#NULL!	4.1	432	1.1	11.9	35	1.9	3	78.8	110.258	137.29	144.238	91.6473	101	107	27	267	423	#NULL!	0.77	0.67	0.83	73.8	5.36	6.5	0.47	7.25	1.32	18.3
1428	1	0	1	0	0	1	0	1	46	1	1	157	100	90	26	549	37	349	2.93	57	5.5	6.5	330	1.28	22.9	39.8	1.6	6.9	30	198.176	112.489	138.824	113.302	72	467	4.5	348	#NULL!	5.12	0.86	0.89	0.68	73.8	5.05	5.3	0.36	6.84	1.2	17.5
996	2	0	0	0	0	0	0	2	58	0	0	120	90	84	13	#NULL!	9	189	2.34	20	#NULL!	6.9	355	#NULL!	7.3	44.4	1.26	2.6	#NULL!	82.153	163.862	155.452	90.4872	79	13	#NULL!	1105	453	9.36	0.72	0.93	0.99	60.3	2.59	5.3	0.23	4.3	1.44	33.5
4168	1	0	0	0	0	4	0	2	66	0	1	96	60	101	28	#NULL!	78	536	1.03	131	#NULL!	9.4	399	3.41	2	16.7	0.4	1.8	#NULL!	78.7299	114.26	79.6597	39.8299	103	1288	145.3	113	2180	#NULL!	0.48	0.56	0.69	91.54	10.09	2.5	0.28	11.04	0.59	5.32
3030	2	0	1	0	1	0	0	2	79	0	0	132	68	90	18	#NULL!	17	253	3.61	20	#NULL!	30.6	559	#NULL!	4.5	30	#NULL!	2.7	#NULL!	97.8269	241.807	241.686	139.598	788	103	#NULL!	261	#NULL!	37	1	0.97	1.46	75.6	5.27	8.7	0.61	6.97	0.9	12.9
2086	2	0	1	0	0	1	0	1	67	1	0	138	90	80	4	#NULL!	38	279	3.23	23	#NULL!	5	154	2.15	17.3	34	#NULL!	10.9	#NULL!	55.3091	169.176	193.349	124.903	70	71	#NULL!	220	#NULL!	#NULL!	0.91	0.91	1.02	56.6	3.81	9.4	0.63	6.73	2.11	31.3
3659	2	0	0	0	0	2	0	2	99	0	0	119	82	100	1	#NULL!	5	261	2.99	20	14.5	16.68	660	#NULL!	9.6	29.5	1.2	3	#NULL!	115.302	182.462	186.775	115.623	119	126	#NULL!	377	#NULL!	#NULL!	1.06	0.96	1.1	67.9	5.92	7	0.61	8.72	2.15	24.7
3926	2	0	0	0	0	1	0	1	38	1	1	13	75	86	5	#NULL!	130	1869	3.58	693	#NULL!	2.8	738	38.23	6.8	42.7	1.9	1.6	#NULL!	125.391	182.462	195.282	138.438	63	1352	#NULL!	377	#NULL!	#NULL!	0.96	1.11	1.1	78.41	10.89	7.3	1.01	13.9	1.98	14.22
508	1	0	1	0	0	1	0	1	40	1	0	146	100	84	9	#NULL!	17	188	3.9	16	#NULL!	6.2	328	0.64	10.8	44.2	2.1	2.5	40	125.391	147.919	198.376	150.812	76	68	9.6	319	#NULL!	0.8	1.08	0.78	0.89	79.01	6.93	4.9	0.43	8.78	1.32	15.02
917	2	0	0	0	0	1	0	1	66	1	1	110	70	78	3	#NULL!	58	355	2.2	39	#NULL!	3.6	416	#NULL!	19.4	36.6	1.72	5.3	#NULL!	84.8554	151.461	147.718	85.0735	87	54	#NULL!	722	#NULL!	#NULL!	0.72	1.07	0.91	#NULL!	#NULL!	#NULL!	#NULL!	#NULL!	#NULL!	#NULL!
2038	1	0	0	0	0	1	0	1	59	0	0	95	60	95	10	#NULL!	24	272	2.99	37	#NULL!	11.7	253	0.31	5.5	39.4	2.16	2.3	171	148.092	139.947	165.507	115.623	66	449	18	290	#NULL!	18.7	1.1	0.92	0.84	71.6	4.96	8.1	0.56	6.93	1.41	20.3
640	2	1	1	0	0	2	0	1	76	0	0	91	60	78	4	#NULL!	31	281	2.11	24	#NULL!	5	431	0.31	6.9	36.2	1.4	3.4	72	150.073	118.689	123.743	81.5932	97	52	2.4	91	#NULL!	#NULL!	0.66	0.64	0.71	66	6.14	6.8	0.63	9.29	2.37	25.5
1096	2	0	1	0	0	1	0	1	53	1	0	133	93	100	4	#NULL!	46	602	1.98	130	#NULL!	4.5	320	0.29	8.9	43.5	2.22	2.4	#NULL!	109.898	178.919	130.317	76.5661	48	1067	13.7	50	23.1	#NULL!	0.69	1.09	1.07	89.6	15.92	4	0.72	17.8	1.13	6.3
172	1	0	1	0	1	0	0	1	84	0	0	118	65	51	21	#NULL!	8	164	3.95	16	14.2	14.04	605	#NULL!	21.3	34.6	1.4	6.1	#NULL!	118.906	157.662	212.297	152.746	159	#NULL!	#NULL!	233	#NULL!	#NULL!	1.36	0.94	0.94	81	5.64	6.9	0.48	6.96	0.78	11.2
134	2	1	0	0	1	2	0	1	90	1	0	101	59	90	3	#NULL!	227	1066	1.18	445	#NULL!	23.6	614	#NULL!	19.5	26	#NULL!	14	#NULL!	91.3411	142.604	101.315	45.6303	347	664	#NULL!	177	#NULL!	#NULL!	0.47	0.82	0.85	82.3	3.62	1.7	0.08	4.4	0.69	15.6
2225	1	0	1	0	0	1	0	2	53	0	0	133	87	65	6	#NULL!	13	220	2.29	23	#NULL!	4.2	274	2.78	11.6	40.6	1.6	2.6	#NULL!	103.592	161.205	144.625	88.5538	42	126	23.4	727	106	#NULL!	0.66	0.86	0.96	78.2	6.45	5.9	0.49	8.25	1.28	15.5
2760	1	0	1	0	0	1	0	2	57	0	0	145	90	70	5	#NULL!	32	226	3.29	49	#NULL!	3	355	1.75	12.4	39	1.42	3	115	91.8816	178.034	194.509	127.224	56	#NULL!	22.6	737	128	#NULL!	1	0.96	1.06	71.2	4.17	6.1	0.36	5.86	1.3	22.2
1344	1	0	0	0	0	1	0	2	78	0	0	125	70	90	3	#NULL!	10	165	2.79	18	#NULL!	5.9	392	0.14	12.8	38.4	1.9	2.3	111	90.4403	179.805	167.827	107.889	73	142	15.2	161	173	#NULL!	0.86	1.05	1.07	69.3	5.92	4.8	0.41	8.55	2.13	24.9
2064	2	0	0	0	0	1	0	1	65	1	0	160	110	72	9	#NULL!	51	455	5.44	147	#NULL!	4.9	447	0.18	9.8	41.7	1.5	2.4	#NULL!	162.865	170.062	261.794	210.363	92	186	13.4	199	#NULL!	#NULL!	1.46	0.97	1.01	74.4	9.16	5.6	0.68	12.3	2.19	17.8
3252	2	0	0	0	0	1	0	1	56	1	0	150	86	90	9	#NULL!	77	908	2.71	107	#NULL!	5.5	463	27.34	23.8	38.1	1.63	7	#NULL!	143.227	190.434	169.374	104.795	102	798	#NULL!	113	26.2	#NULL!	0.8	1.22	1.13	89.7	8.94	2.6	0.25	9.96	0.76	7.6
854	2	0	0	0	0	1	0	1	64	1	0	112	95	96	8	#NULL!	24	446	3.56	127	#NULL!	4.9	451	17.8	12.8	41.9	1.6	2.9	#NULL!	110.438	212.578	209.203	137.664	83	990	48	109	#NULL!	#NULL!	0.97	1.08	1.26	90.5	11.18	1.8	0.22	12.35	0.88	7.1
762	2	0	1	0	0	4	0	1	86	1	1	122	79	60	6	#NULL!	32	259	3.2	66	#NULL!	11.5	368	0.43	16.9	27.9	1.01	6.3	#NULL!	177.458	143.49	177.881	123.743	188	48	#NULL!	758	#NULL!	16.4	0.97	0.51	0.85	85.1	6.19	6.2	0.45	7.27	0.59	8.2
2326	2	0	0	0	0	1	0	1	78	0	0	110	70	75	5	#NULL!	49	436	2.92	238	#NULL!	4.5	187	#NULL!	14.7	34	#NULL!	3.9	#NULL!	94.4038	191.32	192.189	112.916	53	2499	#NULL!	223	#NULL!	#NULL!	0.84	1.03	1.13	88.8	5.93	2.9	0.19	6.67	0.53	8
1729	2	0	0	0	0	1	0	1	60	1	0	110	70	73	5	#NULL!	48	631	3.12	247	#NULL!	3.3	278	#NULL!	10.6	36	#NULL!	4	#NULL!	131.517	172.719	199.923	120.65	67	3062	#NULL!	259	#NULL!	#NULL!	0.88	1.02	1.02	#NULL!	#NULL!	#NULL!	#NULL!	#NULL!	#NULL!	#NULL!
969	1	0	1	0	0	1	0	1	50	1	0	130	90	73	8	#NULL!	37	157	2.81	37	#NULL!	7	512	1.45	20.7	38	#NULL!	5.1	#NULL!	134.039	172.719	165.12	108.662	102	242	#NULL!	204	#NULL!	#NULL!	0.86	0.99	1.02	72.7	5.45	5	0.39	7.5	1.57	21
3906	2	0	1	0	0	1	0	1	63	1	1	117	73	70	5	#NULL!	22	341	3.36	61	#NULL!	5	382	7.95	20.5	38.1	1.38	5.1	98.3	140.164	172.719	200.309	129.93	100	661	16.5	421	334	#NULL!	0.94	0.87	1.02	63.7	9.55	6.9	1.04	15.02	4.3	28.6
1779	1	1	0	0	0	0	0	1	91	1	0	138	119	80	3	#NULL!	2980	2268	1.78	3485	#NULL!	30.6	818	#NULL!	51.8	33.9	1.4	30.3	#NULL!	176.92	521.7	102.862	68.8322	257	123	#NULL!	173	#NULL!	51.8	0.5	0.5	0.77	89.3	17.84	6.5	1.31	20.03	0.83	4.1
2692	1	0	1	0	0	1	0	2	57	0	0	140	80	68	3	#NULL!	16	159	2.51	17	#NULL!	5.3	232	#NULL!	13.8	38	#NULL!	3.8	#NULL!	83.9546	219.663	164.733	97.0611	57	57	#NULL!	195	#NULL!	#NULL!	0.8	1.02	1.29	#NULL!	#NULL!	#NULL!	#NULL!	#NULL!	#NULL!	#NULL!
1879	2	0	1	0	0	0	0	1	61	0	0	110	70	70	7	#NULL!	18	118	3.4	19	#NULL!	5.5	357	0.03	9.5	39.8	1.78	2.3	45	131.517	179.805	191.415	131.477	68	54	6.5	52	#NULL!	#NULL!	0.95	0.99	1.05	54	4.61	5.7	0.49	8.55	3.37	39.4
1631	2	0	1	0	0	1	0	1	66	1	1	170	79	65	8	#NULL!	27	158	2.89	63	#NULL!	3.9	443	#NULL!	36.7	35	#NULL!	8.2	#NULL!	97.4666	192.205	186.388	111.756	77	602	#NULL!	354	#NULL!	#NULL!	0.84	1.01	1.12	75.1	5.42	6.1	0.43	7.21	1.32	18.3
3628	1	0	1	0	0	0	0	1	37	0	0	123	75	74	7	#NULL!	54	209	1.63	25	#NULL!	4.4	350	#NULL!	19.5	43.1	1.74	7.6	#NULL!	117.644	144.376	108.662	63.0317	56	51	#NULL!	432	6.4	#NULL!	0.53	0.79	0.84	62.4	7.43	4	0.48	11.92	3.77	31.6
3552	2	0	0	0	0	1	0	1	40	1	1	100	60	102	10	#NULL!	24	474	2.12	287	#NULL!	5.1	279	#NULL!	16	38	#NULL!	4.7	#NULL!	97.4666	173.605	139.211	81.9799	65	3512	#NULL!	202	#NULL!	#NULL!	0.67	0.91	1.01	88.3	12.8	6.5	0.94	14.49	0.73	5
1398	1	0	1	0	0	1	0	2	68	0	0	120	80	64	4	#NULL!	16	154	3.37	18	#NULL!	4.6	375	0.16	10.8	43.3	1.9	2.6	44	229.164	175.376	186.388	130.317	50	#NULL!	7	166	232	#NULL!	0.94	0.89	1.02	82.51	7.81	4.6	0.44	9.48	1.17	12.32
1607	1	0	1	0	0	1	0	2	77	0	0	120	70	88	9	#NULL!	33	172	3.69	25	#NULL!	8.2	394	0.15	12.9	35.3	1.52	3.4	#NULL!	129.175	180.691	211.524	142.691	95	39	16.6	343	#NULL!	#NULL!	1.03	1.01	1.05	74.41	6.31	3.5	0.3	8.48	1.82	21.5
2329	1	0	0	0	0	1	0	2	55	0	0	120	64	54	9	#NULL!	17	181	3.63	19	#NULL!	6.8	367	1.3	10.7	35.2	1.24	2.1	#NULL!	93.6832	220.549	207.27	140.371	100	92	59.8	212	#NULL!	#NULL!	1.09	1.25	1.28	51.7	2.17	4.9	0.21	4.2	1.72	41.1
3699	1	0	1	0	0	1	0	1	68	1	0	197	117	80	12	#NULL!	21	165	3.22	27	#NULL!	4.8	285	0.028	8.1	39.8	1.85	2.2	50	111.519	189.548	195.669	124.517	60	#NULL!	14	243	13.5	#NULL!	0.84	1.16	1.1	63.1	3.62	5.1	0.3	5.75	1.75	30.5
2627	2	0	1	0	0	2	0	1	80	0	0	130	63	74	28	#NULL!	15	219	4.72	19	#NULL!	5	330	5.13	8.4	40.8	1.3	1.2	121.8	111.339	196.634	240.913	182.521	82	138	42.5	217	79.4	#NULL!	1.49	1.32	1.14	65.8	5.87	6.8	0.61	8.93	2.14	24
2853	1	0	0	0	0	0	0	1	67	0	0	116	74	73	4	#NULL!	43	184	2.8	28	#NULL!	3.3	372	0.01	12.3	44	2.1	3.2	#NULL!	127.914	167.405	160.093	108.275	40	24	#NULL!	378	#NULL!	#NULL!	0.82	1.2	0.97	67	3.57	9.4	0.5	5.32	1.11	20.9
2495	1	0	1	0	0	1	0	1	81	1	0	138	96	68	10	#NULL!	24	480	3.58	72	#NULL!	7	282	#NULL!	20.1	38.4	1.3	4.8	#NULL!	119.806	170.948	194.122	138.438	101	496	#NULL!	359	#NULL!	36.4	0.98	0.67	0.99	81.81	8.25	5.3	0.53	10.08	1.21	12.02
2546	2	0	1	0	0	1	0	1	57	1	0	173	120	89	4	#NULL!	33	437	3.3	137	#NULL!	4.7	408	9.07	17.6	38.9	1.58	3.9	494	116.383	183.348	199.149	127.61	69	801	42.5	292	396	#NULL!	0.95	0.99	1.06	73.4	8.72	4.2	0.5	11.87	2.57	21.7
3362	1	0	1	0	0	1	0	1	55	0	0	130	80	72	3	#NULL!	119	327	2.71	74	#NULL!	5.6	412	0.13	6.5	41.7	2	1.7	#NULL!	88.2784	192.205	169.374	104.795	73	48	12.8	190	#NULL!	#NULL!	0.82	1.07	1.11	56.4	3.33	3.9	0.23	5.89	2.04	34.7
2385	1	0	0	0	0	1	0	1	73	1	0	134	78	80	7	#NULL!	113	196	2.24	70	#NULL!	5.3	392	0.22	10.5	37	#NULL!	4.5	#NULL!	100.349	184.234	148.105	86.6203	65	74	#NULL!	81	#NULL!	#NULL!	0.74	0.99	1.06	68.2	3.21	9	0.42	4.71	1.02	21.6
793	2	0	0	0	0	1	0	1	59	1	0	140	90	85	5	#NULL!	63	829	2.57	270	#NULL!	4.7	385	1.7	13.1	39.7	2.02	5.6	#NULL!	136.021	158.547	172.08	99.3813	67	2308	#NULL!	130	#NULL!	0.75	0.95	1.07	0.91	88.6	10.31	3.5	0.41	11.64	0.87	7.4
1003	2	0	0	0	0	0	0	1	56	1	1	127	84	88	10	#NULL!	37	155	2.23	20	#NULL!	5	294	#NULL!	7.4	38.6	2.18	2	#NULL!	145.029	120.461	127.61	86.2336	65	#NULL!	#NULL!	547	#NULL!	#NULL!	0.68	0.57	0.69	71.7	5.67	4.2	0.33	7.9	1.87	23.7
168	1	0	1	0	0	1	0	1	75	1	0	111	57	71	7	#NULL!	13	206	0.92	27	#NULL!	7.6	294	#NULL!	15	38	#NULL!	5.4	#NULL!	93.503	125.775	75.7927	35.5762	75	91	#NULL!	293	#NULL!	3.97	0.32	0.74	0.72	71.9	3.94	5.7	0.31	5.49	1.09	19.8
1558	2	0	0	0	0	1	0	2	65	1	0	152	95	60	4	#NULL!	26	294	3.55	50	#NULL!	5	266	#NULL!	6.9	36	#NULL!	1.4	#NULL!	82.5133	129.318	189.482	137.278	81	492	#NULL!	190	#NULL!	3.95	0.86	0.84	0.74	66.2	4.28	6	0.39	6.47	1.75	27
1159	1	0	1	0	0	1	0	1	67	0	0	166	100	78	2	#NULL!	18	187	2.53	23	#NULL!	4	379	0.07	9.7	41.6	1.4	2.6	#NULL!	81.7926	131.089	141.918	97.8345	66	177	#NULL!	1023	#NULL!	#NULL!	0.87	0.58	0.75	64.8	3.93	6.7	0.41	6.08	1.57	25.8
3376	2	0	0	0	0	2	0	2	78	0	0	127	70	90	6	#NULL!	82	531	3.22	73	#NULL!	6.7	250	1.9	14.5	36.3	1.43	5.8	149	114.221	154.119	171.694	124.517	88	224	#NULL!	326	317	50.4	0.93	0.61	0.88	78.31	6.14	5.4	0.42	7.84	1.27	16.22
2107	1	0	1	0	0	1	0	2	63	0	0	146	86	66	6	#NULL!	24	214	4.42	39	#NULL!	3.7	278	0.44	9.4	41.8	1.42	1.9	311	118.365	231.178	249.42	170.92	55	365	13.3	183	104	0.86	0.9	1.44	1.32	62.6	4.45	5.9	0.42	7.11	2.12	29.8
1884	2	0	1	0	0	0	0	1	74	0	0	158	88	84	10	#NULL!	27	627	2.18	99	#NULL!	9.3	300	13.93	12.7	36.1	1.66	3.7	#NULL!	126.652	171.833	152.359	84.3001	125	616	#NULL!	360	#NULL!	#NULL!	0.68	0.68	0.98	87.61	12.18	5.5	0.77	13.91	0.93	6.72
2454	2	0	0	0	0	1	0	1	66	0	0	160	90	85	5	#NULL!	62	963	3.63	315	#NULL!	5	368	#NULL!	5.9	40.7	1.5	1.3	#NULL!	138.543	232.064	225.058	140.371	98	4018	#NULL!	115	75.8	#NULL!	1.01	1.11	1.32	71.6	8.32	7.7	0.89	11.61	2.28	19.62
3385	2	0	0	0	0	1	0	1	42	1	0	115	70	100	6	#NULL!	94	877	2.57	133	#NULL!	5	439	11.7	13.5	43.5	2.2	4.2	#NULL!	108.096	140.833	139.985	99.3813	82	1210	#NULL!	218	#NULL!	12	0.76	0.71	0.8	88	11.65	4.5	0.6	13.24	0.94	7.1
3932	1	1	1	0	0	0	0	2	96	0	0	195	100	102	26	29800	11	268	1.61	19	8.6	9.7	429	0.07	11.4	41	2	4.3	309	146.29	149.69	161.64	62.2583	113	40	24.4	250	#NULL!	9.85	0.55	0.73	0.85	87.51	7.65	4.3	0.38	8.75	0.7	8.02
682	1	0	1	0	0	4	0	2	89	0	0	118	76	68	6	#NULL!	14	248	2.9	22	#NULL!	4.1	230	#NULL!	8.8	23	#NULL!	3.7	#NULL!	141.065	162.09	181.361	112.142	61	76	#NULL!	282	#NULL!	#NULL!	0.84	0.83	0.92	64.64	3.99	7.84	0.48	6.17	1.67	27.14
3194	2	0	1	0	0	1	0	1	57	0	0	130	80	74	9	#NULL!	34	337	3.02	132	#NULL!	4.9	574	1.67	9.8	37.1	1.5	2.4	53	109.357	201.063	179.428	116.783	70	1493	#NULL!	577	91.6	#NULL!	0.89	1.05	1.14	86.3	13.42	4.3	0.67	15.56	1.37	8.8
3248	1	0	1	0	0	1	0	1	73	0	0	120	80	70	10	#NULL!	51	261	3.04	144	#NULL!	9.4	323	14.1	19.2	36	#NULL!	0	#NULL!	109.717	250.664	218.097	117.556	91	963	#NULL!	299	#NULL!	#NULL!	0.87	1.11	1.42	77.3	6.8	7.1	0.63	8.8	1.34	15.3
1686	1	0	1	0	0	1	0	2	89	0	0	110	68	52	7	#NULL!	13	226	2.08	20	#NULL!	15.7	987	0.15	18.5	29.9	0.91	7.3	#NULL!	103.052	111.603	112.142	80.4331	134	58	#NULL!	194	324	84	0.61	0.42	0.63	78	7.87	9.5	0.96	10.09	1.22	12.1
1969	1	0	0	0	0	1	0	1	55	1	1	120	70	75	6	#NULL!	45	242	8.36	29	#NULL!	3.8	390	0.11	13	44.2	1.9	1.8	#NULL!	100.349	205.492	413.766	323.279	79	157	3.6	70	#NULL!	1.4	1.99	1.08	1.16	53.2	3.55	5.8	0.39	6.69	2.67	39.9
3017	2	0	0	0	0	1	0	2	89	1	0	112	70	101	10	#NULL!	28	467	2.94	175	#NULL!	4.4	194	#NULL!	13	36	#NULL!	3.7	#NULL!	259.611	223.206	201.469	113.689	73	1589	#NULL!	198	#NULL!	#NULL!	0.85	1.15	1.26	71.8	5.29	7.1	0.52	7.36	1.52	20.7
2223	2	0	1	0	0	0	0	1	69	0	0	150	92	78	3	#NULL!	36	419	1.37	30	#NULL!	5	584	0.01	20.6	39.2	1.64	8.8	#NULL!	66.6592	131.089	97.0611	52.9776	77	31	14.8	419	62.4	1.26	0.5	0.77	0.74	72.3	8.11	3.6	0.4	11.22	1.9	16.9
3647	2	0	1	0	0	1	0	1	65	1	0	150	82	72	6	#NULL!	27	356	3.09	41	#NULL!	3.1	263	#NULL!	15.5	35	#NULL!	5.2	#NULL!	126.472	197.52	182.521	119.49	74	#NULL!	#NULL!	198	#NULL!	#NULL!	0.88	0.75	1.11	89.6	8.63	2	0.2	9.64	0.8	8.3
2819	2	0	1	0	0	1	0	1	56	1	0	130	80	86	8	#NULL!	36	656	3.25	150	#NULL!	5.6	375	3.6	10.9	34.1	1.5	3.1	192	90.9808	162.09	182.135	125.677	107	1564	1.1	797	7	#NULL!	0.93	0.64	0.91	#NULL!	#NULL!	#NULL!	#NULL!	#NULL!	#NULL!	#NULL!
1867	2	0	1	0	0	1	0	1	70	0	1	124	90	80	5	#NULL!	86	291	1.95	78	#NULL!	4.3	290	0.15	6.7	35.5	1.59	2	20	116.383	146.147	129.93	75.406	69	50	#NULL!	319	549	#NULL!	0.63	0.84	0.82	75.84	5.1	4.34	0.29	6.73	1.27	18.94
3620	1	0	1	0	0	2	0	1	65	0	0	140	92	78	19	#NULL!	11	155	2.29	23	#NULL!	6.4	270	16.55	10	35.8	1.5	2.7	256	128.274	139.061	132.251	88.5538	91	455	#NULL!	145	#NULL!	#NULL!	0.72	0.79	0.78	79.1	6.5	6.7	0.55	8.25	1.1	13.7
3748	2	0	0	0	0	1	0	1	73	1	1	115	80	75	10	#NULL!	75	223	3.78	33	#NULL!	3.2	330	#NULL!	8.2	31	#NULL!	3.9	#NULL!	204.842	214.349	252.127	146.172	89	71	#NULL!	264	#NULL!	#NULL!	1.05	1.11	1.2	55	3.68	4.4	0.29	6.69	2.03	30.3
736	2	0	1	0	0	1	0	2	82	0	0	136	84	95	7	#NULL!	141	603	4.44	419	#NULL!	17.7	653	#NULL!	13	38	#NULL!	4	#NULL!	158.18	209.035	315.932	171.694	112	4804	198.1	171	#NULL!	#NULL!	1.14	0.92	1.17	86.4	17.96	5.1	1.06	20.79	1.77	8.5
3162	1	0	1	0	0	1	0	1	76	1	1	125	80	76	4	#NULL!	114	187	2.62	83	#NULL!	5.7	337	0.12	6.9	37	#NULL!	3.2	#NULL!	112.6	193.091	175.174	101.315	88	58	#NULL!	352	#NULL!	#NULL!	0.78	1.01	1.08	57.4	2.69	7.4	0.34	4.68	1.47	31.5
3481	2	0	0	0	0	1	0	1	51	1	0	122	92	82	2	#NULL!	27	169	3.16	16	#NULL!	4	352	0.2	9.9	38.9	1.78	3.1	47	86.2966	170.062	170.147	122.196	67	128	9.3	85	62.4	#NULL!	0.79	1.24	0.95	#NULL!	#NULL!	#NULL!	#NULL!	#NULL!	#NULL!	#NULL!
4202	1	0	1	0	0	0	0	1	76	0	0	144	80	72	7	#NULL!	38	155	1.16	22	#NULL!	3.6	319	0.71	10.6	42	#NULL!	3.3	#NULL!	105.213	157.662	106.729	44.8569	90	109	#NULL!	94	#NULL!	#NULL!	0.33	0.85	0.88	72.21	3.64	7.7	0.39	5.04	0.94	18.72
3269	2	0	1	0	0	1	0	1	82	0	0	104	60	59	5	#NULL!	26	404	2.91	90	#NULL!	5.1	431	#NULL!	19.1	39	#NULL!	5	#NULL!	109.357	148.804	160.093	112.529	100	451	#NULL!	134	#NULL!	#NULL!	0.67	0.75	0.83	83.1	6.79	6.2	0.5	8.16	0.84	10.3
723	2	0	1	0	0	1	0	1	53	1	0	97	69	88	11	#NULL!	81	1197	3.38	323	#NULL!	5	360	35.24	23.6	37.6	1.52	5	#NULL!	204.482	178.034	186.002	130.704	72	2629	#NULL!	95	50.6	#NULL!	1.05	1	0.99	91.8	12.63	3.4	0.46	13.75	0.63	4.6
2274	2	0	0	0	0	1	0	1	52	1	0	107	59	86	9	#NULL!	49	790	3.47	223	#NULL!	2.4	385	5.3	4.3	38.1	1.6	1.1	63	92.9626	172.719	186.002	134.184	58	2579	19	340	20.6	15.6	0.95	0.8	0.96	89.7	14.11	2.5	0.4	15.73	1.19	7.6
124	1	0	1	0	0	1	0	1	68	0	0	130	80	78	3	#NULL!	23	287	2.38	28	#NULL!	5	396	1.9	15	38.7	1.65	4.7	161	209.166	167.405	155.839	92.034	91	129	143	201	48.7	#NULL!	0.89	0.89	0.93	79.1	10.39	4.6	0.61	13.13	1.97	15
3925	1	0	1	0	0	1	0	1	80	1	0	130	80	66	7	#NULL!	14	234	3.13	22	#NULL!	5.2	360	0.7	9.4	40.7	1.3	1.6	#NULL!	75.8474	212.578	199.536	121.036	87	191	#NULL!	111	116	#NULL!	0.88	1.05	1.18	55.5	4.38	5.9	0.47	7.91	2.93	37
3807	1	0	0	0	0	1	0	1	76	0	0	120	75	88	18	227	18	285	6.84	35	#NULL!	4.2	282	6.05	19.1	36.1	1.3	2.8	432	170.071	171.833	343.387	264.501	53	572	45.1	184	#NULL!	52.4	1.42	0.87	0.95	71	4.61	7.2	0.47	6.5	1.36	20.9
1961	2	0	0	0	0	1	0	1	59	1	0	140	76	70	13	#NULL!	26	190	2.42	29	#NULL!	4.4	386	#NULL!	18.6	39	#NULL!	8.4	#NULL!	94.7642	204.606	154.292	93.5808	103	275	#NULL!	54	#NULL!	#NULL!	0.78	1.05	1.13	69.44	8.35	6.14	0.74	12.05	2.71	22.54
2213	1	0	1	0	0	1	0	1	51	0	1	123	93	83	5	#NULL!	33	302	5.31	54	#NULL!	5.1	412	2.53	12.1	36.1	2.01	2	330	123.77	201.063	284.223	205.336	89	462	12.9	392	19.7	#NULL!	1.31	1.1	1.11	79	4.82	5.9	0.36	6.09	0.88	14.5
2143	1	0	0	0	0	1	0	1	70	1	0	140	70	70	6	#NULL!	26	179	1.84	15	#NULL!	4.6	400	0.02	7.3	37	#NULL!	3.3	#NULL!	95.665	188.663	122.196	71.1524	91	39	9.6	323	#NULL!	#NULL!	0.61	0.98	1.04	62.8	3.07	9.8	0.48	4.88	1.09	22.3
846	1	0	1	0	0	0	0	1	74	0	0	160	80	98	26	#NULL!	140	341	1.76	66	#NULL!	25.2	925	0.28	47.8	25	#NULL!	26.9	#NULL!	152.055	100.089	116.396	68.0588	198	144	#NULL!	339	#NULL!	#NULL!	0.56	0.53	0.55	79.6	6.12	7.3	0.56	7.69	0.97	12.6
1799	2	0	0	0	0	2	0	2	69	1	0	100	58	75	7	#NULL!	74	540	2.45	61	#NULL!	2.5	359	#NULL!	11.3	34.5	1.8	3.8	#NULL!	99.4483	132.861	133.797	94.7409	105	140	#NULL!	501	#NULL!	#NULL!	0.73	0.68	0.73	75.81	4.39	5.4	0.31	5.79	1.03	17.82
1157	2	0	1	0	0	1	0	1	57	1	0	122	74	78	5	#NULL!	54	748	2.51	450	#NULL!	4.3	412	23	9.5	37.9	2	2.3	#NULL!	111.519	132.861	141.918	97.0611	72	5440	271	707	7.9	#NULL!	0.78	0.6	0.73	84.6	9.82	4.2	0.48	11.59	1.19	10.3
960	1	0	1	0	0	1	0	1	85	0	0	138	83	95	5	#NULL!	27	292	3.24	90	#NULL!	5.7	330	1.4	30.8	35.9	1.71	8.5	326	96.7459	131.089	177.881	125.29	116	#NULL!	48	726	112	25.6	0.89	0.87	0.72	74.4	8.51	7.4	0.85	11.45	1.94	16.9
3127	1	0	0	0	0	1	0	2	69	0	0	138	80	66	4	#NULL!	18	190	2.68	25	#NULL!	4.1	279	1.3	6.1	37.9	1.51	1.2	#NULL!	92.2419	194.863	183.295	103.635	47	62	#NULL!	98	#NULL!	#NULL!	0.87	1.11	1.07	40.4	2.07	8.4	0.43	5.12	2.41	47.1
3241	1	0	1	0	1	0	0	2	86	0	0	117	77	75	38	#NULL!	21	263	1.65	35	#NULL!	7.2	427	9.04	6.1	22	#NULL!	2.6	#NULL!	191.15	155.004	102.862	63.8051	118	115	20.1	269	#NULL!	4.55	0.56	0.74	0.85	78.8	5.4	5.5	0.38	6.85	0.95	13.8
3858	1	0	1	0	0	1	0	1	89	1	0	140	90	70	5	#NULL!	56	289	1.39	56	#NULL!	4.4	420	1.28	8.4	38.9	1.9	3.4	#NULL!	83.9546	118.689	87.7804	53.751	62	230	#NULL!	225	#NULL!	#NULL!	0.47	0.55	0.65	81.71	6.71	3.8	0.31	8.21	1.07	13.02
560	2	0	1	0	0	2	0	2	74	0	0	84	46	46	13	#NULL!	24	532	2.91	161	#NULL!	5.9	359	12	14.2	36	1.1	3.8	301	115.843	164.748	169.374	112.529	62	1151	112	129	227	#NULL!	0.89	0.67	0.9	81	13.03	5.5	0.88	16.08	2.16	13.4
798	2	0	1	0	0	4	0	1	81	0	0	85	54	97	20	#NULL!	157	1917	2.75	244	#NULL!	7.3	353	8.1	9.3	30.8	0.94	2.6	213	198.536	152.347	168.987	106.342	100	1050	30.7	379	589	48.7	0.81	0.68	0.83	90.44	23.09	0.94	0.22	25.53	2.21	8.74
4059	2	0	1	0	1	1	0	1	53	1	0	117	60	70	22	#NULL!	50	725	3.38	237	#NULL!	9	374	#NULL!	15.8	35	#NULL!	7.2	#NULL!	147.191	170.948	197.989	130.704	138	2948	#NULL!	211	#NULL!	#NULL!	0.95	0.87	0.93	85.8	15.36	4.6	0.83	17.91	1.69	9.4
1852	2	0	1	0	0	1	0	1	47	1	0	121	85	100	10	#NULL!	49	457	4.19	154	#NULL!	5.3	382	11	10.9	37.3	1.49	2.7	38	96.2054	191.32	217.711	162.026	76	1498	177	122	10.2	#NULL!	1.02	1.04	1.04	79.9	10.43	3.1	0.4	13.04	2.11	16.2
587	2	0	1	0	0	1	0	1	71	1	0	127	87	64	11	#NULL!	16	146	2.56	21	#NULL!	6.8	258	0.69	#NULL!	35	#NULL!	0	#NULL!	161.423	191.32	127.224	98.9946	78	#NULL!	20.2	312	#NULL!	#NULL!	0.76	0.96	1.04	85.4	10.21	3.7	0.44	11.95	1.19	10
3300	2	0	0	0	0	1	0	2	84	0	0	150	70	65	7	#NULL!	16	210	2.6	29	#NULL!	7.3	307	0.1	12.1	35	1.2	2.9	101	103.232	235.607	178.654	100.541	66	226	#NULL!	356	319	1.86	0.86	1.27	1.28	72.3	4	7.5	0.41	5.53	0.89	16.1
1854	1	0	0	0	0	1	0	1	43	1	0	162	90	54	4	#NULL!	20	263	2.62	63	#NULL!	4.6	437	2.34	10.8	43.2	1.98	3.6	331	101.07	182.462	166.28	101.315	108	1016	44.4	266	25.2	3.78	0.72	0.98	0.99	#NULL!	#NULL!	#NULL!	#NULL!	#NULL!	#NULL!	#NULL!
2527	1	0	0	0	0	1	0	1	89	0	0	135	80	80	7	#NULL!	17	149	2.85	15	#NULL!	4.7	322	0.54	21.5	40.4	1.74	7	100	125.932	156.776	163.573	110.209	80	#NULL!	2.3	289	27	#NULL!	0.76	0.92	0.85	86.4	6.95	3.7	0.3	8.04	0.72	9
2832	2	0	0	0	0	2	0	1	75	0	0	109	53	68	7	#NULL!	24	161	3.02	20	#NULL!	6.8	320	0.22	6.3	34	1.32	2.2	119	84.3149	139.061	159.706	116.783	89	#NULL!	8.9	132	125	#NULL!	0.78	0.94	0.75	67.9	5.78	7.1	0.6	8.51	1.84	21.6
1899	1	0	0	0	0	1	0	1	62	1	0	190	100	74	7	#NULL!	59	608	4.01	125	#NULL!	4.8	457	24.5	11.2	41.5	1.56	3.5	415	75.6672	204.606	228.152	155.066	68	1056	54.8	223	104	#NULL!	1.11	1.12	1.1	83.6	12.87	5.1	0.79	15.4	1.48	9.6
882	1	0	1	0	0	1	0	1	82	1	1	156	102	74	5	#NULL!	16	169	3.16	45	#NULL!	3	174	1.33	29.2	36	#NULL!	6.8	#NULL!	102.691	182.462	201.083	122.196	58	308	46.5	542	#NULL!	#NULL!	0.93	0.95	0.98	87.1	9.4	3.7	0.4	10.8	0.99	9.1
1991	2	0	0	0	0	1	0	1	74	0	0	140	83	79	4	#NULL!	27	411	3.89	114	#NULL!	6.1	366	1.58	27	36.7	0.95	7	#NULL!	195.113	145.261	196.829	150.425	134	727	44	250	31.3	20.9	0.8	0.76	0.78	88.71	13.56	2.4	0.36	15.27	1.25	8.22
1011	1	0	1	0	1	0	0	2	78	0	0	220	90	76	5	#NULL!	10	141	3.53	17	#NULL!	24.7	561	0.076	6.2	28.2	1.37	1	169	260.872	197.52	224.285	136.504	684	31	3.4	792	2820	#NULL!	0.96	1.01	1.06	79.3	4.76	5.2	0.31	6	0.76	12.6
2785	2	0	1	0	0	1	0	1	71	1	0	105	70	80	4	#NULL!	60	722	2.65	293	#NULL!	3.8	293	#NULL!	31.9	36	#NULL!	6.4	#NULL!	110.078	214.349	168.987	102.475	75	4049	21.7	290	#NULL!	#NULL!	0.82	1.07	1.15	71.9	7.46	6.7	0.69	10.36	2.11	20.4
201	2	0	0	0	0	0	0	1	54	1	0	108	76	56	3	#NULL!	44	172	2.62	24	#NULL!	4.5	373	#NULL!	9.4	38	#NULL!	2.8	#NULL!	87.7379	119.575	135.344	101.315	82	101	#NULL!	467	#NULL!	#NULL!	0.63	0.67	0.64	60.4	4.58	9.7	0.74	7.59	2.01	26.5
2792	1	0	1	0	0	0	0	2	64	0	0	126	82	56	7	#NULL!	38	180	2.91	29	#NULL!	4.4	302	#NULL!	14.5	45	#NULL!	3.4	#NULL!	69.1814	204.606	183.681	112.529	54	44	#NULL!	91	#NULL!	#NULL!	0.88	1.04	1.09	59.6	4.11	7	0.49	6.9	2.19	31.8
2985	2	0	1	0	0	1	0	1	50	1	0	120	80	85	4	#NULL!	52	835	3.54	201	#NULL!	4.7	387	29.2	12.4	41.5	1.7	3.2	56	94.9443	202.834	203.016	136.891	95	1961	12	88	5.1	#NULL!	0.96	1	1.08	63.1	7.42	6	0.71	11.77	3.06	26
2046	1	0	1	0	0	0	0	1	87	0	0	130	80	70	30	#NULL!	30	400	5.52	87	#NULL!	8.7	296	15.51	16.9	39.5	2	3	264	103.052	212.578	312.065	213.457	179	1021	117.8	255	628	29.5	1.25	1.04	1.13	64.7	4.84	4.5	0.34	7.49	2.26	30.2
664	2	1	1	0	0	2	0	1	90	0	1	130	88	84	5	#NULL!	13	395	1.43	23	#NULL!	24.6	367	#NULL!	15.2	25.6	0.8	10.3	#NULL!	125.572	120.461	93.9675	55.2978	99	33	#NULL!	321	#NULL!	#NULL!	0.55	0.44	0.64	89.01	9.97	4.7	0.53	11.21	0.7	6.22
3219	1	0	1	0	0	0	0	1	75	1	0	130	88	78	4	#NULL!	31	285	4.44	66	#NULL!	8	485	#NULL!	10.6	34	#NULL!	2.2	#NULL!	88.4586	177.148	246.713	171.694	124	811	152.1	282	#NULL!	#NULL!	1.12	0.89	0.94	#NULL!	#NULL!	#NULL!	#NULL!	#NULL!	#NULL!	#NULL!
533	2	0	1	0	0	1	0	1	82	0	0	141	92	94	5	#NULL!	53	521	3.19	100	#NULL!	12.3	381	#NULL!	8	31	#NULL!	3.1	#NULL!	228.983	131.975	153.132	123.357	100	627	#NULL!	265	#NULL!	#NULL!	0.9	0.57	0.7	88.3	7.63	3.3	0.28	8.63	0.72	8.3
311	2	0	1	0	0	3	0	2	51	1	0	99	60	135	16	#NULL!	48	723	3.4	44	#NULL!	7.6	367	3.54	10.1	41.3	1.87	3.2	131	136.741	200.177	194.509	131.477	66	87	24.7	166	1900	23.2	0.95	1.01	1.06	91.3	10.91	2.4	0.28	11.94	0.74	6.2
486	1	0	1	0	0	1	0	1	53	1	1	100	70	60	6	#NULL!	18	240	2.06	41	#NULL!	3.7	435	6.34	15.9	37.4	1.9	4.5	#NULL!	116.023	206.377	136.891	79.6597	88	326	#NULL!	173	#NULL!	#NULL!	0.62	1.1	1.09	59.8	4.02	5.5	0.37	6.72	2.01	29.9
699	1	0	1	0	0	1	0	2	47	0	0	105	63	61	8	#NULL!	31	326	1.63	50	#NULL!	4	194	0.36	7.5	40	1.97	2	#NULL!	111.519	159.433	117.169	63.0317	40	421	#NULL!	52	#NULL!	#NULL!	0.49	0.85	0.84	67.8	4.52	7.6	0.51	6.67	1.45	21.8
2374	1	0	1	0	0	1	0	1	68	0	0	140	81	96	6	#NULL!	12	216	2.03	13	#NULL!	16.5	620	#NULL!	5.1	38.2	1.5	1.8	#NULL!	119.266	167.405	125.677	78.4996	381	35	#NULL!	1117	#NULL!	#NULL!	0.68	0.65	0.88	74.11	7.6	9.7	0.99	10.25	1.19	11.62
3280	1	0	0	0	0	0	0	1	73	1	0	156	87	72	10	#NULL!	36	215	2.33	27	#NULL!	6.3	254	0.024	11.7	40	1.39	3.4	86	219.435	266.608	185.228	90.1005	81	117	7.5	79	177	#NULL!	0.98	1.68	1.4	70.5	5.5	6.9	0.54	7.8	1.67	21.4
2530	1	0	1	0	0	1	0	1	56	0	0	126	80	53	8	#NULL!	38	259	3.55	39	#NULL!	5.8	586	0.88	13.4	48.1	1.9	2.8	#NULL!	109.717	291.408	222.738	137.278	121	266	8.8	261	#NULL!	#NULL!	0.97	1.44	1.53	44.3	2.66	8.7	0.52	6	2.64	44
1255	1	0	0	0	0	1	0	1	58	1	1	130	90	85	6	#NULL!	17	201	2.2	18	#NULL!	4	320	#NULL!	11.1	40	2.6	2.7	#NULL!	136.201	168.291	134.957	85.0735	88	135	#NULL!	97	#NULL!	#NULL!	0.65	0.83	0.88	69.2	5.42	5.7	0.44	7.82	1.84	23.6
532	1	0	1	0	0	1	0	2	87	0	0	180	78	68	22	#NULL!	14	197	3.12	23	#NULL!	11.6	473	0	15.1	35.4	1.36	3.1	277	87.7379	191.32	180.588	120.65	109	54	26.6	358	681	1.28	0.97	0.91	1	57.5	3.21	5.7	0.32	5.58	1.84	33
897	1	0	0	0	0	2	0	1	53	1	0	130	80	80	13	#NULL!	22	225	4.03	23	#NULL!	3.5	332	1.58	9.9	42	#NULL!	2.1	#NULL!	135.12	201.063	211.137	155.839	75	129	36.9	173	#NULL!	8.82	1.06	0.96	1.05	59.8	5.23	4.3	0.38	8.76	2.73	31.1
2528	2	0	1	0	0	1	0	2	72	0	0	124	78	68	10	#NULL!	26	476	3.42	101	#NULL!	6.5	489	14.4	25	34.9	1.19	4.8	478	172.053	212.578	217.324	132.251	95	722	56.8	270	527	#NULL!	0.96	1.03	1.11	76.51	8.41	7.4	0.81	10.99	1.56	14.22
1761	2	0	0	0	0	1	0	2	71	0	0	120	65	95	6	#NULL!	48	605	4.12	229	#NULL!	5.6	280	16.2	18.2	33.9	1.2	3.2	84	172.233	210.806	225.831	159.319	47	3114	72.7	682	71.4	0.75	1.02	1.41	1.1	82.1	4.98	2.2	0.13	6.06	0.93	15.3
2566	2	0	1	0	0	1	0	1	44	0	0	120	79	77	8	#NULL!	20	213	2.59	67	#NULL!	4.8	346	#NULL!	16.1	37	#NULL!	4.7	#NULL!	97.2864	234.721	174.401	100.155	100	640	#NULL!	146	#NULL!	#NULL!	0.81	1.1	1.22	71	5.65	6.7	0.53	7.96	1.65	20.7
322	2	0	1	0	0	1	0	1	62	1	1	175	75	73	6	#NULL!	38	429	4.11	79	#NULL!	5.5	405	15	35.1	41.5	1.78	6.5	76.2	274.564	273.694	252.127	158.933	67	631	129	186	180	#NULL!	1.18	1.47	1.42	73.51	5.43	6.8	0.5	7.38	1.07	14.52
1989	1	0	1	0	0	1	0	1	61	1	1	100	69	74	6	#NULL!	27	161	2.65	22	#NULL!	7.6	438	0.021	8.6	40.9	1.6	2.4	114	104.673	171.833	154.679	102.475	94	97	3.1	408	87.4	3.16	0.82	0.83	0.89	75.7	6.83	4.5	0.41	9.03	1.64	18.1
2732	2	0	0	0	0	1	0	1	57	0	0	168	90	85	9	#NULL!	65	1351	2.49	482	#NULL!	4.9	281	#NULL!	10.9	40	#NULL!	3	#NULL!	109.537	189.548	154.679	96.2877	105	5275	#NULL!	292	#NULL!	26.1	0.75	0.78	0.98	80.01	12.11	6.7	1.02	15.15	1.99	13.12
2015	2	0	1	0	0	0	0	1	66	0	0	130	70	80	9	68	61	231	3.1	39	#NULL!	6.1	493	0.056	9.1	43.6	2.09	3.1	271	96.0253	174.491	188.708	119.876	98	68	56	246	56	6.05	0.89	1.02	0.9	58.5	5.22	5.8	0.52	8.93	2.95	33
2456	1	0	1	0	0	1	0	1	71	0	0	115	70	63	5	#NULL!	13	117	1.86	11	#NULL!	4.2	314	0.78	6.2	33	#NULL!	3.3	#NULL!	97.6467	182.462	120.65	71.9258	68	37	#NULL!	141	#NULL!	#NULL!	0.63	0.91	0.94	75.1	4.59	5	0.3	6.1	1.13	18.5
667	2	0	1	0	0	1	0	2	78	0	0	156	90	78	5	#NULL!	41	379	4.44	83	#NULL!	6.5	414	#NULL!	8.6	38.6	1.9	2	#NULL!	128.995	260.407	258.701	171.694	84	622	#NULL!	595	#NULL!	#NULL!	1.18	1.24	1.34	64	4.42	7.1	0.49	6.91	1.89	27.4
2185	1	0	0	0	0	2	0	2	80	0	0	118	64	111	5	2401	17	258	0.9	27	4.2	4.7	260	2.28	4.5	23	0.8	1.8	#NULL!	93.6832	87.6882	63.8051	34.8028	53	193	#NULL!	174	#NULL!	#NULL!	0.47	0.45	0.45	85.9	5.26	1.6	0.1	6.12	0.34	5.6
2094	2	0	1	0	0	1	0	1	57	0	0	140	100	69	10	#NULL!	72	168	4.03	53	#NULL!	3.8	429	0.73	14.3	35	#NULL!	4	#NULL!	77.649	212.578	245.94	155.839	78	241	#NULL!	189	#NULL!	#NULL!	1.09	1.01	1.09	68.3	5.11	7.8	0.58	7.47	1.69	22.6
4101	2	0	0	0	0	1	0	1	62	1	0	125	67	67	7	#NULL!	17	374	2.38	47	#NULL!	3.2	329	4.28	13.4	36	1.37	3.7	109	75.6672	249.779	165.12	92.034	76	350	11.9	59	322	#NULL!	1.11	0.89	1.28	67.24	9.02	9.84	1.32	13.43	3.04	22.64
4110	1	0	1	0	0	2	0	1	70	0	1	120	71	129	1	#NULL!	56	801	2	120	#NULL!	44.7	964	8.3	13	21.3	0.65	9.6	#NULL!	89.3594	158.547	133.024	77.3395	280	136	43	845	#NULL!	180	0.68	0.67	0.81	86.8	13.3	5.1	0.79	15.33	0.95	6.2
53	2	0	1	0	0	1	0	1	80	0	0	105	68	74	4	#NULL!	54	867	2.24	323	#NULL!	10.3	471	#NULL!	9.8	37.3	1.9	3.1	#NULL!	111.159	139.061	125.29	86.6203	234	#NULL!	#NULL!	409	#NULL!	#NULL!	0.62	0.56	0.71	81.3	5.89	4.9	0.36	7.25	0.9	12.4
3563	2	0	0	0	0	1	0	1	42	0	0	139	97	52	7	#NULL!	46	651	3	85	#NULL!	2.3	453	8.18	27.2	40.8	2.2	6.7	#NULL!	92.6022	180.691	173.241	116.009	60	1098	#NULL!	161	156	#NULL!	0.86	0.78	0.92	74.61	9.16	5.4	0.66	12.26	2.29	18.72
1023	1	1	1	0	0	1	0	2	91	0	0	96	69	100	4	#NULL!	38	469	3.12	45	#NULL!	20.1	394	11.2	4.9	33.9	1.1	2	#NULL!	166.468	149.69	167.827	120.65	103	188	25.9	593	4810	69.6	0.92	0.68	0.76	87.9	11.21	4.5	0.57	12.76	0.95	7.4
2271	1	0	0	0	0	1	0	1	46	1	1	120	80	60	11	#NULL!	24	166	3.92	29	#NULL!	7.1	456	0.74	9	43.2	1.7	2.2	55	94.2237	215.235	223.898	151.585	100	288	27	582	#NULL!	0.82	1.18	1.01	1.09	49.9	3.05	4.4	0.27	6.1	2.62	43
46	1	0	0	0	0	1	0	1	62	1	0	140	86	88	4	#NULL!	9	158	3.09	20	#NULL!	6.5	248	0.17	5.1	39.3	2.3	1.1	67	91.3411	179.805	186.002	119.49	90	116	12	85	#NULL!	#NULL!	0.88	0.74	0.91	71.8	5.72	3.5	0.28	7.97	1.9	23.8
2584	2	0	0	0	0	1	0	1	64	1	0	140	85	82	4	#NULL!	21	383	2.91	66	#NULL!	5.6	371	8.38	11.4	44.7	1.82	1.7	372	131.877	259.522	208.43	112.529	68	386	33.3	146	449	#NULL!	0.84	1.29	1.31	#NULL!	#NULL!	#NULL!	#NULL!	#NULL!	#NULL!	#NULL!
844	1	0	1	0	0	2	0	1	82	1	0	130	100	60	32	#NULL!	20	665	2.08	41	#NULL!	15.1	441	64.58	9.7	37	#NULL!	3.8	#NULL!	130.256	150.576	123.743	80.4331	207	362	62.4	328	#NULL!	#NULL!	0.61	0.6	0.76	82.71	6.38	4.9	0.38	7.72	0.78	10.12
3201	2	0	1	0	0	1	0	1	44	1	1	150	97	90	4	#NULL!	52	571	2.64	180	#NULL!	3	322	13	8.2	40.9	1.4	2.2	42.6	78.9101	174.491	162.026	102.088	77	1835	18.7	24	56.4	#NULL!	0.78	0.66	0.88	65.14	5.92	5.84	0.53	9.1	2.34	25.74
477	2	0	1	0	0	1	0	1	52	0	1	123	82	80	11	#NULL!	49	372	4.04	125	#NULL!	6.6	366	6.57	23.1	46	1.99	6.9	210	118.906	218.778	237.819	156.226	97	987	40.6	181	56	#NULL!	1.13	0.89	1.1	#NULL!	#NULL!	#NULL!	#NULL!	#NULL!	#NULL!	#NULL!
3249	1	0	0	0	0	1	0	1	61	0	0	130	90	78	6	#NULL!	20	182	1.53	19	#NULL!	5.5	326	#NULL!	15.3	44.7	1.9	4.5	74	89.1792	185.12	112.142	59.1647	65	#NULL!	6.6	202	#NULL!	#NULL!	0.57	0.89	0.93	70.6	3.53	4	0.2	5	1.15	23
1245	2	0	1	0	0	1	0	1	69	1	0	135	88	58	5	#NULL!	56	286	3.9	87	#NULL!	7.4	438	0.546	13.1	45.8	1.6	3.3	75	88.8189	232.95	220.804	150.812	92	80	#NULL!	298	#NULL!	#NULL!	1.1	1.02	1.17	66.7	3.67	8.3	0.46	5.51	1.27	23
2174	2	0	1	0	0	1	0	1	36	0	0	138	99	106	4	#NULL!	84	879	3.1	210	#NULL!	2.9	417	8.05	14.3	49.1	2.35	3.2	114	122.689	304.694	208.817	119.876	93	2128	2.1	84	232	#NULL!	1	1.37	1.53	82.04	12.81	5.84	0.9	15.63	1.82	11.64
843	2	1	1	0	0	4	1	1	60	0	1	86	62	94	1	1640	290	1940	1.99	654	#NULL!	7.2	519	4.6	16.1	19.5	1.1	0	#NULL!	288.796	163.862	58.778	76.9528	124	4280	157	93	#NULL!	3.31	0.55	0.89	0.82	89.2	18.81	6.2	1.3	21.07	0.94	4.5
2357	2	0	1	0	0	1	0	1	56	1	0	125	78	77	6	#NULL!	13	111	1.75	11	#NULL!	3.1	277	#NULL!	8.4	34	#NULL!	3.3	#NULL!	95.8451	186.005	114.076	67.6721	68	76	#NULL!	164	#NULL!	#NULL!	0.58	0.9	0.93	57.1	3.03	5.6	0.3	5.31	1.74	32.8
2909	2	0	1	0	0	1	0	1	37	1	0	112	72	#NULL!	3	#NULL!	19	182	3.22	18	#NULL!	6.2	364	0.05	11.6	48	2.2	3.1	54.8	102.871	178.034	179.041	124.517	84	183	1.8	135	5	#NULL!	0.91	0.8	0.89	56.9	5.06	4.6	0.41	8.91	3.31	37.1
1500	1	0	1	0	0	0	0	2	80	0	0	180	112	110	10	#NULL!	26	420	3.44	29	#NULL!	10.8	539	0.17	13.1	37	#NULL!	5.3	#NULL!	119.806	178.034	193.349	133.024	127	49	#NULL!	433	#NULL!	#NULL!	0.95	0.77	0.89	81.91	7.4	4.2	0.38	9.04	1.16	12.82
3238	2	0	0	0	0	1	0	1	43	1	0	128	85	70	8	#NULL!	110	1393	2.83	356	#NULL!	8.2	410	#NULL!	12.2	32	#NULL!	3	#NULL!	216.012	300.266	182.521	109.435	104	4175	539.5	57	#NULL!	#NULL!	0.83	1.27	1.5	81.41	8.64	5.7	0.6	10.6	1.31	12.42
59	1	0	0	0	0	1	0	1	82	0	0	100	80	60	16	#NULL!	22	180	2.02	19	#NULL!	6.3	369	4.99	7.8	32	#NULL!	3.2	#NULL!	122.869	130.204	129.93	78.1129	74	92	#NULL!	201	#NULL!	#NULL!	0.7	0.63	0.65	55.2	2.99	10	0.55	5.41	1.64	30.3
45	2	0	1	0	0	1	0	1	40	1	0	130	96	95	6	#NULL!	124	1672	2.29	522	#NULL!	5	327	#NULL!	16.9	47	2	4.7	328	203.581	226.749	157.386	88.5538	93	5607	#NULL!	223	#NULL!	#NULL!	0.82	1	1.13	92.5	16.78	1.2	0.22	18.15	1.08	5.9
4074	2	0	0	0	0	1	0	1	70	1	0	150	80	66	3	#NULL!	40	430	2.38	42	#NULL!	4.1	224	0.76	6.7	36.6	1.78	2.6	56	114.942	142.604	139.211	92.034	83	99	2.9	105	#NULL!	#NULL!	0.77	0.61	0.71	58.4	3.8	13.6	0.89	6.51	1.53	23.5
3949	2	0	1	0	0	2	0	1	95	0	0	168	105	77	62	8120	35	213	2.86	30	#NULL!	10.3	494	0.066	23.6	31	#NULL!	9.1	716	126.472	132.861	160.093	110.596	129	1160	3.3	323	#NULL!	32.4	0.87	0.63	0.66	75.54	8.64	8.54	0.97	11.43	1.77	15.54
347	1	0	1	0	0	1	0	1	68	0	0	136	74	106	8	#NULL!	56	156	2.16	31	#NULL!	5.2	278	0.06	9.7	40.2	1.9	2.3	#NULL!	207.544	199.291	152.359	83.5267	53	27	6.9	167	#NULL!	3.78	0.66	1.08	0.99	73.3	3.36	6.8	0.31	4.59	0.89	19.3
3901	2	0	0	0	0	1	0	1	50	0	0	120	70	70	7	#NULL!	51	635	3.65	138	#NULL!	3	285	#NULL!	18.4	38	#NULL!	4	#NULL!	134.039	213.463	203.79	141.145	64	1219	#NULL!	241	#NULL!	#NULL!	1.01	1.02	1.06	82.51	9.29	5.4	0.61	11.26	1.34	11.92
3078	2	0	1	0	0	1	0	1	68	0	1	150	98	66	10	#NULL!	44	548	2.98	143	#NULL!	7.5	447	#NULL!	9.5	42	1.9	2.3	#NULL!	217.813	294.066	195.669	115.236	66	72	#NULL!	157	#NULL!	#NULL!	0.87	1.58	1.46	79.21	5.4	2.1	0.14	6.82	1.21	17.72
1888	1	0	1	0	0	1	0	2	85	0	0	152	80	108	21	#NULL!	11	230	4.01	40	#NULL!	8.8	468	3.99	4	39.7	1.7	0.8	#NULL!	129.175	183.348	228.538	155.066	104	408	16.8	203	#NULL!	10.2	1.08	0.88	0.91	70.8	5.17	8.1	0.59	7.3	1.37	18.8
2220	1	0	1	0	0	1	0	2	61	0	0	140	80	80	7	#NULL!	37	323	4.04	46	#NULL!	4.4	245	0.67	16.2	40.2	1.6	0	#NULL!	206.283	230.292	223.511	156.226	52	115	#NULL!	219	304	#NULL!	1.48	1.06	1.14	70.7	3.23	6.1	0.28	4.57	0.93	20.4
3986	2	0	1	0	0	1	0	1	79	0	1	150	80	68	14	#NULL!	41	197	1.92	30	#NULL!	6.2	411	0.89	7.3	32.5	1.32	3.1	#NULL!	125.932	154.119	128.384	74.2459	94	29	10.4	844	1360	9.34	0.66	0.64	0.76	68.6	4.29	6.5	0.41	6.27	1.45	23.1
2756	2	0	1	0	0	1	0	2	67	0	0	98	71	86	6	#NULL!	35	646	3.55	174	#NULL!	4.6	255	23.7	20.4	37.6	1.5	3.6	166	94.2237	237.378	213.07	137.278	74	1933	7.6	489	346	#NULL!	0.98	1.11	1.16	75.41	6.88	6.7	0.61	9.13	1.6	17.52
3191	2	0	0	0	0	4	0	1	67	1	0	68	50	50	6	#NULL!	21	303	3.28	89	#NULL!	5	326	0.55	6.5	38.3	1.52	1.8	#NULL!	142.326	188.663	189.095	126.837	61	1080	#NULL!	1040	18	#NULL!	0.92	0.84	0.92	86.7	8.63	3.6	0.36	9.96	0.94	9.4
3684	2	0	0	0	0	1	0	1	45	1	1	124	65	72	7	#NULL!	40	359	3.73	135	3.2	6.01	396	#NULL!	17	38.3	1.8	2.8	#NULL!	79.0902	194.863	192.962	144.238	80	1612	#NULL!	195	#NULL!	#NULL!	1.1	0.88	0.95	84.41	11.77	8.5	1.18	13.93	0.96	6.92
3085	1	0	1	0	0	1	0	1	71	1	1	150	100	82	7	#NULL!	28	190	3.22	31	#NULL!	6.2	476	0.28	12.8	37	#NULL!	3	#NULL!	122.509	253.322	205.723	124.517	100	120	#NULL!	307	#NULL!	#NULL!	0.88	1.03	1.23	75.8	5.52	5.8	0.42	7.29	1.13	15.5
622	2	0	1	0	0	1	0	1	68	1	1	120	80	78	5	#NULL!	68	991	3.4	245	#NULL!	7.4	281	#NULL!	14	34	#NULL!	3.4	#NULL!	154.037	249.779	216.164	131.477	83	2478	#NULL!	395	#NULL!	#NULL!	0.95	1.04	1.21	70.4	7	9	0.9	9.94	1.97	20
3682	2	0	0	0	0	1	0	2	57	0	0	129	88	77	6	#NULL!	53	813	3	176	#NULL!	3.4	299	27.6	29.6	33.7	1.4	12.6	66.4	98.1872	167.405	173.241	116.009	54	960	19.7	173	315	#NULL!	0.76	0.52	0.81	66.4	1.72	5.8	0.15	2.59	0.67	25.9
683	1	0	0	0	1	0	0	2	91	0	0	138	79	76	20	#NULL!	22	161	3.01	27	#NULL!	9.3	161	0.09	8	35	#NULL!	2.8	#NULL!	154.397	210.806	183.295	116.396	455	29	14.6	199	#NULL!	9.63	0.86	0.8	1.02	65.1	3.1	11.9	0.57	4.77	0.95	19.9
4081	2	0	1	0	0	1	0	1	73	1	0	148	70	78	7	#NULL!	13	215	3.18	32	#NULL!	5	364	#NULL!	8.1	39	#NULL!	3.4	#NULL!	123.59	266.608	202.243	122.97	92	365	#NULL!	243	#NULL!	#NULL!	0.93	1.2	1.29	70.54	7.85	5.94	0.66	11.13	2.51	22.64
1043	2	0	1	0	0	1	0	1	52	1	0	128	88	77	4	#NULL!	21	379	2.84	66	#NULL!	4.7	295	6.79	15.3	42.1	1.95	6.8	402	95.4848	165.633	150.039	109.822	63	381	51.9	28	153	#NULL!	0.72	1.06	0.8	83.5	10.88	4.3	0.56	13.05	1.57	12
1168	1	0	1	0	0	1	0	1	59	1	1	190	115	80	7	#NULL!	58	154	3.07	25	#NULL!	9.1	325	0.23	5.3	48.2	1.8	1.5	#NULL!	142.687	281.665	203.016	118.716	101	99	#NULL!	19	#NULL!	#NULL!	0.9	1.28	1.36	58.94	4.7	7.14	0.57	7.98	2.6	32.64
3718	1	0	1	0	0	1	0	1	70	0	0	110	70	62	10	#NULL!	33	149	2.16	26	#NULL!	5.8	444	0	10.5	40.3	1.9	2.9	#NULL!	91.161	199.291	136.504	83.5267	106	66	#NULL!	333	#NULL!	0.82	0.7	0.71	0.96	44.3	2.37	5.1	0.27	5.34	2.03	38
1061	1	0	1	0	0	1	0	1	77	0	0	150	88	66	7	#NULL!	26	328	2.4	52	#NULL!	4.2	375	2.48	13	37	#NULL!	3.8	#NULL!	95.3046	193.091	163.573	92.8074	76	271	#NULL!	107	#NULL!	#NULL!	0.73	0.9	0.93	76.9	4.94	6.2	0.4	6.42	1.01	15.8
1523	2	0	0	0	0	1	0	1	43	1	1	118	75	71	5	#NULL!	111	203	2.01	44	#NULL!	4.5	339	0.01	14.6	44.2	1.6	4.3	#NULL!	99.088	226.749	138.438	77.7262	69	52	12.9	148	#NULL!	#NULL!	0.48	1.38	1.09	71.2	4.5	4.1	0.26	6.32	1.39	22
4301	1	0	1	0	0	1	0	1	65	1	0	129	79	67	6	#NULL!	16	215	2.77	41	#NULL!	4.8	242	3.98	10.3	34.8	1.24	2.7	98	72.064	178.919	156.999	107.115	72	#NULL!	30.8	337	299	5.92	0.86	0.85	0.86	52	4.06	6.4	0.5	7.81	2.92	37.4
3089	2	0	1	0	0	1	0	2	78	0	0	120	68	92	9	#NULL!	55	466	3.12	114	#NULL!	3.4	275	#NULL!	9.3	33	#NULL!	3.6	#NULL!	103.592	279.008	199.923	120.65	56	658	#NULL!	486	#NULL!	#NULL!	0.84	1.11	1.34	74.01	5.7	5.1	0.39	7.7	1.33	17.32
3994	2	0	1	0	0	0	0	2	89	0	0	93	50	70	7	#NULL!	5	130	1.77	10	#NULL!	15.6	386	0.22	5	26	#NULL!	2.1	#NULL!	114.582	112.489	114.462	68.4455	83	79	31.2	345	#NULL!	#NULL!	0.44	0.62	0.54	89.61	9.16	3.8	0.39	10.23	0.68	6.62
3304	2	0	1	0	0	1	0	1	55	1	0	120	85	85	6	#NULL!	48	539	2.72	264	#NULL!	2.9	397	#NULL!	14.8	38	#NULL!	7.6	#NULL!	107.375	252.436	181.361	105.182	68	3722	#NULL!	227	#NULL!	#NULL!	0.84	1.1	1.21	62.7	5.84	8.2	0.77	9.34	2.45	26.2
3152	2	0	0	0	0	1	0	1	61	1	0	162	99	64	3	#NULL!	32	597	2.31	100	#NULL!	4.3	252	#NULL!	10.1	37	#NULL!	3	#NULL!	123.77	187.777	143.852	89.3271	77	953	#NULL!	335	#NULL!	24.4	0.71	0.75	0.9	77.7	11.31	5	0.73	14.56	2.41	16.6
3086	1	0	0	0	0	1	0	1	66	1	0	123	89	102	7	#NULL!	33	439	3	139	#NULL!	3.6	333	7.2	13.1	36.4	1.39	4.4	283	101.61	148.804	161.64	116.009	66	1356	251	265	52.5	#NULL!	0.83	0.78	0.71	#NULL!	#NULL!	#NULL!	#NULL!	#NULL!	#NULL!	#NULL!
1578	2	0	0	0	0	4	0	1	71	0	0	92	55	80	2	#NULL!	64	934	1.72	549	#NULL!	16.8	546	#NULL!	13.4	36.5	1.4	0	#NULL!	235.109	148.804	113.302	66.512	80	4370	945.2	67	#NULL!	13.6	0.57	0.65	0.71	90.71	15.98	4.4	0.77	17.61	0.85	4.82
3323	1	0	0	0	0	1	0	1	88	0	0	144	69	65	10	#NULL!	38	199	3.13	30	#NULL!	8.2	398	1.6	7.8	37.8	1.9	2.4	#NULL!	160.523	205.492	176.721	121.036	75	171	#NULL!	289	#NULL!	#NULL!	0.89	1.15	0.98	65.4	4.16	7	0.44	6.36	1.63	25.6
2181	1	0	1	0	0	1	0	1	80	0	0	134	75	68	3	#NULL!	44	671	3.62	131	#NULL!	8.4	529	2.8	24	37.5	1.49	4.9	#NULL!	109.898	222.321	200.696	139.985	99	559	#NULL!	272	8.5	#NULL!	1	0.86	1.06	#NULL!	#NULL!	#NULL!	#NULL!	#NULL!	#NULL!	#NULL!
2669	1	0	1	0	0	1	0	2	75	0	0	120	70	60	7	#NULL!	22	251	3.18	57	#NULL!	4.6	240	0.49	17.8	41.4	1.7	4.6	#NULL!	125.752	275.465	225.058	122.97	66	373	#NULL!	37	#NULL!	#NULL!	1.02	1.49	1.31	68.5	5.25	3.6	0.27	7.66	2.09	27.3
2198	2	0	1	0	0	2	0	1	102	0	0	150	70	77	6	#NULL!	19	346	3.64	57	#NULL!	4	265	#NULL!	10.9	42	#NULL!	2.4	#NULL!	95.1245	210.806	201.469	140.758	95	357	#NULL!	581	#NULL!	4.27	1.01	0.97	1	65.8	6.43	10.5	1.03	9.77	2.05	21
3644	2	0	0	0	0	1	0	1	60	1	0	148	80	78	6	#NULL!	61	764	2.88	209	#NULL!	4.7	371	#NULL!	12.5	39	#NULL!	2.6	#NULL!	99.8086	193.977	159.706	111.369	97	2409	#NULL!	177	#NULL!	#NULL!	0.87	0.87	0.92	59.14	2.98	5.34	0.27	5.05	1.43	28.34
914	2	1	1	0	0	0	0	1	60	0	0	100	70	80	14	#NULL!	39	210	2.35	57	#NULL!	4.7	181	0.41	15.8	25	#NULL!	0	#NULL!	96.9261	88.574	142.691	90.8739	82	85	4.1	309	#NULL!	89.9	0.76	0.44	0.42	69.2	2.1	11.6	0.35	3.03	0.55	18.22
753	1	0	1	0	0	1	0	2	78	0	0	150	90	92	10	#NULL!	24	298	4.41	34	4.3	4.3	382	2.43	8.1	36.9	1.4	2.3	82.5	147.731	177.148	208.043	170.534	62	328	#NULL!	137	#NULL!	#NULL!	1.13	0.97	0.84	67.9	4.27	5.1	0.32	6.29	1.53	24.3
878	2	0	0	0	0	1	0	1	50	0	0	130	80	74	4	#NULL!	336	346	2.42	160	#NULL!	4.2	261	#NULL!	8.6	46	#NULL!	1.9	#NULL!	109.898	222.321	160.48	93.5808	63	77	#NULL!	261	#NULL!	#NULL!	0.74	0.82	1.05	66.3	4.64	5.7	0.4	7	1.74	24.8
1094	1	1	1	0	0	0	1	1	87	0	0	#NULL!	#NULL!	#NULL!	9	#NULL!	21	399	1.45	59	#NULL!	10.1	243	#NULL!	10.7	19	#NULL!	4.9	#NULL!	91.161	176.262	90.4872	56.0712	87	197	#NULL!	249	#NULL!	#NULL!	0.52	0.71	0.83	94.11	11.08	3.1	0.37	11.77	0.29	2.52
4136	1	0	1	0	1	1	0	1	77	1	0	146	86	60	14	#NULL!	19	216	2.77	10	#NULL!	5.6	347	3.87	8.5	38.1	1.63	2.2	139	112.96	180.691	167.053	107.115	122	36	1.5	635	1450	3.57	0.86	0.6	0.85	87.61	6.48	3.4	0.25	7.39	0.59	8.02
1551	2	0	1	0	0	1	0	1	68	1	0	125	80	66	3	#NULL!	18	180	1.75	21	#NULL!	5.2	466	#NULL!	11	42.4	2.7	2.9	#NULL!	150.794	191.32	132.637	67.6721	120	149	#NULL!	36	#NULL!	#NULL!	0.43	0.91	0.9	70.9	5.45	5.9	0.45	7.68	1.67	21.7
3900	1	0	0	0	0	0	0	1	54	1	1	120	85	76	3	#NULL!	23	126	5.57	21	#NULL!	4.8	358	#NULL!	7.9	37	#NULL!	4.2	#NULL!	106.655	257.75	371.23	215.391	80	89	#NULL!	591	#NULL!	#NULL!	1.43	1.04	1.21	71.3	4.67	5.8	0.38	6.55	1.3	19.82
4156	2	0	1	0	0	1	0	1	53	0	0	180	100	130	4	#NULL!	70	1250	1.89	287	#NULL!	4.4	221	4.2	16.8	37.9	1.6	5.4	#NULL!	122.509	162.09	119.876	73.0858	58	2528	353	514	152	#NULL!	0.64	0.73	0.76	81.2	13.21	5	0.82	16.27	1.95	12
412	2	0	1	0	0	1	0	1	58	1	1	105	70	74	9	#NULL!	73	738	3.26	272	#NULL!	4.2	455	#NULL!	30.5	34	#NULL!	7.7	#NULL!	112.78	266.608	221.578	126.063	66	2137	#NULL!	200	#NULL!	#NULL!	0.92	1.17	1.25	81.6	10.06	4.1	0.51	12.32	1.72	14
3885	1	1	1	0	0	4	0	2	73	0	0	90	57	85	8	5380	69	1755	2.47	345	#NULL!	6.7	325	8.9	12.2	32.5	1.2	0	214	133.499	149.69	149.652	95.5143	69	2371	93	606	#NULL!	153	0.66	0.48	0.7	81.91	9.31	5.4	0.61	11.36	1.43	12.62
547	2	0	0	0	0	2	0	2	77	0	0	118	78	86	8	#NULL!	73	253	1.77	45	#NULL!	4.3	164	#NULL!	12.4	35	#NULL!	3.4	#NULL!	112.42	222.321	124.13	68.4455	76	245	#NULL!	43	#NULL!	1.1	0.58	0.86	1.03	78.1	9.11	8	0.94	11.68	1.59	13.6
2282	2	0	0	0	0	1	0	1	51	1	0	148	90	89	2	#NULL!	34	410	2.71	44	#NULL!	5	299	#NULL!	14.8	43	#NULL!	7.4	#NULL!	146.65	274.579	188.708	104.795	60	295	#NULL!	140	#NULL!	#NULL!	0.8	1.08	1.27	#NULL!	#NULL!	#NULL!	#NULL!	#NULL!	#NULL!	#NULL!
3365	2	0	0	0	0	1	0	1	45	1	0	92	62	58	10	#NULL!	33	476	1.84	46	#NULL!	4.3	338	5.2	12.4	35.9	2.19	3.6	121	77.2886	170.948	121.423	71.1524	93	183	59	213	306	114	0.61	0.58	0.79	72.91	7.96	6	0.66	10.93	2.3	21
1938	1	0	0	0	0	1	0	2	79	0	0	101	60	74	4	#NULL!	20	243	2.55	23	#NULL!	5.6	375	0.05	23.6	39.2	1.81	5.6	74.7	85.9363	175.376	157.386	98.6079	108	87	#NULL!	232	43.5	#NULL!	0.86	0.57	0.81	87.51	9.22	2.2	0.23	10.53	1.03	9.82
1017	1	0	1	0	0	2	0	1	65	1	1	146	77	44	7	#NULL!	27	247	2.38	33	#NULL!	5.6	369	0.055	18.1	43.1	1.52	7.3	53	122.329	155.89	145.012	92.034	78	14	#NULL!	420	994	#NULL!	0.77	0.77	0.72	68.9	2.4	8.9	0.31	3.48	0.73	21
1792	1	1	1	0	0	0	0	1	92	0	0	130	70	88	15	#NULL!	12	151	1.25	28	#NULL!	24.7	300	#NULL!	18.9	16	#NULL!	13.9	#NULL!	118.545	106.289	76.1794	48.3372	134	161	#NULL!	228	#NULL!	#NULL!	0.37	0.34	0.49	93	17.95	1.4	0.27	19.31	1.08	5.6
4137	2	1	0	0	0	2	0	2	76	0	0	120	84	71	42	#NULL!	8	299	3.16	14	#NULL!	16.9	359	4.09	23.7	29.8	1.6	14	#NULL!	120.347	149.69	175.561	122.196	93	68	26.3	108	#NULL!	49.6	0.89	0.4	0.69	32.04	0.95	42.44	1.26	2.97	0.69	23.24
3133	2	0	1	0	0	1	0	2	78	0	0	155	82	89	13	#NULL!	38	494	2.7	92	#NULL!	3	247	0.84	9.8	37.7	1.6	2.6	56	138.183	230.292	174.014	104.408	54	628	64	491	55.7	#NULL!	0.79	1.09	1.06	81.1	6.8	2	0.17	8.38	1.38	16.5
258	2	0	1	0	1	1	0	1	74	1	0	40	85	90	10	#NULL!	48	586	2.67	276	#NULL!	6.4	402	93.17	14.4	34	#NULL!	0	#NULL!	132.778	162.976	179.428	103.248	127	2174	142.3	770	#NULL!	#NULL!	0.83	0.72	0.75	79	7.56	7.9	0.76	9.57	1.12	11.7
272	1	0	1	0	0	1	0	1	63	0	0	129	67	77	6	#NULL!	120	234	2.78	51	#NULL!	9.1	380	0.06	9.1	40.8	1.76	2.9	#NULL!	113.861	171.833	157.386	107.502	102	62	#NULL!	1251	#NULL!	#NULL!	0.78	0.89	0.79	56.4	3.86	9.3	0.64	6.84	2.23	32.6
41	2	0	0	0	0	1	0	1	50	1	1	87	58	94	9	#NULL!	43	809	4.62	150	#NULL!	4.8	453	6.4	10.1	35.5	1.47	2.4	64	45.4003	252.436	236.659	178.654	85	1315	8.4	247	33	14.7	1.12	1.25	1.16	66.3	5.98	6.5	0.59	9.02	1.98	22
2259	2	0	1	0	0	1	0	1	54	0	0	176	86	73	4	#NULL!	78	998	2.26	332	#NULL!	4.2	319	#NULL!	20.5	33	#NULL!	4.5	#NULL!	117.644	226.749	163.96	87.3937	62	4684	#NULL!	89	#NULL!	#NULL!	0.68	0.95	1.04	88.5	15.29	2.3	0.4	17.29	1.54	8.9
1179	2	0	0	0	0	1	0	1	59	1	1	110	82	101	4	#NULL!	85	1267	2.74	385	#NULL!	6.7	361	6.3	7.4	36.8	1.4	2.2	372	264.835	209.92	168.213	105.955	117	2349	#NULL!	8	80.6	#NULL!	0.81	0.98	0.96	78.71	9.83	5	0.62	12.48	2.02	16.22
1962	1	0	0	0	0	1	0	1	87	0	0	130	80	84	5	#NULL!	33	489	2.57	89	#NULL!	5.8	294	19.4	14.1	40	#NULL!	3.8	#NULL!	101.25	199.291	148.105	99.3813	98	672	#NULL!	149	#NULL!	#NULL!	0.77	0.87	0.91	77.41	7.13	6.4	0.59	9.21	1.41	15.32
2075	2	0	1	0	0	1	0	2	94	0	0	152	78	56	5	#NULL!	33	663	2.37	50	#NULL!	7.7	327	22.74	8.8	38.4	1.8	2.2	#NULL!	128.454	184.234	138.824	91.6473	123	1033	112.4	646	#NULL!	#NULL!	0.61	0.89	0.84	71.7	3.44	4.8	0.23	4.8	1.1	22.9
2773	2	0	1	0	1	1	0	1	80	1	1	128	76	95	4	#NULL!	48	568	2.83	236	6.5	5.6	493	5.76	13.6	35.8	1.22	3.3	91.3	163.946	237.378	187.548	109.435	148	2263	#NULL!	245	217	#NULL!	0.84	1	1.08	73.61	6.62	5.9	0.53	8.99	1.78	19.82
1984	2	0	1	0	0	1	0	1	56	1	1	145	98	79	10	#NULL!	35	378	4.44	139	#NULL!	4.1	277	4	10.8	46.6	1.8	1.9	256	114.041	241.807	250.967	171.694	86	1955	241	44	59.1	79.4	1.32	1.07	1.1	77.24	10.45	6.94	0.93	13.54	1.94	14.34
3204	2	0	1	0	0	0	0	1	80	0	0	112	66	72	17	#NULL!	18	186	1.46	22	#NULL!	8.1	436	0.005	10.3	39	1.38	3.9	49.2	104.673	195.748	116.009	56.4578	100	144	#NULL!	182	130	#NULL!	0.5	1.09	0.89	64	4.91	8.7	0.67	7.69	1.69	22
2608	2	0	1	0	0	0	0	1	69	1	0	118	85	76	6	#NULL!	96	305	2.43	80	#NULL!	4.8	443	0.21	14.6	38.8	1.4	5.4	56	81.9728	226.749	158.933	93.9675	103	111	#NULL!	449	#NULL!	35.2	0.75	0.85	1.03	70	5.14	9	0.66	7.34	1.41	19.22
961	1	0	1	0	0	2	0	2	82	0	0	160	110	92	17	#NULL!	30	239	1.69	24	#NULL!	2.4	393	0.01	8	33.1	1.22	2.9	#NULL!	117.104	158.547	110.982	65.3519	56	28	18	382	391	9.72	0.57	0.69	0.72	63.9	5.26	6.8	0.56	8.24	2.2	26.7
3974	2	0	0	0	0	1	0	1	56	0	0	121	75	90	10	#NULL!	115	781	3.45	249	4.4	4.03	242	25.84	6.9	39.3	1.7	2.1	260.2	111.699	171.833	174.787	133.411	72	1791	#NULL!	181	#NULL!	#NULL!	1.06	0.76	0.78	73.7	6.64	6	0.54	9.01	1.42	15.8
3330	2	0	1	0	0	0	0	2	85	0	0	114	60	70	7	#NULL!	16	185	3.68	22	8.3	#NULL!	523	0.04	6.8	37.7	1.4	1.9	23.9	118.906	207.263	215.777	142.305	97	#NULL!	#NULL!	60	583	#NULL!	1.17	1.01	0.94	68.7	4.03	6.3	0.37	5.87	1.41	24
248	2	0	1	0	0	1	0	2	61	0	0	120	90	60	3	#NULL!	250	186	1.99	116	#NULL!	4.2	223	0.02	5.4	37	#NULL!	3.3	#NULL!	110.258	282.551	148.105	76.9528	41	50	#NULL!	195	#NULL!	#NULL!	0.64	1.18	1.28	57.5	2.18	5.3	0.2	3.79	1.35	35.6
2802	1	1	1	0	1	0	0	1	95	0	0	170	96	126	8	22400	31	226	1.65	35	#NULL!	20.9	260	0.03	2.1	39.6	1	0.8	280	239.973	196.634	117.169	63.8051	690	28	14.1	58	111	92.8	0.4	0.65	0.89	70.8	7.15	9.2	0.93	10.11	1.74	17.2
2848	2	0	1	0	0	1	0	1	43	1	0	140	85	101	6	#NULL!	59	383	3.1	129	#NULL!	6.2	354	8.1	13.2	39.4	1.6	3.3	120	107.556	186.005	174.401	119.876	74	1188	146	219	23.8	#NULL!	0.87	0.92	0.84	77.11	7.41	4.8	0.46	9.61	1.7	17.72
230	2	0	0	0	0	1	0	1	46	1	0	135	82	88	5	#NULL!	53	411	5.03	133	#NULL!	5	533	1.1	17	42.6	1.67	2.9	467	101.971	277.236	291.957	194.509	69	1374	117	540	72.8	44.3	1.22	1.13	1.25	75.6	8.88	6.5	0.76	11.74	1.96	16.7
1705	1	0	1	0	0	1	0	1	53	0	0	135	77	78	3	#NULL!	56	215	1.53	45	#NULL!	5.2	358	#NULL!	9.6	40.5	1.4	3.9	#NULL!	166.288	154.119	99.768	59.1647	83	64	#NULL!	230	#NULL!	#NULL!	0.49	0.65	0.69	57.24	4.45	4.24	0.33	7.78	2.91	37.44
3021	1	0	1	0	0	1	0	1	49	1	0	120	80	75	3	#NULL!	21	169	3.5	18	#NULL!	5.6	452	0.34	14.8	46	1.7	3.3	#NULL!	103.772	281.665	202.63	135.344	115	64	#NULL!	131	#NULL!	6.36	0.97	1.03	1.26	#NULL!	#NULL!	#NULL!	#NULL!	#NULL!	#NULL!	#NULL!
999	2	0	0	0	0	1	0	1	50	1	0	136	63	100	6	#NULL!	43	750	5.04	151	#NULL!	4.5	464	8.6	10.6	41.9	2	1.5	#NULL!	105.394	263.95	261.794	194.896	96	1405	223	232	#NULL!	#NULL!	1.43	1.03	1.18	#NULL!	#NULL!	#NULL!	#NULL!	#NULL!	#NULL!	#NULL!
1207	2	0	0	0	0	1	0	1	52	0	0	120	80	80	4	#NULL!	109	237	2.35	34	#NULL!	8.6	393	0.018	7.9	46.9	1.8	2.4	51	100.89	199.291	148.492	90.8739	91	63	#NULL!	711	118	#NULL!	0.81	0.87	0.89	63.6	3.65	4.5	0.26	5.74	1.66	28.9
4161	1	0	1	0	0	1	0	2	75	0	0	130	80	70	15	#NULL!	16	242	2.68	20	#NULL!	9.2	463	1.97	9.1	39.5	1.6	2.2	#NULL!	124.13	197.52	157.386	103.635	116	331	30.8	124	#NULL!	23.8	0.79	0.73	0.88	88.1	10.35	4.5	0.53	11.76	0.82	6.9
2855	2	0	1	0	0	1	0	1	62	1	0	140	89	85	9	#NULL!	66	609	2.77	235	#NULL!	6.3	343	4.4	11.6	38.5	1.81	2.1	80	108.817	193.091	169.76	107.115	85	#NULL!	151	245	25.3	#NULL!	0.91	0.81	0.86	82.5	8.77	3.5	0.37	10.63	1.43	13.4
1134	2	0	0	0	0	1	0	1	41	1	1	107	61	74	5	#NULL!	61	533	3.37	228	#NULL!	3.3	311	3.7	12.7	40.7	1.83	2.6	44	153.676	222.321	197.216	130.317	47	2504	52	174	232	#NULL!	0.94	0.94	0.99	80.8	9.34	4.5	0.52	11.56	1.64	14.2
1032	2	0	1	0	0	1	0	1	63	1	0	117	77	88	14	#NULL!	70	996	2.77	299	#NULL!	7.2	344	#NULL!	38.8	42	1.8	8.6	#NULL!	103.952	238.264	169.76	107.115	81	2878	#NULL!	267	#NULL!	#NULL!	0.81	0.95	1.06	76.01	7.18	5.9	0.56	9.45	1.7	18.02
3960	1	0	1	0	0	0	0	2	87	0	0	130	60	110	13	2610	34	246	1.06	39	#NULL!	12	220	0.072	73.8	46.8	1.7	36	160	99.088	106.289	92.034	40.9899	87	68	3.7	71	#NULL!	113	0.39	0.19	0.47	87.7	15.38	6.8	1.19	17.54	0.82	4.7
3305	2	0	0	0	0	1	0	1	48	1	0	104	87	50	7	#NULL!	57	207	2.72	52	#NULL!	4.1	382	#NULL!	8.9	44	2.2	2	#NULL!	113.501	208.149	165.507	105.182	95	71	#NULL!	680	#NULL!	#NULL!	0.72	0.88	0.92	71.1	5.99	5.5	0.46	8.42	1.9	22.6
2572	1	0	1	0	0	1	0	1	65	0	0	130	80	78	2	#NULL!	26	220	3.24	51	#NULL!	7.3	420	4.21	13.4	41.2	1.6	2.4	113	132.958	269.265	205.723	125.29	75	325	37.6	186	148	4.58	0.91	1.08	1.19	50.8	4.3	7.9	0.67	8.47	3.18	37.5
1937	1	0	0	0	0	0	0	1	91	1	0	160	85	123	3	#NULL!	26	569	2.19	46	#NULL!	10.2	346	#NULL!	10.9	34.3	1.5	0	#NULL!	114.762	170.062	133.797	84.6868	74	53	#NULL!	189	#NULL!	14	0.76	0.69	0.75	95.3	32.81	2.7	0.94	34.4	0.46	1.4
4349	1	0	1	0	0	1	0	1	63	0	0	136	75	66	3	#NULL!	16	168	2.93	16	#NULL!	7.1	293	0.046	6.3	37.6	1.89	1.6	55	81.7926	263.065	187.935	113.302	65	109	5.8	329	#NULL!	#NULL!	0.89	1.29	1.16	59.8	4.76	5.1	0.4	7.96	1.96	24.6
2352	1	0	1	0	0	1	0	1	53	0	1	120	80	72	6	#NULL!	34	160	3.59	21	#NULL!	4.5	381	0.21	15.1	44	1.7	2.8	#NULL!	95.3046	318.866	230.858	138.824	59	87	#NULL!	74	#NULL!	#NULL!	0.99	1.28	1.4	78.8	5.14	4.1	0.27	6.53	1	15.4
2300	1	0	1	0	0	1	0	1	44	1	0	140	90	76	4	#NULL!	61	231	2.99	68	#NULL!	4.9	488	#NULL!	11.1	44.8	1.8	2.6	#NULL!	94.4038	296.723	195.282	115.623	59	266	39.8	47	#NULL!	7.51	0.98	1.31	1.3	53.2	6.66	4.1	0.51	12.52	5	39.9
4066	1	0	1	0	0	1	0	1	51	1	0	121	83	67	4	#NULL!	33	164	1.3	28	#NULL!	5.1	317	0.7	7.8	39.4	1.81	2.1	52	103.232	192.205	104.022	50.2707	81	173	15	53	24.6	#NULL!	0.5	0.78	0.84	62	4.88	6	0.47	7.87	2.41	30.6
1338	2	0	1	0	0	1	0	1	50	1	0	152	119	104	5	#NULL!	72	1125	3.04	204	#NULL!	6	370	98	16.2	44.6	2.4	4	#NULL!	133.318	236.492	177.494	117.556	61	1280	#NULL!	86	#NULL!	#NULL!	0.74	0.98	1.03	85.7	13.47	2.9	0.45	15.72	1.73	11
341	1	0	1	0	0	1	0	1	56	0	0	130	90	60	6	#NULL!	17	170	3.32	24	#NULL!	7.1	364	2.83	10.2	39	#NULL!	2	#NULL!	133.499	214.349	184.841	128.384	88	184	43.5	69	#NULL!	#NULL!	0.82	0.87	0.93	38.8	1.7	8.9	0.39	4.37	2.12	48.6
1464	1	0	1	0	0	1	0	1	65	1	1	130	80	60	5	#NULL!	22	174	2.8	20	#NULL!	4.4	327	#NULL!	7.3	36	#NULL!	1.9	#NULL!	156.919	193.977	174.014	108.275	71	121	#NULL!	212	#NULL!	#NULL!	0.82	0.74	0.84	74.21	4.46	4.7	0.28	6.01	1.1	18.32
3991	1	0	1	0	0	1	0	1	64	1	0	136	76	72	8	#NULL!	19	273	2.54	43	8.4	7.73	497	11.2	6.7	37.9	1.6	1.3	63.3	90.08	192.205	139.985	98.2212	101	335	#NULL!	133	#NULL!	#NULL!	0.67	0.86	0.83	70.6	8.4	4.6	0.55	11.89	2.58	21.7
409	1	0	1	0	0	1	0	1	69	1	1	142	72	85	14	#NULL!	26	216	2.94	46	#NULL!	5.5	308	13.53	22.8	41	#NULL!	6.1	#NULL!	150.073	178.919	172.467	113.689	84	468	106.8	352	#NULL!	#NULL!	0.86	0.69	0.77	85.61	7.2	4.3	0.36	8.41	0.8	9.52
3547	2	0	0	0	0	1	0	1	58	0	0	122	71	84	8	#NULL!	41	702	2.97	93	#NULL!	4.9	203	29.1	17.6	32.5	1.59	4.3	61.8	294.201	178.919	174.401	114.849	41	#NULL!	60.6	235	293	#NULL!	0.86	0.62	0.77	86.31	12.06	2.9	0.41	13.97	1.48	10.62
1461	2	0	1	0	0	1	0	1	84	0	0	109	70	84	13	#NULL!	63	943	3.5	254	#NULL!	8.6	442	#NULL!	13.8	40	#NULL!	2.6	#NULL!	134.94	181.577	190.642	135.344	100	1545	#NULL!	359	#NULL!	12.6	0.91	0.72	0.78	86.2	9.68	5.9	0.66	11.23	0.82	7.3
1735	2	0	0	0	0	1	0	1	61	1	0	132	65	79	7	#NULL!	68	894	1.93	269	#NULL!	5.2	323	#NULL!	10.1	44	#NULL!	2.7	#NULL!	152.776	184.234	123.743	74.6326	73	2294	#NULL!	124	#NULL!	5.28	0.66	0.82	0.79	#NULL!	#NULL!	#NULL!	#NULL!	#NULL!	#NULL!	#NULL!
1815	2	0	0	0	0	0	0	1	46	0	0	130	80	75	3	#NULL!	47	219	4.38	28	#NULL!	5.7	439	#NULL!	18.8	47	#NULL!	3.4	#NULL!	98.7277	286.98	251.74	169.374	99	47	#NULL!	173	#NULL!	#NULL!	1.16	1.15	1.23	49.8	2.97	8.1	0.48	5.96	2.14	35.9
2264	2	0	0	0	0	1	0	1	78	1	0	114	76	110	5	#NULL!	67	394	2.03	182	#NULL!	9.5	422	2.1	14.7	36.7	1.6	4.3	#NULL!	306.272	191.32	128.384	78.4996	104	7911	18	131	#NULL!	#NULL!	0.69	0.48	0.82	70.5	5.15	5.9	0.43	7.31	1.67	22.8
556	2	0	1	0	0	1	0	1	56	1	1	120	70	74	7	#NULL!	31	165	1.77	20	#NULL!	6.1	354	0	8.3	37	1.77	2.8	47	88.6387	178.034	117.169	68.4455	74	63	18.3	249	121	#NULL!	0.57	0.69	0.76	66.8	3.87	5.4	0.31	5.79	1.56	26.9
3564	1	0	0	0	0	1	0	1	61	1	0	100	60	74	10	#NULL!	27	148	2.3	28	#NULL!	6.8	311	0.37	8	50.3	2.69	1.4	54	94.0435	173.605	140.371	88.9404	75	71	12	102	18	#NULL!	0.75	0.58	0.74	71.9	4.63	5	0.32	6.44	1.42	22
1592	2	1	1	0	0	2	0	1	82	0	0	120	66	74	4	#NULL!	36	251	2.97	26	#NULL!	6.1	302	0.54	8	34	#NULL!	1.8	#NULL!	167.549	209.92	163.96	114.849	80	47	#NULL!	217	#NULL!	#NULL!	0.67	0.61	0.89	68.7	5.38	7.2	0.57	7.85	1.64	20.8
2214	1	0	1	0	0	1	0	1	49	1	0	144	98	58	4	#NULL!	24	256	2.65	53	#NULL!	4.7	343	1.5	7.8	41	2.53	2.2	41	96.0253	256.864	173.627	102.475	85	398	26	138	#NULL!	#NULL!	0.84	1.34	1.08	71.74	9.65	4.84	0.64	13.46	3.03	22.54
2825	1	0	1	0	0	1	0	2	84	0	0	130	80	65	7	#NULL!	33	463	1.77	103	#NULL!	3.9	269	0.84	19.7	36.5	1.77	6.6	#NULL!	182.862	193.091	114.076	68.4455	65	899	#NULL!	170	172	#NULL!	0.59	0.91	0.81	77	8.43	5.9	0.65	10.95	1.76	16.1
2128	2	0	0	0	0	1	0	1	69	0	0	128	88	100	17	#NULL!	1849	267	1.59	717	#NULL!	4.3	169	0	126.3	34	#NULL!	92.5	#NULL!	95.8451	124.004	103.248	61.4849	106	49	20.1	35	#NULL!	#NULL!	0.58	0.33	0.52	58.6	3.93	11.3	0.76	6.71	1.85	27.6
1367	1	1	0	0	1	0	0	2	81	0	0	90	60	100	6	23200	34	307	2.04	50	#NULL!	11.3	122	0.27	16.4	30.7	0.7	8.1	761	41.9773	147.919	121.81	78.8863	293	22	13.7	334	#NULL!	48.3	0.68	0.59	0.62	71.5	4.77	8.4	0.56	6.66	1.27	19.12
4315	1	0	1	0	0	1	0	1	42	1	0	142	70	60	12	#NULL!	76	337	2.77	56	#NULL!	5.7	384	#NULL!	19.7	35	#NULL!	5.9	#NULL!	96.5658	226.749	191.802	107.115	113	469	30.1	72	#NULL!	#NULL!	0.81	0.8	0.95	67.7	9	8.6	1.14	13.28	3.09	23.3
1332	2	0	1	0	0	0	0	1	78	0	0	150	78	75	5	#NULL!	53	196	1.45	26	#NULL!	9.5	495	#NULL!	24.5	44.3	1.7	7.1	#NULL!	98.3674	212.578	110.596	56.0712	124	51	#NULL!	1349	#NULL!	#NULL!	0.53	0.88	0.89	73.1	5.19	5.8	0.41	7.1	1.34	18.9
115	2	0	1	0	0	0	0	1	69	0	0	135	81	61	7	#NULL!	43	233	2.63	24	#NULL!	4.8	375	0.006	8.5	39.9	1.35	2.5	#NULL!	82.6934	275.465	173.627	101.701	70	62	#NULL!	644	#NULL!	#NULL!	0.93	1.74	1.15	57.6	3.36	5	0.29	5.84	2.02	34.5
662	2	0	1	0	0	1	0	1	61	1	0	110	72	64	8	#NULL!	31	212	2.78	27	#NULL!	3.7	398	#NULL!	6.4	40	1.5	1.7	#NULL!	90.2602	275.465	177.881	107.502	93	204	#NULL!	96	#NULL!	#NULL!	0.83	0.99	1.15	#NULL!	#NULL!	#NULL!	#NULL!	#NULL!	#NULL!	#NULL!
1400	2	0	0	0	1	1	0	1	82	0	0	130	80	110	26	#NULL!	18	333	2.47	22	#NULL!	11.7	357	#NULL!	9.7	23	#NULL!	6.3	#NULL!	133.679	161.205	187.162	95.5143	239	117	#NULL!	566	#NULL!	#NULL!	0.76	0.6	0.67	91.31	11.69	2.5	0.32	12.8	0.77	6.02
3014	1	0	1	0	0	0	0	2	85	0	0	127	60	74	17	11900	29	325	1.9	80	#NULL!	17.2	555	0.013	6.1	31.7	1.28	2.8	144	109.717	190.434	122.583	73.4725	147	542	3.9	1381	#NULL!	88.7	0.64	0.81	0.79	90.2	10.94	5.4	0.66	12.13	0.45	3.7
3079	2	0	1	0	0	1	0	1	68	0	0	125	56	41	7	#NULL!	21	218	3.46	40	#NULL!	7.3	312	14.9	12	38.9	2.09	3.3	276	102.871	201.063	187.162	133.797	93	273	27.1	276	330	0.75	1.06	0.83	0.83	80.8	11.89	5.7	0.84	14.72	1.95	13.3
257	2	0	1	0	0	1	0	1	61	1	1	146	78	66	5	#NULL!	40	458	3.52	104	#NULL!	4.5	463	#NULL!	18	36	#NULL!	3.9	#NULL!	136.381	296.723	227.765	136.118	71	1386	#NULL!	689	#NULL!	5.5	0.98	1	1.22	85.6	5.61	2.2	0.15	6.56	0.78	11.8
2642	1	0	1	0	0	1	0	1	61	0	0	110	60	75	4	#NULL!	28	185	3.28	31	#NULL!	5	324	2.1	18.2	40	#NULL!	4.5	#NULL!	97.4666	255.979	188.322	126.837	69	121	#NULL!	66	#NULL!	#NULL!	0.76	0.91	1.04	73.54	6.15	4.54	0.38	8.37	1.78	21.34
4112	1	0	0	0	0	1	0	1	72	1	0	143	71	56	2	#NULL!	37	487	4.49	112	#NULL!	4.4	397	#NULL!	10.8	36.3	1.27	3.1	#NULL!	110.798	246.236	226.218	173.627	77	1203	#NULL!	53	#NULL!	#NULL!	1.11	1.35	1	#NULL!	#NULL!	#NULL!	#NULL!	#NULL!	#NULL!	#NULL!
663	2	0	1	0	0	1	0	1	71	1	0	143	106	66	8	#NULL!	52	879	2.65	166	#NULL!	4.9	460	#NULL!	10.3	38	#NULL!	2.9	#NULL!	124.671	204.606	150.039	102.475	144	1119	#NULL!	138	#NULL!	#NULL!	0.6	0.8	0.83	65.54	4.39	6.34	0.42	6.7	1.66	24.84
822	2	0	1	0	0	1	0	1	61	1	0	150	82	72	6	#NULL!	23	250	3.21	41	#NULL!	3.2	396	#NULL!	13.6	41	2.2	3.4	#NULL!	99.2682	178.034	175.947	124.13	98	402	#NULL!	403	#NULL!	#NULL!	0.91	0.79	0.72	64.1	4.17	6.2	0.4	6.5	1.8	27.7
3590	2	0	0	0	0	1	0	2	71	0	0	131	69	81	6	#NULL!	18	256	1.41	21	#NULL!	3.9	374	0.013	4.6	40.3	1.6	1.5	#NULL!	120.347	242.693	117.943	54.5244	47	41	#NULL!	609	#NULL!	#NULL!	0.47	0.95	0.98	65.2	2.38	7.6	0.28	3.65	0.8	21.9
345	2	0	1	0	0	1	0	2	51	0	0	130	90	77	6	#NULL!	79	2887	3.97	226	#NULL!	4.1	317	15	7.1	41.2	1.2	0	71	115.302	249.779	283.836	153.519	43	1191	378	344	38.3	#NULL!	1.01	1.04	1	89.4	11.72	2.2	0.28	13.11	1.08	8.2
1149	1	0	1	0	0	1	0	1	76	1	0	150	90	90	3	#NULL!	12	146	2.71	15	#NULL!	6.2	339	0.13	9.6	36	#NULL!	2.1	#NULL!	134.76	280.779	196.056	104.795	90	228	#NULL!	48	#NULL!	#NULL!	0.89	1.03	1.12	64.54	3.02	5.64	0.26	4.68	1.29	27.64
518	2	0	1	0	0	1	0	2	71	0	0	147	85	100	4	#NULL!	43	1171	3.86	188	#NULL!	3.8	385	28.69	42.2	43	#NULL!	7.1	#NULL!	131.697	279.008	209.59	149.265	70	1658	#NULL!	208	#NULL!	#NULL!	1.05	0.95	1.11	71.2	7.31	7.9	0.81	10.27	2.11	20.5
3895	2	1	0	0	1	1	0	2	93	0	0	145	78	80	5	#NULL!	67	794	4.46	159	#NULL!	14.1	772	73.93	37.2	28	0.9	22.8	#NULL!	114.762	206.377	229.312	172.467	225	2410	#NULL!	347	#NULL!	#NULL!	1.16	0.55	0.82	85.64	15.56	7.34	1.33	18.19	1.3	7.14
1153	2	0	0	0	0	0	1	2	54	0	0	96	50	96	11	5570	32	420	2.09	56	#NULL!	8	120	0.077	20	34	#NULL!	0	147	128.454	143.49	138.824	80.8198	73	92	3.7	207	#NULL!	198	0.62	0.37	0.57	91.41	9.57	1.4	0.15	10.47	0.45	4.32
278	1	1	1	0	0	0	0	1	92	1	0	70	40	65	11	814	38	474	0.86	118	#NULL!	29	687	0.18	12	26.6	1.1	0	554	300.687	133.747	97.4478	33.256	352	881	16	9	2990	19.1	0.33	0.46	0.53	73.04	5.15	4.24	0.3	7.06	1.6	22.74
1608	1	0	0	0	1	2	0	1	89	0	0	115	60	116	3	#NULL!	8	551	2.14	24	#NULL!	26.04	618	2.69	29.4	31.7	0.9	20	119.1	108.456	151.461	122.196	82.7533	281	105	#NULL!	31	#NULL!	#NULL!	0.86	0.54	0.6	89.64	6.05	1.84	0.12	6.75	0.56	8.34
724	2	0	0	0	0	1	0	1	55	0	0	130	75	60	14	#NULL!	27	155	3.82	26	#NULL!	4.9	340	#NULL!	12.7	43.3	1.9	2.6	#NULL!	92.4221	265.722	213.457	147.718	87	62	#NULL!	1111	#NULL!	2.6	1.03	1.25	1.05	55	4.64	5.9	0.5	8.44	2.65	31.4
3104	2	0	0	0	0	1	0	1	62	0	0	100	70	78	8	#NULL!	15	178	2.72	14	#NULL!	5.3	420	0.66	13.4	38.1	1.3	4.2	#NULL!	114.402	269.265	172.08	105.182	129	47	19.3	289	#NULL!	#NULL!	0.87	0.87	1.06	67.54	5	5.94	0.44	7.41	1.79	24.24
781	2	0	0	0	0	1	0	2	69	0	0	101	67	87	6	#NULL!	34	515	3.73	185	#NULL!	6.3	342	#NULL!	10.5	43.9	2	2	#NULL!	120.167	289.637	218.871	144.238	61	1915	#NULL!	168	#NULL!	#NULL!	1.02	1.07	1.14	70.04	9.55	7.34	0.99	13.63	3.01	22.14
1412	1	0	1	0	0	1	0	1	71	0	0	139	72	62	24	#NULL!	40	609	3.95	136	#NULL!	12.5	489	0.27	11.4	38	1.5	2.6	#NULL!	175.476	213.463	196.829	152.746	177	1127	#NULL!	589	#NULL!	#NULL!	1.07	0.8	0.84	89.41	11.58	3.6	0.46	12.94	0.9	7.02
4119	1	0	1	0	0	1	0	1	72	0	0	130	80	81	4	#NULL!	79	203	2.4	38	#NULL!	4.2	288	0.99	12.3	46	#NULL!	2.3	#NULL!	117.825	300.266	161.253	92.8074	53	41	#NULL!	52	#NULL!	#NULL!	0.73	1.01	1.18	66.2	4.29	6.4	0.41	6.47	1.65	25.5
4027	1	0	1	0	0	1	0	1	62	1	0	157	90	76	8	#NULL!	16	282	3.04	63	#NULL!	8	561	15.8	10.8	39.6	1.8	2.5	250	117.464	186.005	162.413	117.556	140	598	37.7	53	128	#NULL!	0.94	0.61	0.73	74.6	7.02	5.7	0.54	9.42	1.7	18
1955	2	0	1	0	0	1	0	2	61	0	0	160	81	60	6	#NULL!	33	445	2.74	25	#NULL!	6.4	471	21	#NULL!	41.3	1.2	0	77	137.102	204.606	163.96	105.955	55	#NULL!	347	902	49	#NULL!	0.81	0.69	0.8	86.1	12.22	3.3	0.47	14.19	1.4	9.9
887	2	1	1	0	0	0	0	1	73	0	0	130	82	72	5	#NULL!	23	438	3.07	129	#NULL!	28.6	691	6.59	10.2	48.5	1.7	3.3	#NULL!	916.654	309.123	185.228	118.716	194	615	47.4	200	23.9	#NULL!	0.91	1.11	1.2	93.11	15.77	3.8	0.64	16.93	0.52	3.12
449	2	0	0	0	0	1	0	1	62	1	0	120	76	90	10	#NULL!	19	242	1.57	63	#NULL!	3.7	294	1.9	14.4	39.1	1.5	5.4	484	100.169	201.949	114.462	60.7115	68	422	53	84	40.6	#NULL!	0.5	1.52	0.78	82.2	9.2	3.6	0.41	11.21	1.53	13.6
926	2	0	0	0	0	1	0	1	44	0	0	118	70	74	6	#NULL!	59	863	5.45	194	#NULL!	3.7	473	0.45	12.9	43.5	1.9	2.6	92	154.577	334.81	289.25	210.75	73	2026	58	249	177	#NULL!	1.36	1.07	1.29	83.3	10.79	5.8	0.75	12.96	1.39	10.8
3559	2	0	1	0	0	1	0	1	57	1	1	138	100	89	4	#NULL!	41	483	3.98	114	#NULL!	3.7	288	#NULL!	26	34	#NULL!	4.5	#NULL!	182.502	420.726	298.917	153.906	60	911	#NULL!	32	#NULL!	3.45	1.08	1.22	1.62	78.31	5.39	4.7	0.32	6.88	1.06	15.42
1095	1	0	1	0	0	1	0	1	71	0	0	130	70	77	9	#NULL!	41	172	2.88	28	#NULL!	5.7	523	1.78	11.1	33	#NULL!	3.9	#NULL!	92.2419	304.694	181.748	111.369	96	110	#NULL!	250	#NULL!	#NULL!	0.84	1.01	1.17	64.5	5.26	5.8	0.48	8.16	2.26	27.7
1284	1	0	1	0	0	0	0	1	61	0	0	115	80	74	7	#NULL!	25	144	3.7	15	#NULL!	5.6	471	0.43	7.3	40	#NULL!	1.3	#NULL!	110.438	271.036	251.353	143.078	70	94	22.3	349	#NULL!	#NULL!	1.05	0.99	1.04	#NULL!	#NULL!	#NULL!	#NULL!	#NULL!	#NULL!	#NULL!
3639	2	0	1	0	0	0	0	1	73	0	0	150	90	67	4	#NULL!	52	205	2.55	29	#NULL!	3.6	254	0.02	8	41	#NULL!	2.2	#NULL!	129.175	294.066	163.573	98.6079	66	132	#NULL!	126	#NULL!	#NULL!	0.76	0.98	1.12	63.1	4.23	4.7	0.32	6.72	1.98	29.4
436	2	0	1	0	0	0	0	1	81	0	0	130	90	64	13	6570	13	175	1.86	19	#NULL!	5.7	301	0.06	7.4	38	#NULL!	2.7	286	83.4141	160.319	110.596	71.9258	117	130	4.6	277	#NULL!	1.73	0.63	0.63	0.61	52.7	2.09	6.8	0.27	3.96	1.4	35.4
2837	1	0	1	0	0	1	0	1	70	1	0	130	80	78	5	#NULL!	43	281	1.95	40	#NULL!	5.7	318	5.9	6.8	40.9	1.5	2.2	160	153.136	218.778	134.957	75.406	68	178	104	200	#NULL!	#NULL!	0.63	0.79	0.83	67.4	3.81	6.9	0.39	5.65	1.4	24.8
2378	1	0	1	0	0	1	0	1	55	0	0	148	70	72	9	#NULL!	49	507	3.23	163	#NULL!	7.1	274	#NULL!	9.6	42	1.9	2.2	#NULL!	123.229	277.236	192.962	124.903	83	1855	#NULL!	453	#NULL!	#NULL!	0.64	0.99	1.05	64.9	3.46	8.8	0.47	5.33	1.24	23.3
4002	1	0	1	0	0	0	0	1	75	0	0	150	80	78	8	#NULL!	15	190	3.24	21	#NULL!	6.8	261	2.5	15.2	40.6	1.4	2.7	#NULL!	102.331	306.466	206.497	125.29	88	89	33.6	391	#NULL!	15.6	0.95	0.94	1.16	56	3.31	8.2	0.48	5.91	1.83	30.9
1891	1	0	1	0	0	1	0	1	59	1	0	127	78	61	4	#NULL!	16	152	2.07	21	#NULL!	4	346	0.29	10.3	37.6	1.86	3.3	#NULL!	80.3514	232.95	148.879	80.0464	66	106	#NULL!	130	#NULL!	#NULL!	0.65	1.09	0.87	56.7	3.37	7.7	0.46	5.95	1.96	33
1062	2	0	0	0	0	1	0	1	53	0	0	90	50	90	4	#NULL!	37	764	3.25	189	#NULL!	4.4	429	2.8	4.9	36.1	1.5	1.1	172	96.0253	230.292	191.029	125.677	97	2131	85	244	15	33.4	0.93	0.63	0.86	#NULL!	#NULL!	#NULL!	#NULL!	#NULL!	#NULL!	#NULL!
3678	2	0	1	0	0	1	0	1	54	1	0	128	78	56	5	#NULL!	60	235	1.91	36	#NULL!	4.4	348	#NULL!	6.2	39	#NULL!	1.8	#NULL!	103.592	214.349	126.837	73.8592	123	98	#NULL!	46	#NULL!	11.1	0.65	0.88	0.8	#NULL!	#NULL!	#NULL!	#NULL!	#NULL!	#NULL!	#NULL!
4114	2	0	1	0	0	1	0	1	61	1	1	138	80	95	5	#NULL!	80	765	3.21	352	#NULL!	2.7	584	7.3	62.9	32.6	0.83	37	242	102.331	306.466	214.617	124.13	95	2007	259	72	606	3.74	1.43	1.1	1.14	72.21	5.21	5.4	0.39	7.21	1.44	20
2470	2	0	1	0	0	1	0	1	66	1	1	133	91	91	7	#NULL!	71	1101	3.02	264	#NULL!	3.9	444	8.45	16.5	36.9	1.56	3.9	164	151.154	228.521	171.307	116.783	73	2319	47.9	143	55.1	#NULL!	0.89	0.76	0.85	89.81	10.73	2.3	0.27	11.94	0.92	7.72
2537	1	0	0	0	0	0	0	1	60	1	0	102	72	72	9	#NULL!	19	282	4.03	25	#NULL!	4.8	320	1.85	6.4	39.2	1.8	1.2	#NULL!	99.6285	274.579	233.952	155.839	85	150	13.3	321	#NULL!	#NULL!	1.12	0.74	1.02	75.01	4.48	7.2	0.43	5.97	0.89	14.92
287	2	0	1	0	0	1	0	1	66	0	0	144	93	72	10	#NULL!	#NULL!	#NULL!	2.84	#NULL!	#NULL!	4.5	424	#NULL!	#NULL!	#NULL!	#NULL!	#NULL!	#NULL!	102.151	264.836	189.482	109.822	107	#NULL!	#NULL!	296	#NULL!	#NULL!	0.86	0.93	0.98	#NULL!	#NULL!	#NULL!	#NULL!	#NULL!	#NULL!	#NULL!
1261	2	0	1	0	0	1	0	1	55	1	1	129	83	83	4	#NULL!	30	711	2.77	57	#NULL!	2.9	325	14.8	5.3	40	2.53	1.8	53	123.59	197.52	158.933	107.115	50	411	350	286	21.1	18.9	0.82	0.58	0.73	89.9	11.05	3.2	0.4	12.3	0.81	6.6
1701	2	0	1	0	0	4	1	1	58	0	0	124	76	70	18	1050	82	1107	1.36	368	#NULL!	5.1	398	14	120.8	35	#NULL!	40.2	587	275.825	194.863	112.916	52.5909	99	4738	29	143	#NULL!	47	0.5	0.72	0.72	90.61	14.99	3.9	0.64	16.53	0.88	5.32
668	2	0	1	0	0	1	0	1	62	0	0	146	97	76	4	#NULL!	17	193	3.44	45	#NULL!	6.1	299	8.82	5.5	38.6	1.57	1	166	135.48	238.264	199.149	133.024	90	473	38.5	204	98.3	#NULL!	0.96	0.81	0.88	72.21	10.16	5.3	0.74	14.07	3.1	22
164	1	0	1	0	0	1	0	1	71	0	0	159	90	63	7	#NULL!	15	356	3.14	56	#NULL!	4.7	364	1.5	13.3	46	2.3	3.9	101	86.8371	224.978	162.413	121.423	104	264	32	350	#NULL!	11.8	0.94	0.61	0.83	84.3	6.52	3.6	0.28	7.73	0.84	10.9
1395	1	0	1	0	0	3	0	2	86	0	0	95	62	95	13	#NULL!	24	438	3.36	78	#NULL!	29.6	1004	0.19	12	33	1.49	4.2	499	90.2602	207.263	176.721	129.93	267	72	3.9	252	2400	24.7	1.03	0.84	0.76	90.21	10.46	4.5	0.52	11.59	0.6	5.22
3804	1	0	1	0	0	1	0	1	71	1	1	155	80	78	6	#NULL!	66	182	4.35	35	6.8	6.5	396	4.27	23.6	42.7	1.2	3.3	66.6	131.517	276.351	233.565	168.213	77	97	#NULL!	586	#NULL!	#NULL!	1.36	0.92	1.01	65.1	6.1	5.2	0.49	9.35	2.6	27.7
4094	2	0	0	0	0	1	0	1	47	0	0	150	95	72	9	#NULL!	78	739	6.95	105	#NULL!	4.1	327	#NULL!	14.4	39.4	1.3	2.3	#NULL!	144.849	274.579	344.161	268.755	85	415	#NULL!	367	#NULL!	#NULL!	1.43	0.87	1	89.61	12.6	2.6	0.37	14.06	1.08	7.72
3424	2	0	1	0	0	2	0	1	66	0	0	123	87	103	5	#NULL!	31	283	2.3	21	#NULL!	13.4	807	0.036	12.2	34	1.03	5	89	106.835	182.462	141.145	88.9404	134	32	3.2	88	1410	10	0.86	0.73	0.66	73.3	9.82	7.6	1.02	13.4	2.53	18.8
507	2	0	1	0	0	1	0	1	73	1	0	132	66	101	7	#NULL!	52	221	1.13	38	#NULL!	31.4	498	0.53	2.2	29.3	1.71	0.8	233	145.749	163.862	81.2065	43.6968	189	95	2.3	87	43	#NULL!	0.37	0.48	0.59	87.5	17.02	4.9	0.96	19.45	1.42	7.3
2838	1	0	1	0	0	2	0	1	77	0	0	145	80	98	37	20300	34	511	1.34	35	#NULL!	12.6	219	0.82	14.4	41.6	1.7	0	153	282.131	122.232	131.864	51.8175	96	200	18	76	352	104	0.45	0.36	0.44	95.6	20.52	2.2	0.48	21.48	0.44	2
2176	2	0	0	0	0	1	0	1	46	0	0	128	80	80	9	#NULL!	60	519	4.03	66	#NULL!	4.3	389	0.75	11.3	41.6	1	2.2	662	112.6	405.669	254.447	155.839	74	516	60	453	#NULL!	#NULL!	1.09	1.37	1.46	88.4	10.44	4.8	0.57	11.82	0.78	6.6
3308	1	0	1	0	0	1	0	1	47	0	0	140	104	80	8	#NULL!	30	429	2.75	34	#NULL!	5.1	304	2.9	14	40.4	1.73	4	44	98.5475	267.493	178.268	106.342	70	185	35	100	184	#NULL!	0.88	1.06	0.96	80.21	8.97	5.9	0.66	11.18	1.51	13.52
689	2	0	1	0	0	1	0	1	41	1	1	#NULL!	#NULL!	88	20	#NULL!	42	759	6.5	189	#NULL!	2.7	390	13	13.1	37.6	1.5	1.5	#NULL!	105.213	301.151	326.759	251.353	56	2446	13	707	54	#NULL!	1.79	1.01	1.08	83.71	11.33	3.9	0.53	13.53	1.66	12.32
852	1	0	1	0	0	1	0	2	81	0	0	160	80	66	6	#NULL!	15	226	3.4	26	#NULL!	4.7	392	0.05	10.4	44.1	1.7	2.2	#NULL!	86.1165	465.899	247.873	131.477	70	77	#NULL!	358	#NULL!	#NULL!	0.95	1.63	1.67	53.4	2.8	3.1	0.16	5.24	2.22	42.4
2415	1	0	0	0	0	1	0	1	59	1	1	145	95	83	7	#NULL!	18	165	3.64	14	#NULL!	6.2	298	0.55	11.6	40	2.2	2.8	#NULL!	77.1085	267.493	200.696	140.758	118	97	#NULL!	348	#NULL!	#NULL!	1.01	0.82	0.95	66.5	8.07	6	0.73	12.14	3.27	26.9
3291	2	0	1	0	0	1	0	1	55	1	0	136	86	84	5	#NULL!	97	1139	4.27	114	#NULL!	4.2	454	6.1	10.9	42.1	2.1	3	#NULL!	101.43	289.637	232.019	165.12	72	902	#NULL!	316	69.7	#NULL!	1.13	0.85	1.02	83.2	12.71	3.5	0.53	15.28	1.65	10.8
2622	1	0	0	0	0	1	0	1	71	1	0	120	70	66	5	#NULL!	42	233	2.24	36	#NULL!	5.8	362	#NULL!	18.8	41.1	1.64	5.2	27	104.853	301.151	164.733	86.6203	68	45	#NULL!	438	24.5	#NULL!	0.82	1.26	1.06	65.3	5.03	8.4	0.65	7.72	1.82	23.5
3811	2	0	1	0	0	1	0	1	45	1	0	107	66	98	5	#NULL!	61	644	3.69	220	#NULL!	5.6	455	5.3	14.4	43.6	2.6	3.4	#NULL!	127.373	222.321	197.602	142.691	110	3158	#NULL!	219	#NULL!	#NULL!	1.03	0.65	0.78	85	11.64	3.5	0.48	13.71	1.54	11.2
3167	2	0	1	0	0	1	0	1	50	1	0	125	69	60	4	#NULL!	44	313	2.67	26	#NULL!	5	402	#NULL!	10.8	42.1	1.77	3.3	#NULL!	92.7824	274.579	159.319	103.248	77	132	#NULL!	63	#NULL!	#NULL!	0.74	1.16	0.96	60	4.25	5.1	0.36	7.08	2.39	33.8
520	2	0	0	0	0	1	0	1	30	1	0	137	80	63	6	#NULL!	105	481	2.96	167	#NULL!	4.6	335	1.47	13.9	44.2	2.47	4.2	39	178.178	223.206	164.346	114.462	62	1765	14.2	253	7.6	#NULL!	0.94	0.9	0.78	70.44	9.39	5.44	0.72	13.35	3.13	23.44
3671	2	0	1	0	1	1	0	1	86	1	0	120	76	58	9	#NULL!	51	858	3.09	265	#NULL!	12.8	639	2.1	22.6	37.6	1.41	6.9	104.6	100.529	294.951	192.189	119.49	201	2280	#NULL!	192	121	#NULL!	0.92	0.98	1.03	#NULL!	#NULL!	#NULL!	#NULL!	#NULL!	#NULL!	#NULL!
2579	2	0	1	0	0	1	0	1	62	1	1	97	54	80	15	#NULL!	50	377	3.58	37	#NULL!	5.7	436	#NULL!	7.8	43	#NULL!	1.6	#NULL!	85.9363	307.352	200.696	138.438	106	145	#NULL!	491	#NULL!	#NULL!	0.79	0.99	1.07	44.6	2.57	8.8	0.51	5.78	2.55	44.1
1798	2	1	0	0	0	4	1	1	48	1	1	151	102	123	3	430	253	1785	1.5	915	#NULL!	7.2	923	15	15.1	38.2	1.8	0	#NULL!	216.732	290.523	194.122	58.0046	232	13284	356	467	#NULL!	8.94	0.53	0.56	1.01	88.3	27.24	6.2	1.91	30.84	1.56	5.1
1466	2	0	1	0	0	1	0	2	59	1	0	150	73	62	7	#NULL!	14	179	6.52	22	#NULL!	2.3	324	#NULL!	10.1	35	1.5	1.2	#NULL!	78.5498	325.066	340.681	252.127	66	150	#NULL!	1160	#NULL!	#NULL!	1.31	1.05	1.13	66.5	6.45	5.6	0.54	9.7	2.6	26.8
1613	2	0	0	0	0	1	0	1	39	0	0	120	70	78	6	#NULL!	83	243	1.65	42	#NULL!	3.3	295	0.85	9.5	40.6	1.65	3.2	54	109.537	170.062	97.4478	63.8051	58	71	36	107	39.9	1.47	0.54	0.52	0.59	60.9	2.79	9.8	0.45	4.59	1.17	25.5
2836	1	0	0	0	0	1	0	1	64	0	1	120	78	72	10	#NULL!	21	162	2.04	21	#NULL!	5.4	410	0.22	21.1	40.2	1.8	5.8	#NULL!	108.817	313.552	148.492	78.8863	94	88	9.4	133	#NULL!	#NULL!	0.7	1	1.08	55.9	3.24	6.4	0.37	5.8	2.02	34.8
1146	2	0	1	0	0	1	0	1	53	0	0	188	104	72	10	#NULL!	36	344	2.46	104	#NULL!	4.1	385	7.1	16.1	33.6	1.3	3.8	566	136.201	247.121	158.546	95.1276	63	799	164	160	#NULL!	#NULL!	0.81	0.74	0.85	87.01	6.61	1.8	0.14	7.6	0.84	11.12
1056	2	0	1	0	0	1	0	1	60	1	0	118	67	113	4	#NULL!	46	913	3.28	224	#NULL!	5.7	466	7.3	12.4	45.6	2.3	2.9	#NULL!	254.026	326.838	190.255	126.837	87	1439	#NULL!	244	#NULL!	#NULL!	0.92	0.99	1.12	93.4	18.47	2.1	0.42	19.77	0.84	4.2
2786	2	0	0	0	0	0	0	1	51	0	0	130	90	88	8	#NULL!	54	177	3.89	23	#NULL!	5.7	420	0.22	13.4	41	1.5	2.9	#NULL!	108.096	290.523	211.137	150.425	102	76	#NULL!	207	#NULL!	#NULL!	1.01	0.89	0.99	#NULL!	#NULL!	#NULL!	#NULL!	#NULL!	#NULL!	#NULL!
143	2	0	1	0	0	0	0	1	68	1	0	116	78	76	11	378	14	146	2.71	13	#NULL!	6.1	393	0.18	11.4	35	#NULL!	3.6	304	115.483	273.694	201.469	104.795	69	39	22	493	#NULL!	4.93	0.84	0.9	0.93	62.7	3.82	7.4	0.45	6.09	1.65	27.1
1905	2	0	1	0	0	1	0	2	62	0	0	138	70	72	8	#NULL!	21	279	3.58	49	#NULL!	3.5	330	#NULL!	10.2	42	2.2	1.7	#NULL!	126.112	324.181	206.11	138.438	27	380	#NULL!	385	#NULL!	#NULL!	0.7	1.09	1.1	64.5	3.3	4.5	0.23	5.11	1.48	29
1037	2	0	0	0	0	1	0	1	45	0	0	94	58	60	11	#NULL!	52	397	3.04	195	#NULL!	7	303	28.3	9.3	42.4	2	2.3	#NULL!	97.6467	283.437	172.08	117.556	70	2730	235.2	115	#NULL!	#NULL!	0.83	0.83	0.96	75.6	13.13	4.5	0.77	17.35	3.38	19.5
4014	1	0	1	0	0	2	0	2	90	0	0	135	65	96	13	#NULL!	19	251	3.05	28	#NULL!	7.7	477	#NULL!	10.3	35	#NULL!	2.7	#NULL!	105.574	258.636	187.162	117.943	105	70	#NULL!	151	#NULL!	7.81	0.9	0.84	0.87	67.8	4.12	7.1	0.43	6.07	1.28	21.1
51	2	0	0	0	0	1	0	1	43	1	0	126	80	65	7	#NULL!	151	481	3.69	147	#NULL!	3.6	384	6.2	27.5	43.1	2	5.4	223	120.527	339.238	218.871	142.691	58	1545	170	57	#NULL!	#NULL!	1.03	1.05	1.14	89	10.08	1.8	0.2	11.33	1.02	9
924	1	0	1	0	0	1	0	1	64	1	0	130	80	77	1	#NULL!	82	516	3.29	144	#NULL!	5.9	388	0.25	12.9	41	1.39	3.4	#NULL!	109.357	336.581	189.095	127.224	83	#NULL!	#NULL!	266	#NULL!	#NULL!	0.96	1.65	1.13	73.5	5.79	4.6	0.36	7.89	1.66	21
2218	2	0	0	0	0	1	0	1	68	1	0	100	70	60	7	#NULL!	54	197	2.5	36	#NULL!	4.5	201	#NULL!	7.4	40	#NULL!	3.5	#NULL!	217.813	353.41	171.307	96.6744	83	85	#NULL!	396	#NULL!	1.34	0.78	1.09	1.18	42.7	2.83	6.6	0.44	6.63	3.11	46.9
4076	2	0	0	0	0	1	0	1	55	1	1	126	58	58	5	#NULL!	26	344	2.17	78	#NULL!	3.9	280	#NULL!	12	38.1	2.2	2.8	#NULL!	93.6832	294.951	175.174	83.9134	80	854	#NULL!	30	#NULL!	#NULL!	0.64	0.92	0.98	72.91	6.05	5.2	0.43	8.3	1.63	19.62
519	1	0	1	0	1	0	0	1	74	0	0	190	100	62	5	#NULL!	27	241	3.01	43	#NULL!	10.1	505	1.06	8.7	39.8	1.5	1.8	#NULL!	130.976	313.552	196.056	116.396	151	89	14.4	280	#NULL!	#NULL!	1.04	0.9	1.04	63.1	3.91	5.7	0.35	6.19	1.52	24.6
1281	2	0	1	0	0	1	0	1	57	1	0	150	100	80	5	#NULL!	36	446	2.73	138	#NULL!	3.2	234	#NULL!	15.7	36	#NULL!	3.3	#NULL!	118.005	274.579	190.255	105.568	55	1796	#NULL!	263	#NULL!	#NULL!	0.8	1.84	0.91	64.94	5.89	5.14	0.46	9.07	2.43	26.84
1834	1	0	0	0	0	1	0	1	47	1	0	126	72	72	7	#NULL!	21	271	4.8	71	#NULL!	3.7	367	1.3	12.4	37.9	2	1.8	382	89.8998	315.323	292.343	185.615	90	816	67	157	#NULL!	#NULL!	1.44	0.85	1.04	85.4	8.09	4.2	0.4	9.47	0.94	9.9
3847	2	0	1	0	0	1	0	1	79	0	0	126	58	67	6	#NULL!	54	562	2.25	179	#NULL!	4.4	390	9.1	16	38.9	1.65	4.3	231	111.879	218.778	141.531	87.007	88	1310	23.8	352	360	#NULL!	0.72	0.84	0.72	75.81	6.84	4.2	0.38	9.03	1.47	16.32
3008	2	0	0	0	0	0	0	1	55	0	0	118	72	84	15	#NULL!	21	212	3.78	23	#NULL!	4.5	422	0	10.2	47.4	1.61	2.2	#NULL!	91.3411	331.267	213.07	146.172	84	53	9.9	63	#NULL!	#NULL!	1.04	1.08	1.08	53.1	2.75	2.5	0.13	5.18	2.22	42.9
1632	2	0	1	0	0	4	0	1	95	0	0	84	43	91	32	#NULL!	81	371	1.8	114	#NULL!	49.8	1007	7.43	26.4	16	#NULL!	22.2	#NULL!	218.894	257.75	108.275	69.6056	387	3429	#NULL!	150	#NULL!	#NULL!	0.59	0.55	0.84	93.31	17.09	1.1	0.21	18.31	0.99	5.42
1681	1	0	1	0	0	1	0	2	55	0	0	125	74	62	6	#NULL!	138	257	2.31	101	#NULL!	3.8	242	0.11	10.4	40.5	1.52	2	31	123.77	380.868	185.615	89.3271	54	69	#NULL!	860	#NULL!	#NULL!	0.66	1.18	1.24	72	6.19	4.6	0.4	8.61	1.87	21.7
2536	2	0	0	0	0	1	0	1	54	1	0	120	78	102	8	#NULL!	36	443	2.34	69	#NULL!	4.7	451	10	8.6	37.1	1.84	1.6	539	87.5578	247.121	149.265	90.4872	87	591	90	150	#NULL!	#NULL!	0.81	0.79	0.79	64.8	7.32	6.5	0.73	11.29	2.94	26
3796	2	0	1	0	0	1	0	1	73	0	0	130	80	70	11	#NULL!	31	195	1.51	27	#NULL!	3.5	375	#NULL!	6.2	41	1.72	2.6	45	108.276	263.065	119.876	58.3913	75	55	#NULL!	179	797	#NULL!	0.48	0.88	0.84	62	4.32	5	0.35	6.98	2.02	28.9
2129	2	0	0	0	0	1	0	1	56	0	0	120	78	80	6	#NULL!	17	232	2.35	32	#NULL!	3.4	432	1.1	15.4	36.5	1.45	3.2	70.7	106.655	220.549	150.812	90.8739	85	164	5.5	127	23.4	#NULL!	0.75	0.58	0.7	#NULL!	#NULL!	#NULL!	#NULL!	#NULL!	#NULL!	#NULL!
2871	2	0	1	0	0	1	0	1	53	0	1	131	89	75	7	#NULL!	66	887	2.06	312	#NULL!	5.4	675	1.8	16.4	43.4	2.1	3.4	62	129.535	318.866	148.879	79.6597	92	2392	2	65	#NULL!	#NULL!	0.63	1.06	1.01	75.51	6.11	5.1	0.41	8.09	1.55	19.22
331	1	0	0	0	0	1	0	1	56	1	0	120	70	70	6	#NULL!	23	248	3.76	67	#NULL!	5.6	344	0.31	18.3	41.7	1.9	3.8	#NULL!	117.104	303.809	214.23	145.398	61	578	35	346	20.6	2.7	1.04	0.71	0.95	77	8.77	3.9	0.45	11.41	2.11	18.5
3655	2	0	0	0	0	1	0	1	47	1	0	100	70	62	4	#NULL!	18	188	2.69	20	#NULL!	4.5	497	0.07	8.9	34	1.48	2.2	16.3	75.487	310.009	168.213	104.022	56	77	6.4	190	11.4	#NULL!	0.9	0.87	0.96	74.31	4.2	5	0.28	5.65	1.08	19.12
4267	2	0	1	0	0	2	0	1	73	0	0	146	83	94	7	#NULL!	23	405	2.58	81	#NULL!	5.9	373	3.5	12.8	37.9	1.8	2.6	#NULL!	103.232	302.923	172.467	99.768	79	1040	#NULL!	189	9.9	#NULL!	0.77	0.76	0.93	90	9.81	2.3	0.25	10.9	0.74	6.8
1752	1	0	1	0	0	1	0	1	77	1	0	106	60	80	4	#NULL!	19	239	2.43	32	#NULL!	4.8	412	0.38	9.6	36.3	1.2	2	185	227.182	333.038	168.213	93.9675	101	254	38	23	#NULL!	#NULL!	0.83	0.77	1.02	66.4	3.91	6.1	0.36	5.9	1.55	26.2
3307	1	0	1	0	0	1	0	1	64	1	0	160	110	88	6	#NULL!	35	363	2.64	182	4.2	7.62	323	0.17	14.3	39.8	1.9	3.6	148.6	136.922	278.122	183.681	102.088	68	1622	#NULL!	38	56	#NULL!	0.82	1.11	0.85	68.1	2.87	5.9	0.25	4.22	1.06	25.1
912	1	0	0	0	0	1	0	2	70	0	0	134	64	77	10	#NULL!	11	177	3.04	15	#NULL!	6.1	222	0.046	8.8	36.8	1.91	1.1	34	154.037	223.206	179.428	117.556	45	47	2.9	245	219	1.7	1	0.69	0.68	65.2	5.47	4.8	0.4	8.4	2.41	28.7
1020	1	1	1	0	1	0	0	1	82	1	0	110	60	90	13	#NULL!	54	235	1.8	96	#NULL!	20.6	481	0.92	40.9	35	#NULL!	38.1	#NULL!	173.134	355.182	134.571	69.6056	381	264	18.7	591	#NULL!	146	0.59	1.01	1.08	93.41	14.8	1.9	0.3	15.85	0.75	4.72
920	2	0	1	0	0	1	0	1	71	0	0	150	75	72	7	#NULL!	40	176	2.36	30	#NULL!	3.3	222	0.15	6.9	36	#NULL!	4.1	#NULL!	192.231	333.038	170.534	91.2606	82	157	#NULL!	179	#NULL!	#NULL!	0.77	0.95	1.01	68.8	4.31	4.3	0.28	6.27	1.59	25.4
3714	1	0	1	0	0	1	0	1	35	0	0	160	115	99	12	#NULL!	81	589	3.47	171	5	4.7	380	30.93	7.7	42.2	1.7	2.7	33.4	104.493	254.207	179.428	134.184	68	1700	#NULL!	55	#NULL!	#NULL!	1.05	0.82	0.77	89.2	13	2.8	0.41	14.57	1.12	7.7
2577	2	0	1	0	0	1	0	1	50	1	0	126	83	91	6	#NULL!	62	385	3.73	142	#NULL!	5.5	389	13	10.1	38.9	1.75	3	348	103.952	348.096	205.336	144.238	75	1805	207	36	59.5	#NULL!	0.85	1.08	1.05	65.5	6.57	4.7	0.47	10.03	2.97	29.6
4199	2	0	0	0	0	1	0	1	37	1	0	146	80	70	7	#NULL!	59	433	2.92	117	#NULL!	5	351	#NULL!	11.2	40	#NULL!	4.7	#NULL!	109.357	408.326	200.696	112.916	57	1227	#NULL!	84	#NULL!	#NULL!	0.84	1.13	1.22	66.04	8.29	3.94	0.49	12.57	2.8	22.34
2003	2	0	1	0	0	4	0	1	60	1	1	120	71	84	32	#NULL!	94	1666	1.81	411	#NULL!	4.1	382	30	10.5	37.4	2.2	3.8	385	198.897	209.035	113.302	69.9923	80	4457	80	133	10.9	71.3	0.58	0.52	0.62	84.5	21.4	2.9	0.74	25.34	3.16	12.5
3574	1	0	0	0	0	1	0	1	49	1	1	130	80	78	5	#NULL!	41	121	4.22	35	#NULL!	5.8	392	#NULL!	8.3	39	#NULL!	3.9	#NULL!	123.229	472.099	282.289	163.186	86	79	#NULL!	180	#NULL!	#NULL!	1.13	1.35	1.39	52	2.78	4.5	0.23	5.34	2.25	42.1
366	2	0	1	0	0	1	0	1	63	1	1	120	74	70	5	#NULL!	47	200	1.87	23	#NULL!	4.4	270	#NULL!	12.5	40	#NULL!	5.8	#NULL!	123.41	35.43	145.785	72.3125	51	49	#NULL!	46	#NULL!	#NULL!	0.64	1.01	1.04	63.1	2.82	6	0.27	4.47	1.35	30.2
4298	2	0	0	0	0	1	0	1	42	1	1	141	88	107	4	#NULL!	113	1097	4.21	434	#NULL!	4.3	684	#NULL!	12.4	45	2.1	2.5	#NULL!	97.2864	382.64	237.046	162.8	97	4116	#NULL!	967	#NULL!	#NULL!	1.2	1.14	1.12	69.34	9.13	7.14	0.94	13.18	3.06	23.24
3744	1	0	1	0	1	2	0	1	69	0	0	157	90	87	13	#NULL!	25	280	2.65	30	#NULL!	23.7	351	4.79	6.3	39	#NULL!	1.2	#NULL!	157.82	393.268	181.361	102.475	197	81	11.7	653	#NULL!	5.19	0.84	1.06	1.15	86.94	21.5	4.74	1.16	24.73	2.07	8.44
2720	1	0	1	0	0	2	0	2	99	0	0	138	74	61	7	#NULL!	11	172	2.8	18	#NULL!	7.8	396	0.06	5.9	41.3	1.47	1.5	186	99.8086	243.578	170.92	108.275	88	111	14.5	491	399	#NULL!	0.87	0.61	0.71	73.1	4.63	6.2	0.4	6.34	1.25	19.7
1010	2	0	1	0	0	1	0	1	46	1	1	135	83	88	13	#NULL!	81	1160	1.39	528	#NULL!	6.29	382	99.34	20.4	38.4	1.9	6.9	58.7	92.4221	254.207	104.408	53.751	94	2054	#NULL!	20	449	#NULL!	0.5	0.96	0.74	74.3	6.7	9.7	0.87	9.01	1.36	15.1
16	1	0	1	0	0	1	0	1	55	0	0	140	100	80	3	#NULL!	64	172	1.96	44	#NULL!	4.4	270	0.45	15.9	42	1.8	4.4	#NULL!	157.82	282.551	121.81	75.7927	62	82	#NULL!	500	#NULL!	#NULL!	0.48	0.77	0.82	72.54	5.2	5.94	0.42	7.17	1.51	21.14
2915	2	0	1	0	0	1	0	1	46	1	1	120	77	80	7	#NULL!	121	1379	2.71	461	#NULL!	5	393	#NULL!	15.5	41.3	1.66	3.4	#NULL!	107.916	293.18	170.534	104.795	66	4568	#NULL!	203	6.7	5.38	0.91	1.03	0.85	83.1	8.92	3	0.32	10.73	1.46	13.6
3354	1	0	1	0	0	1	0	1	58	0	0	150	90	80	14	#NULL!	27	147	3.93	21	#NULL!	3.9	408	#NULL!	26.6	45	#NULL!	8.3	#NULL!	95.8451	479.185	237.432	151.972	94	92	#NULL!	214	#NULL!	#NULL!	1.08	1.19	1.38	77.61	5.73	6.4	0.47	7.38	1.17	15.92
1009	2	0	1	0	0	1	0	1	60	0	0	131	72	67	28	164	32	279	3.57	57	#NULL!	6.2	474	2.37	17.2	40.3	1.71	2.7	442	94.9443	387.068	225.831	138.051	88	525	31	126	39.8	0.84	0.96	1.03	1.11	51.84	5.28	6.34	0.64	10.2	3.9	38.24
3407	2	1	1	0	0	0	0	1	96	1	0	99	60	85	54	#NULL!	36	371	3.14	43	#NULL!	25.9	468	0.026	2	31.8	0.87	1.2	153	349.691	286.094	204.176	121.423	105	31	#NULL!	276	326	12.5	1.06	0.96	0.82	58.54	7.61	4.34	0.56	13.01	4.66	35.84
757	1	0	1	0	0	2	0	2	80	0	0	125	72	78	14	4049	51	232	5.38	31	#NULL!	4.25	417	1.84	13.6	35.4	1.4	2.1	45.5	123.41	289.637	242.846	208.043	96	137	#NULL!	68	#NULL!	#NULL!	1.52	0.72	0.83	70.7	8.29	10	1.17	11.71	2.01	17.22
2778	1	0	1	0	0	1	0	1	47	1	0	140	95	90	3	#NULL!	31	281	3.69	37	#NULL!	6.1	344	0.56	12.1	53.3	2.1	1.9	480	126.833	441.984	256.381	142.691	69	385	44	115	#NULL!	#NULL!	1.02	1.03	1.26	67.8	8.37	4	0.49	12.35	3.38	27.4
1006	1	0	1	0	0	1	0	2	75	0	0	136	72	53	7	#NULL!	15	276	2.29	40	#NULL!	5.6	402	7.31	8.2	35.4	1.6	1.9	63.2	131.156	293.18	158.933	88.5538	52	251	10.5	159	282	#NULL!	0.75	0.8	0.83	68.7	4.82	5.2	0.37	7.02	1.65	23.5
3953	1	0	1	0	0	2	0	1	59	1	0	130	84	84	9	#NULL!	40	326	2.75	40	#NULL!	8.4	418	1.01	9.1	29.6	1.37	3.7	#NULL!	105.934	224.092	151.199	106.342	172	156	#NULL!	263	738	#NULL!	0.81	0.37	0.63	71.3	5.97	10.3	0.86	8.38	0.98	11.7
3556	1	0	1	0	0	1	0	1	79	0	0	100	60	73	5	#NULL!	16	134	1.09	13	#NULL!	14.7	393	0.24	22.2	35.6	2.7	15	90.7	122.148	249.779	90.4872	42.15	120	49	4.6	293	162	#NULL!	0.43	0.63	0.69	84	6.14	4.1	0.3	7.32	0.83	11.3
3594	2	0	1	0	0	2	0	1	56	1	0	120	70	84	7	#NULL!	20	202	4.22	12	#NULL!	5.9	365	1.18	5.4	36	#NULL!	1.3	#NULL!	189.348	246.236	204.563	163.186	88	90	#NULL!	414	#NULL!	#NULL!	1.13	0.62	0.68	69.2	6.52	3.9	0.37	9.42	2.43	25.8
1487	1	0	1	0	0	0	0	1	56	1	1	120	80	64	8	#NULL!	32	177	3.22	24	#NULL!	6.3	536	1.11	6.3	39.4	1.8	1.3	40	115.843	364.039	193.349	124.517	77	85	#NULL!	349	#NULL!	#NULL!	0.95	0.9	1	62	3.71	2.8	0.17	5.99	2.02	33.7
2693	1	0	1	0	1	2	0	2	77	0	0	162	72	66	4	#NULL!	69	236	2.83	44	#NULL!	6	421	0.014	4.8	37.6	1.57	1	#NULL!	128.634	397.697	183.681	109.435	157	55	#NULL!	2240	1140	#NULL!	1	0.81	1.09	69.4	3.01	5.8	0.25	4.34	1	23.1
3028	1	0	1	0	0	1	0	1	47	1	0	163	110	90	6	#NULL!	27	254	3.03	32	#NULL!	7.8	462	6.35	11.6	46	1.6	2.8	#NULL!	104.853	308.237	173.627	117.169	153	235	#NULL!	80	#NULL!	#NULL!	0.61	0.87	0.84	71.8	8.34	5.7	0.66	11.61	2.45	21.1
1676	2	0	0	0	0	1	0	1	56	1	0	140	67	90	7	#NULL!	83	468	2.21	202	#NULL!	8.3	424	16	8.7	43.3	2.28	3.2	205	109.717	275.465	132.637	85.4602	74	2024	280	312	54.1	#NULL!	0.74	0.84	0.75	#NULL!	#NULL!	#NULL!	#NULL!	#NULL!	#NULL!	#NULL!
1418	1	0	0	0	0	1	0	1	64	1	0	130	84	94	6	#NULL!	28	323	2.82	65	#NULL!	6.3	323	2.1	14.3	40.1	2.2	3.5	#NULL!	88.6387	356.953	176.721	109.049	106	448	49	247	#NULL!	#NULL!	0.9	0.76	0.97	#NULL!	#NULL!	#NULL!	#NULL!	#NULL!	#NULL!	#NULL!
3720	2	0	0	0	0	0	0	1	53	0	0	130	80	62	6	#NULL!	14	250	2.06	18	#NULL!	6.5	708	0.28	11.8	43.3	2.4	3.4	#NULL!	92.2419	341.895	143.078	79.6597	77	111	9.2	178	#NULL!	0.82	0.66	0.74	0.92	70.3	4.17	10	0.59	5.92	1.11	18.8
3509	2	0	1	0	0	1	0	1	57	0	0	132	74	76	7	#NULL!	31	149	4.37	21	#NULL!	3.6	379	#NULL!	18.9	36	#NULL!	6.2	#NULL!	129.175	491.585	278.422	168.987	85	91	#NULL!	559	#NULL!	#NULL!	1.13	1.18	1.32	84	6.21	2.1	0.16	7.39	0.99	13.4
3119	2	0	1	0	0	1	0	1	46	1	1	154	118	128	4	#NULL!	85	339	3.02	114	#NULL!	5.5	474	#NULL!	6.7	47	#NULL!	1.5	#NULL!	136.741	516.386	192.189	116.783	76	256	#NULL!	108	#NULL!	28.2	0.86	1.06	1.38	#NULL!	#NULL!	#NULL!	#NULL!	#NULL!	#NULL!	#NULL!
337	2	0	1	0	0	1	0	2	69	0	0	105	74	58	7	195	34	458	2.98	22	5.6	4.3	343	4.1	3	35	1.4	0	697	138.723	504.872	214.23	115.236	53	55	164	603	#NULL!	#NULL!	0.99	1.24	1.34	86.4	8.32	2.9	0.28	9.63	0.96	10
2471	2	0	1	0	0	2	0	1	56	0	0	148	87	60	4	#NULL!	71	202	2.99	42	#NULL!	4.4	360	4.46	12.4	40.7	1.76	2.9	73.1	141.245	418.955	213.457	115.623	78	225	8.4	51	79.6	#NULL!	1	1.14	1.11	69.5	6.29	4.1	0.37	9.05	2.11	23.3
1386	1	0	1	0	1	1	0	2	85	0	0	130	80	87	7	#NULL!	20	151	2.99	23	#NULL!	9.7	431	0.19	3	42.1	1.2	2.1	#NULL!	31.17	131.09	228.538	115.623	160	55	14.6	203	#NULL!	3.39	0.95	1.36	1.36	68.6	3.68	3.2	0.17	5.36	1.39	25.9
703	1	1	1	0	0	0	0	1	84	0	0	178	75	96	42	#NULL!	203	796	1.43	332	#NULL!	34.6	623	#NULL!	12.2	22.2	0.6	9.8	#NULL!	106.655	253.322	122.196	55.2978	209	409	#NULL!	25	#NULL!	70.1	0.72	0.23	0.66	85.8	3.29	8.8	0.34	3.84	0.2	5.2
1143	1	0	1	0	0	1	0	2	51	0	0	136	92	83	10	#NULL!	50	291	3.05	62	4.9	#NULL!	223	#NULL!	6.7	38.8	1.3	2	#NULL!	136.922	323.295	186.775	117.943	46	#NULL!	#NULL!	237	#NULL!	#NULL!	0.87	0.92	0.84	63	4.17	9.5	0.63	6.62	1.63	24.6
2796	1	0	1	0	0	0	0	1	60	1	0	146	84	64	5	#NULL!	11	153	3.56	16	#NULL!	6.3	454	0.09	6.6	38	#NULL!	5.2	#NULL!	82.8736	422.498	227.378	137.664	75	109	#NULL!	177	#NULL!	#NULL!	0.98	1.01	1.09	54.3	3.38	6.3	0.39	6.22	2.37	38.1
3918	2	0	0	0	0	1	0	1	46	1	0	98	65	45	6	#NULL!	73	477	3.29	170	#NULL!	4.8	361	0.076	6.8	36.9	1.66	2.1	260	116.023	337.467	193.349	127.224	71	2137	17	329	#NULL!	#NULL!	0.9	0.92	0.86	84.8	15.69	3.4	0.62	18.48	2.1	11.4
719	1	0	1	0	0	1	0	1	45	1	1	130	80	78	6	#NULL!	35	440	3.66	60	#NULL!	3	497	2.38	22.4	39.5	1.6	3.9	173	124.491	529.672	249.033	141.531	84	532	48.6	154	70.4	#NULL!	1.12	1.08	1.34	73.81	6.01	7.2	0.59	8.15	1.37	16.82
2356	2	0	1	0	0	1	0	1	57	1	1	170	80	62	6	#NULL!	36	288	2.65	139	#NULL!	5.7	454	#NULL!	13.4	34	#NULL!	4.6	#NULL!	119.806	375.554	164.346	102.475	71	1511	#NULL!	0	#NULL!	#NULL!	0.82	0.94	0.95	81.4	8.2	2.2	0.23	10.08	1.53	15.2
130	1	0	1	0	1	1	0	2	73	0	0	141	61	72	7	#NULL!	16	222	2.81	22	#NULL!	15.2	359	0.7	2.6	34.3	1.17	1.7	248	112.6	380.868	225.058	108.662	492	33	2.3	356	#NULL!	#NULL!	0.86	0.87	0.96	#NULL!	#NULL!	#NULL!	#NULL!	#NULL!	#NULL!	#NULL!
4284	1	0	1	0	0	1	1	1	78	1	0	130	75	60	9	707	71	143	2.16	25	#NULL!	4	258	0.08	12.2	37	#NULL!	3.4	#NULL!	100.529	373.782	168.6	83.5267	79	53	#NULL!	166	#NULL!	#NULL!	0.67	0.92	0.94	62.8	3.01	5.8	0.28	4.78	1.41	29.6
3898	1	0	1	0	0	3	0	2	82	1	0	156	59	100	10	7780	10	157	2.64	25	#NULL!	19.7	377	4.12	3.5	36.7	2.2	0.8	139	122.329	315.323	170.92	102.088	107	377	6.7	77	1450	21	0.95	0.65	0.79	66.5	5.65	4.4	0.37	8.49	2.39	28.2
4208	2	1	1	0	0	0	0	1	84	1	0	140	90	72	14	#NULL!	10	154	3.37	18	#NULL!	7.1	241	0.2	28.8	32	#NULL!	5.6	#NULL!	138.723	335.695	199.923	130.317	90	446	31.1	494	#NULL!	18.9	0.94	0.82	0.82	67.3	4.03	7.8	0.47	5.99	1.45	24.2
3845	2	0	1	0	0	1	0	1	49	1	1	166	120	84	8	#NULL!	11	187	2.23	19	#NULL!	6.3	615	0.014	16.8	41.9	2.2	3.6	48	108.997	353.41	149.265	86.2336	98	49	5.9	614	#NULL!	6.42	0.69	0.91	0.84	69.9	4.66	5.9	0.39	6.65	1.46	22
284	2	0	0	0	0	1	0	1	48	1	0	129	80	75	4	#NULL!	33	187	2.53	21	#NULL!	5.2	688	0.06	8.9	44.3	1.85	2.9	#NULL!	96.3856	316.209	159.706	97.8345	81	76	14.6	68	#NULL!	#NULL!	0.76	0.75	0.75	68.3	5.64	4.9	0.41	8.27	1.95	23.6
3448	1	0	1	0	0	1	0	1	69	0	0	128	88	73	5	#NULL!	12	144	2.2	18	#NULL!	5.6	413	0.14	13.5	39.6	1.9	2.4	108	107.736	650.133	203.79	85.0735	114	135	5.6	636	#NULL!	#NULL!	0.82	1.62	1.46	68.4	3.32	7.8	0.38	4.86	0.96	19.8
2414	2	0	1	0	0	0	0	1	86	0	0	120	80	78	15	#NULL!	46	179	2.03	52	#NULL!	11.5	348	#NULL!	386.1	37.7	1.3	209.1	#NULL!	133.318	302.923	165.507	78.4996	177	33	#NULL!	55	#NULL!	#NULL!	1.48	0.39	0.68	73.21	3.18	1.8	0.08	4.35	1.02	23.4
1357	2	0	0	0	0	1	0	1	55	0	0	108	61	102	9	#NULL!	49	774	2.88	184	#NULL!	5.4	338	#NULL!	13	40	2.3	2.3	#NULL!	123.049	419.841	190.255	111.369	40	1398	#NULL!	69	#NULL!	#NULL!	0.8	0.98	0.94	74.7	6.52	4.2	0.36	8.72	1.58	18.1
511	1	0	1	0	0	1	0	1	59	1	0	135	73	69	8	#NULL!	26	155	2.11	22	#NULL!	5.2	285	1.76	20.1	38	#NULL!	4.1	#NULL!	107.916	752.879	186.775	81.5932	70	190	#NULL!	185	#NULL!	#NULL!	0.66	1.36	1.68	85	7.74	2.6	0.23	9.11	1.11	12.2
1818	1	0	1	0	1	1	0	1	49	0	0	155	86	85	17	#NULL!	14	412	4.21	48	#NULL!	20.11	358	3.09	5.5	40.7	0.9	0.6	579.1	121.068	380.868	224.671	162.8	874	123	2.3	99	#NULL!	#NULL!	1.15	0.94	0.84	68	5.26	10	0.77	7.73	1.49	19.32
159	1	0	1	0	0	1	0	2	75	0	0	130	70	74	7	149	22	202	2.69	43	#NULL!	6.7	401	0.11	6.6	45.6	2.3	1.9	112	97.2864	572.188	203.403	104.022	85	448	8.3	180	#NULL!	#NULL!	0.89	1.08	1.22	#NULL!	#NULL!	#NULL!	#NULL!	#NULL!	#NULL!	#NULL!
1170	2	0	1	0	0	1	0	1	47	1	0	152	107	82	8	#NULL!	30	144	3.02	17	#NULL!	5.8	415	0.039	16	39.5	1.6	3	56.4	95.66	48.72	284.223	116.783	95	60	#NULL!	56	7.4	#NULL!	0.68	1.14	1.55	55.3	3.25	6	0.35	5.87	2.15	36.6
2797	1	0	1	0	1	0	0	1	82	1	0	126	107	105	4	6028	41	3120	1.03	119	11.1	8.45	493	4.41	22.1	28	1.1	3	299.4	118.906	132.861	81.2065	39.8299	164	225	#NULL!	176	#NULL!	#NULL!	0.56	0.58	0.27	80.7	6.42	14.3	1.14	7.96	0.39	4.9
1870	2	0	0	0	0	1	0	1	55	1	1	133	76	78	3	#NULL!	19	192	2.86	27	#NULL!	5	323	0.24	9.1	40.7	1.76	2.2	79.4	99.6285	523.472	206.883	110.596	59	204	1.9	58	#NULL!	#NULL!	0.88	0.97	1.05	72.31	7.6	6.2	0.65	10.51	2.09	19.92
3961	1	0	1	0	1	3	0	1	51	0	0	124	80	94	12	#NULL!	19	875	0.58	86	#NULL!	20	312	0.2	16.2	35.3	1.1	4	634	80.5315	324.181	85.4602	22.4285	679	161	5.9	121	#NULL!	169	0.47	0.29	0.65	85.3	3.18	2.9	0.11	3.73	0.42	11.3
141	2	0	1	0	0	1	0	1	54	0	0	139	102	79	8	#NULL!	51	721	2.98	165	#NULL!	6.3	439	1.3	24.1	45	1.6	3.8	#NULL!	41.26	93	227.378	115.236	61	1650	#NULL!	28	7.2	#NULL!	0.85	1.23	1.4	82.8	9.08	3.7	0.41	10.97	1.42	12.9
1455	2	0	1	0	0	1	0	1	90	0	0	159	60	56	14	#NULL!	8	166	2.28	13	#NULL!	13.7	373	0.14	9.7	38	1.9	2.2	#NULL!	124.671	434.012	148.105	88.1671	113	#NULL!	#NULL!	854	#NULL!	#NULL!	0.8	0.73	0.81	76.31	8.13	4.8	0.51	10.65	1.78	16.72
85	2	0	1	0	0	1	0	1	68	0	0	140	65	80	1	#NULL!	12	134	2.13	17	#NULL!	5	534	#NULL!	13.5	35	#NULL!	9.7	#NULL!	150.253	566.873	147.332	82.3666	152	48	#NULL!	259	#NULL!	#NULL!	0.72	0.99	1.03	79.8	7.3	4.5	0.42	9.14	1.39	15.2
3539	1	0	1	0	0	1	0	1	48	1	0	160	100	64	15	#NULL!	44	177	2.77	26	#NULL!	4	302	0.23	16.9	40	#NULL!	2.7	#NULL!	158.72	31.89	198.763	107.115	60	109	13.8	105	#NULL!	#NULL!	0.93	0.95	1	60.14	5.71	2.84	0.27	9.51	3.36	35.34
2575	2	0	0	0	0	4	1	1	46	0	0	109	92	97	17	2530	70	1322	0.94	312	#NULL!	4.1	595	9.2	5.4	36	2.1	2.5	600	118.906	586.36	162.413	36.3496	133	116	451	883	#NULL!	64.7	0.45	0.24	1.04	91.2	23.78	4.7	1.23	26.09	1	3.8
3919	1	0	0	0	0	1	0	1	72	1	0	130	78	68	11	#NULL!	10	170	2.8	11	#NULL!	7.9	310	0.6	2.7	38	1.8	1	#NULL!	109.177	519.929	182.908	108.275	87	68	#NULL!	252	#NULL!	#NULL!	0.76	1.03	0.92	63.8	3.45	8	0.43	5.4	1.48	27.4
3997	1	0	1	0	0	1	0	1	59	0	0	160	100	68	6	#NULL!	26	223	3.66	22	#NULL!	3.4	380	0.013	10.6	44	1.5	2	74	107.556	695.306	245.553	141.531	79	143	10	92	#NULL!	#NULL!	1.03	0.92	1.2	66.4	4.77	8.6	0.62	7.19	1.64	22.8
3175	1	0	0	0	0	4	1	1	53	1	1	140	90	99	4	43	215	1097	1.48	971	#NULL!	5.3	625	7.1	7.1	37.1	1.5	0	397	120.53	49.6	182.521	57.2312	116	2745	455	6	#NULL!	2.4	0.49	1.14	1.14	84.7	22.04	4.7	1.21	26	2.68	10.3
2784	2	0	0	0	0	2	0	1	68	1	0	148	78	50	7	#NULL!	27	300	2.7	89	#NULL!	5.3	286	0.57	4.1	44.2	1.9	1.2	#NULL!	121.428	654.562	185.615	104.408	98	1028	46.4	71	#NULL!	#NULL!	0.72	0.95	0.93	61.2	6.46	3.4	0.36	10.55	3.62	34.3
1992	1	0	1	0	1	1	0	1	56	1	0	142	78	112	8	#NULL!	17	173	4.42	17	#NULL!	11.8	482	#NULL!	5.6	42	#NULL!	0.6	#NULL!	95.3	54.03	387.471	170.92	153	51	#NULL!	35	#NULL!	#NULL!	1.16	1.6	1.74	76.1	7.92	4.7	0.49	10.39	1.81	17.5
3000	1	1	1	0	0	0	0	2	80	0	0	170	90	90	2	32300	28	263	2.82	22	#NULL!	9.3	408	0.1	10.3	37.8	1.3	3.2	718	253.845	1465.9	196.442	109.049	205	280	15	313	#NULL!	5.12	0.94	1.51	1.6	88.9	9.95	3.9	0.43	11.18	0.78	7
1140	2	0	1	0	0	1	0	1	40	1	1	138	95	103	9	#NULL!	72	335	3.05	108	#NULL!	5.99	514	#NULL!	7.7	43.9	1.4	2.4	#NULL!	90.6205	762.622	218.097	117.943	84	1093	#NULL!	229	#NULL!	#NULL!	0.7	0.83	0.74	57.2	4.06	5.8	0.41	7.1	2.55	35.9
245	2	1	0	0	0	0	0	1	62	1	0	95	55	100	6	25900	64	518	3.14	77	#NULL!	39.3	289	0.083	27.5	33.1	0.7	444.7	765	239.252	696.191	93.1941	121.423	240	20	11	182	#NULL!	146	0.9	0.67	0.67	87	8.52	5.5	0.54	9.79	0.58	6
[truncated: 23 more columns]
